# Supplementary material for: Stimulation of Locus Ceruleus Inputs to the Prelimbic Cortex in Mice Induces Cell Type-Specific Expression of the Apoe Gene
Source: eNeuro. 2024 Dec 10;11(12):ENEURO.0328-24.2024. doi: 10.1523/ENEURO.0328-24.2024 (PMC11675532; doi:10.1523/ENEURO.0328-24.2024)
Supplement: Figure 1-1 — Table showing log fold changes, p-values, and FDR-adjusted p-values for all differentially-expressed genes in the bulk RNA-sequencing experiment. Download Figure 1-1, XLS file. [file eneuro-11-ENEURO.0328-24.2024-s002.xls]

## Sheet: Sheet 1 - exprsGenes_DESeq2_CNO
exprsGenes_DESeq2_CNOvsSaline
	Symbol	baseMean	log2FoldChange	lfcSE	stat	pvalue	padj	gene_type	EntrezID
ENSMUSG00000098975.7	Gm27177	2.21516	-29.9955	2.16095	-13.8807	8.29188e-44	2.44378e-39	antisense	NA
ENSMUSG00000028072.6	Ntrk1	3.26349	20.2463	1.98383	10.2056	1.87069e-24	2.75664e-20	protein_coding	18211
ENSMUSG00000032057.8	4833427G06Rik	1.12079	30	3.10396	9.66507	4.24329e-22	4.1686e-18	protein_coding	235345
ENSMUSG00000061068.6	Mcpt4	0.6158	-29.9996	3.63642	-8.24977	1.58704e-16	1.16933e-12	protein_coding	NA
ENSMUSG00000064923.1	Gm22042	8.94862	-29.9992	3.6989	-8.1103	5.04948e-16	2.97636e-12	snRNA	115490033
ENSMUSG00000093738.2	AI606473	1.11892	30	3.7721	7.95314	1.81847e-15	8.93234e-12	processed_transcript	NA
ENSMUSG00000095589.2	Ighv1-55	4.26969	14.3624	2.10997	6.80694	9.96937e-12	4.19739e-08	IG_V_gene	NA
ENSMUSG00000032343.15	Impg1	1.49108	19.1836	2.92396	6.56083	5.3508e-11	1.84919e-07	protein_coding	63859
ENSMUSG00000095635.1	Gm22951	0.926803	-17.0941	2.60867	-6.5528	5.64696e-11	1.84919e-07	snRNA	115488586
ENSMUSG00000098428.6	Gm2260	2.49028	-19.6086	3.34393	-5.86392	4.52057e-09	1.3323e-05	unprocessed_pseudogene	100039484
ENSMUSG00000065773.1	Rnu1b6	8.84048	-21.2964	3.69545	-5.76288	8.2692e-09	2.21555e-05	snRNA	19847
ENSMUSG00000076677.1	Ighv6-3	1.01919	18.6839	3.27277	5.7089	1.13708e-08	2.79267e-05	IG_V_gene	NA
ENSMUSG00000082662.1	Gm15516	6.60067	-20.8986	3.69729	-5.65242	1.58207e-08	3.58667e-05	processed_pseudogene	NA
ENSMUSG00000067998.11	Bpifb9a	0.747515	-17.9595	3.39364	-5.2921	1.2092e-07	0.000254553	protein_coding	71425
ENSMUSG00000067996.5	Bpifb9b	1.6374	-18.7921	3.57559	-5.25568	1.47482e-07	0.000271663	protein_coding	433492
ENSMUSG00000103254.1	Ighv1-15	1.6374	-18.7921	3.57559	-5.25568	1.47482e-07	0.000271663	IG_V_gene	NA
ENSMUSG00000095295.8	Gm3488	0.866643	-17.0795	3.2611	-5.23736	1.62892e-07	0.000282397	protein_coding	100041735
ENSMUSG00000079543.3	Igkv13-85	3.44123	13.9846	2.71004	5.16029	2.46563e-07	0.000403707	IG_V_gene	NA
ENSMUSG00000095200.2	Ighv1-7	3.33858	13.931	2.71617	5.12891	2.91418e-07	0.000452036	IG_V_gene	NA
ENSMUSG00000093624.1	Mipep-ps	0.498055	-18.992	3.7779	-5.02714	4.97851e-07	0.000733634	processed_pseudogene	NA
ENSMUSG00000086436.2	Gm13690	4.06064	-18.5318	3.73359	-4.96352	6.92266e-07	0.00094908	processed_pseudogene	NA
ENSMUSG00000076335.1	Mir670	0.62833	-17.6328	3.5557	-4.95903	7.08461e-07	0.00094908	miRNA	NA
ENSMUSG00000109827.1	Gm6213	0.621561	-17.7449	3.58994	-4.94296	7.69465e-07	0.000985985	lincRNA	NA
ENSMUSG00000095519.2	Ighv1-66	0.871597	-18.2413	3.74189	-4.87488	1.08875e-06	0.00133698	IG_V_gene	NA
ENSMUSG00000101496.1	Gm8885	0.748898	-16.3438	3.40217	-4.80394	1.55577e-06	0.00176352	processed_pseudogene	NA
ENSMUSG00000099543.1	Gm29322	0.748898	-16.3438	3.40217	-4.80394	1.55577e-06	0.00176352	sense_intronic	NA
ENSMUSG00000076532.3	Igkv4-91	0.559462	17.8028	3.80631	4.67719	2.90839e-06	0.00317467	IG_V_gene	NA
ENSMUSG00000103286.1	Gm5850	11.3091	-7.00228	1.50618	-4.64904	3.33482e-06	0.00351014	processed_pseudogene	NA
ENSMUSG00000097702.1	Gm26739	0.642116	-16.9545	3.68264	-4.60389	4.14677e-06	0.00408314	lincRNA	NA
ENSMUSG00000087593.1	Gm16174	0.500936	-17.4155	3.78318	-4.60341	4.15629e-06	0.00408314	antisense	NA
ENSMUSG00000105053.1	Gm43064	0.499496	-17.3508	3.78152	-4.58831	4.4685e-06	0.00415025	protein_coding	NA
ENSMUSG00000081136.1	Gm12990	0.502376	-17.3406	3.78965	-4.57578	4.74438e-06	0.00415025	processed_pseudogene	NA
ENSMUSG00000042717.5	Ppp1r3a	0.502376	-17.3406	3.78965	-4.57578	4.74438e-06	0.00415025	protein_coding	140491
ENSMUSG00000088177.1	Gm23098	0.639362	-16.6657	3.64665	-4.57014	4.87393e-06	0.00415025	misc_RNA	NA
ENSMUSG00000103669.1	2900042K21Rik	0.637922	-16.5602	3.62542	-4.5678	4.9287e-06	0.00415025	sense_overlapping	NA
ENSMUSG00000082596.1	Gm14227	0.377862	-16.9401	3.82373	-4.43027	9.41171e-06	0.00726322	processed_pseudogene	NA
ENSMUSG00000094525.2	Trbv12-2	0.377862	-16.9401	3.82373	-4.43027	9.41171e-06	0.00726322	TR_V_gene	NA
ENSMUSG00000077577.1	Gm24890	0.377862	-16.9401	3.82373	-4.43027	9.41171e-06	0.00726322	snRNA	NA
ENSMUSG00000046321.8	Hs3st2	647.844	-0.460366	0.10402	-4.42574	9.61135e-06	0.00726322	protein_coding	195646
ENSMUSG00000051314.11	Ffar2	0.524371	-16.64	3.85643	-4.31486	1.59702e-05	0.0116423	protein_coding	233079
ENSMUSG00000026837.15	Col5a1	243.761	-0.726148	0.168411	-4.31176	1.61962e-05	0.0116423	protein_coding	12831
ENSMUSG00000037185.8	Krt80	24.2042	-1.97055	0.474735	-4.15083	3.31266e-05	0.0218505	protein_coding	74127
ENSMUSG00000106501.1	Gm42711	0.460017	-16.0208	3.87452	-4.13492	3.55084e-05	0.0218505	lincRNA	NA
ENSMUSG00000109161.1	Gm39033	0.460017	-16.0208	3.87452	-4.13492	3.55084e-05	0.0218505	lincRNA	NA
ENSMUSG00000108381.1	Gm9299	0.460017	-16.0208	3.87452	-4.13492	3.55084e-05	0.0218505	processed_pseudogene	NA
ENSMUSG00000107280.1	Gm9495	0.460017	-16.0208	3.87452	-4.13492	3.55084e-05	0.0218505	protein_coding	670593
ENSMUSG00000110543.1	Umpk-ps	0.460017	-16.0208	3.87452	-4.13492	3.55084e-05	0.0218505	processed_pseudogene	NA
ENSMUSG00000099871.1	Gm21742	0.85568	-15.9885	3.86718	-4.13441	3.55872e-05	0.0218505	unprocessed_pseudogene	NA
ENSMUSG00000095630.2	Igkv6-23	7.49165	15.301	3.74227	4.08868	4.33829e-05	0.0248292	IG_V_gene	NA
ENSMUSG00000104486.1	Gm38066	0.684544	-15.8148	3.87199	-4.08441	4.41882e-05	0.0248292	TEC	NA
ENSMUSG00000110577.1	1700112L15Rik	0.684544	-15.8148	3.87199	-4.08441	4.41882e-05	0.0248292	TEC	NA
ENSMUSG00000102546.1	Gm9722	0.513408	-15.8006	3.879	-4.07338	4.63358e-05	0.0248292	processed_pseudogene	NA
ENSMUSG00000107846.1	Gm43963	0.513408	-15.8006	3.879	-4.07338	4.63358e-05	0.0248292	TEC	NA
ENSMUSG00000108846.1	Gm10623	0.513408	-15.8006	3.879	-4.07338	4.63358e-05	0.0248292	TEC	NA
ENSMUSG00000095210.2	Ighv5-9-1	0.513408	-15.8006	3.879	-4.07338	4.63358e-05	0.0248292	IG_V_gene	NA
ENSMUSG00000002985.16	Apoe	15933.9	0.340602	0.0852867	3.99362	6.50724e-05	0.0342467	protein_coding	11816
ENSMUSG00000089960.1	Ugt1a1	0.342272	-15.0484	3.87901	-3.87945	0.000104691	0.0342829	protein_coding	394436
ENSMUSG00000102709.1	Gm38308	0.342272	-15.0484	3.87901	-3.87945	0.000104691	0.0342829	TEC	NA
ENSMUSG00000103971.1	Gm37679	0.342272	-15.0484	3.87901	-3.87945	0.000104691	0.0342829	antisense	NA
ENSMUSG00000102363.1	Gm32999	0.342272	-15.0484	3.87901	-3.87945	0.000104691	0.0342829	TEC	NA
ENSMUSG00000078025.1	Mir466g	0.342272	-15.0484	3.87901	-3.87945	0.000104691	0.0342829	miRNA	NA
ENSMUSG00000086882.4	Gm13352	0.342272	-15.0484	3.87901	-3.87945	0.000104691	0.0342829	processed_pseudogene	NA
ENSMUSG00000083729.1	Sh3d2c-ps1	0.342272	-15.0484	3.87901	-3.87945	0.000104691	0.0342829	processed_pseudogene	NA
ENSMUSG00000052368.2	Gm9873	0.342272	-15.0484	3.87901	-3.87945	0.000104691	0.0342829	lincRNA	NA
ENSMUSG00000084829.7	Gm14266	0.342272	-15.0484	3.87901	-3.87945	0.000104691	0.0342829	lincRNA	NA
ENSMUSG00000104375.1	Gm6300	0.342272	-15.0484	3.87901	-3.87945	0.000104691	0.0342829	unprocessed_pseudogene	NA
ENSMUSG00000102884.1	Gm37281	0.342272	-15.0484	3.87901	-3.87945	0.000104691	0.0342829	processed_pseudogene	NA
ENSMUSG00000028141.10	Oaz3	0.342272	-15.0484	3.87901	-3.87945	0.000104691	0.0342829	protein_coding	53814
ENSMUSG00000085250.1	Gm15234	0.342272	-15.0484	3.87901	-3.87945	0.000104691	0.0342829	lincRNA	NA
ENSMUSG00000028427.13	Aqp7	0.342272	-15.0484	3.87901	-3.87945	0.000104691	0.0342829	protein_coding	11832
ENSMUSG00000081627.1	Gm13158	0.342272	-15.0484	3.87901	-3.87945	0.000104691	0.0342829	processed_pseudogene	NA
ENSMUSG00000107036.1	Gm7596	0.342272	-15.0484	3.87901	-3.87945	0.000104691	0.0342829	lincRNA	NA
ENSMUSG00000106689.1	Gm18345	0.342272	-15.0484	3.87901	-3.87945	0.000104691	0.0342829	processed_pseudogene	NA
ENSMUSG00000104793.1	Gm43756	0.342272	-15.0484	3.87901	-3.87945	0.000104691	0.0342829	TEC	NA
ENSMUSG00000065446.1	Mir139	0.342272	-15.0484	3.87901	-3.87945	0.000104691	0.0342829	miRNA	387157
ENSMUSG00000109316.1	Gm45160	0.342272	-15.0484	3.87901	-3.87945	0.000104691	0.0342829	TEC	NA
ENSMUSG00000091172.1	Gm17120	0.342272	-15.0484	3.87901	-3.87945	0.000104691	0.0342829	antisense	NA
ENSMUSG00000097008.1	NA	0.342272	-15.0484	3.87901	-3.87945	0.000104691	0.0342829	lincRNA	NA
ENSMUSG00000078605.2	E030025P04Rik	0.342272	-15.0484	3.87901	-3.87945	0.000104691	0.0342829	protein_coding	NA
ENSMUSG00000088015.1	Mir1932	0.342272	-15.0484	3.87901	-3.87945	0.000104691	0.0342829	miRNA	NA
ENSMUSG00000095254.1	NA	0.342272	-15.0484	3.87901	-3.87945	0.000104691	0.0342829	protein_coding	NA
ENSMUSG00000049246.5	Hspe1-ps2	0.342272	-15.0484	3.87901	-3.87945	0.000104691	0.0342829	processed_pseudogene	NA
ENSMUSG00000095981.1	Ighv10-1	0.342272	-15.0484	3.87901	-3.87945	0.000104691	0.0342829	IG_V_gene	NA
ENSMUSG00000095130.1	Ighv1-39	0.342272	-15.0484	3.87901	-3.87945	0.000104691	0.0342829	IG_V_gene	NA
ENSMUSG00000098781.1	Gm28044	0.342272	-15.0484	3.87901	-3.87945	0.000104691	0.0342829	protein_coding	NA
ENSMUSG00000091923.7	Gm8267	0.342272	-15.0484	3.87901	-3.87945	0.000104691	0.0342829	protein_coding	666744
ENSMUSG00000075571.8	Defb30	0.342272	-15.0484	3.87901	-3.87945	0.000104691	0.0342829	protein_coding	73670
ENSMUSG00000022857.13	Tmprss15	0.342272	-15.0484	3.87901	-3.87945	0.000104691	0.0342829	protein_coding	19146
ENSMUSG00000083608.1	Gm14863	0.342272	-15.0484	3.87901	-3.87945	0.000104691	0.0342829	processed_pseudogene	NA
ENSMUSG00000080818.4	Gm9434	0.342272	-15.0484	3.87901	-3.87945	0.000104691	0.0342829	processed_pseudogene	NA
ENSMUSG00000054944.7	5330416C01Rik	75.5787	-1.14311	0.299005	-3.82304	0.000131819	0.0426919	lincRNA	NA
ENSMUSG00000033327.16	Tnxb	58.3743	0.993279	0.260132	3.81836	0.00013434	0.0430356	protein_coding	81877
ENSMUSG00000062997.6	Rpl35	949.638	0.384117	0.101315	3.79132	0.000149848	0.0474874	protein_coding	NA
ENSMUSG00000101006.1	Gm28299	35.5994	-1.45023	0.383931	-3.77733	0.000158518	0.0492842	processed_pseudogene	NA
ENSMUSG00000110386.1	Gm42031	1.04249	12.3045	3.25791	3.77679	0.000158863	0.0492842	lincRNA	NA
ENSMUSG00000025492.6	Ifitm3	97.2019	0.759009	0.202003	3.75742	0.000171674	0.0527039	protein_coding	66141
ENSMUSG00000034459.8	Ifit1	61.6589	1.04485	0.280992	3.71844	0.000200459	0.0609064	protein_coding	15957
ENSMUSG00000020044.13	Timp3	1497.46	0.48415	0.131788	3.67371	0.000239053	0.0718914	protein_coding	21859
ENSMUSG00000026728.9	Vim	628.842	0.516332	0.141313	3.65383	0.000258355	0.0769115	protein_coding	NA
ENSMUSG00000104178.1	Gm9916	79.9888	-0.885642	0.244281	-3.6255	0.0002884	0.0849974	lincRNA	NA
ENSMUSG00000041592.16	Sdk2	655.132	-0.66498	0.19096	-3.48229	0.000497142	0.145067	protein_coding	237979
ENSMUSG00000034009.14	Rxfp1	368.762	-0.786412	0.228461	-3.44222	0.000576966	0.166709	protein_coding	381489
ENSMUSG00000021904.5	Sema3g	106.161	0.649585	0.188916	3.43848	0.000584987	0.167386	protein_coding	218877
ENSMUSG00000027978.9	Prss12	556.708	-0.528912	0.154112	-3.432	0.000599157	0.168956	protein_coding	19142
ENSMUSG00000061524.8	Zic2	197.632	0.669605	0.195178	3.43074	0.000601941	0.168956	protein_coding	NA
ENSMUSG00000033355.6	Rtp4	25.4138	1.28587	0.375128	3.42781	0.000608465	0.169176	protein_coding	67775
ENSMUSG00000060093.6	H4c1	83.7565	0.709933	0.210557	3.37169	0.000747078	0.205775	protein_coding	NA
ENSMUSG00000102747.1	Gm37602	94.1861	-0.762579	0.228479	-3.33764	0.000844945	0.230576	TEC	NA
ENSMUSG00000017344.4	Vtn	962.223	0.470048	0.141425	3.32366	0.000888433	0.240219	protein_coding	22370
ENSMUSG00000107707.1	Gm44286	40.4449	-1.00074	0.303579	-3.29647	0.000979083	0.262323	TEC	NA
ENSMUSG00000075581.4	Gm16409	7.3789	3.88478	1.18013	3.29181	0.000995436	0.264302	processed_pseudogene	NA
ENSMUSG00000044349.15	Snhg11	7977.78	-0.306883	0.0940351	-3.26349	0.00110049	0.289586	protein_coding	319317
ENSMUSG00000106411.1	Gm42445	27.0104	-1.33592	0.413782	-3.22855	0.00124418	0.324499	TEC	NA
ENSMUSG00000075334.2	Rprm	515.645	-0.716434	0.222338	-3.22228	0.00127177	0.328785	protein_coding	67874
ENSMUSG00000027878.11	Notch2	769.937	0.501087	0.157123	3.18914	0.00142698	0.365705	protein_coding	18129
ENSMUSG00000106244.1	Gm43046	191.218	-1.09321	0.343778	-3.18	0.00147276	0.371866	TEC	NA
ENSMUSG00000034333.15	Zbed4	126.088	-1.23692	0.389052	-3.17931	0.00147626	0.371866	protein_coding	223773
ENSMUSG00000029761.16	Cald1	346.428	0.528278	0.166346	3.17577	0.00149438	0.373242	protein_coding	109624
ENSMUSG00000102729.1	Gm32444	59.2443	-0.897644	0.282932	-3.17265	0.00151057	0.374113	TEC	NA
ENSMUSG00000031075.18	Ano1	74.8973	0.795827	0.251225	3.16778	0.00153605	0.377255	protein_coding	101772
ENSMUSG00000025780.7	Itih5	599.58	0.523428	0.165428	3.16409	0.00155571	0.378925	protein_coding	209378
ENSMUSG00000037010.7	Apln	254.869	0.478024	0.151279	3.15989	0.00157828	0.379798	protein_coding	30878
ENSMUSG00000097311.7	Gm26871	231.341	-0.570021	0.180584	-3.15654	0.00159655	0.379798	processed_transcript	NA
ENSMUSG00000024411.9	Aqp4	2171.94	0.402814	0.127714	3.15404	0.00161027	0.379798	protein_coding	11829
ENSMUSG00000026473.15	Glul	21609.4	0.210234	0.0666577	3.15394	0.00161084	0.379798	protein_coding	14645
ENSMUSG00000002233.13	Rhoc	144.627	0.605315	0.192151	3.15021	0.00163154	0.381625	protein_coding	NA
ENSMUSG00000068748.7	Ptprz1	2827.51	0.261952	0.0832562	3.14634	0.00165329	0.383667	protein_coding	19283
ENSMUSG00000103914.1	Gm38073	107.431	-1.3058	0.416551	-3.13479	0.00171974	0.395971	TEC	NA
ENSMUSG00000039899.5	Fgl2	72.6628	0.858397	0.274678	3.1251	0.00177742	0.406079	protein_coding	14190
ENSMUSG00000061232.15	H2-K1	355.365	0.378016	0.121627	3.108	0.00188359	0.425972	protein_coding	14972
ENSMUSG00000053279.6	Aldh1a1	255.367	0.751581	0.241941	3.10646	0.0018934	0.425972	protein_coding	11668
ENSMUSG00000038860.15	Garnl3	1178.75	-0.538534	0.174015	-3.09476	0.00196975	0.439791	protein_coding	99326
ENSMUSG00000041577.5	Prelp	150.179	0.568766	0.185061	3.07339	0.00211639	0.468978	protein_coding	116847
ENSMUSG00000075590.2	Nrbp2	691.477	-0.360978	0.118398	-3.04886	0.00229711	0.50296	protein_coding	223649
ENSMUSG00000018819.10	Lsp1	76.4951	-0.646646	0.212156	-3.04798	0.00230387	0.50296	protein_coding	16985
ENSMUSG00000020908.14	Myh3	49.5492	-1.142	0.375451	-3.04168	0.0023526	0.506683	protein_coding	17883
ENSMUSG00000096617.3	Gm5559	430.558	-3.53105	1.16102	-3.04134	0.0023553	0.506683	processed_pseudogene	NA
ENSMUSG00000021268.17	Meg3	18679.1	-0.421795	0.138789	-3.0391	0.00237286	0.506761	lincRNA	17263
ENSMUSG00000062319.2	Gm10115	57.493	-1.11339	0.366839	-3.03511	0.00240452	0.509827	sense_intronic	NA
ENSMUSG00000003617.16	Cp	444.907	0.64147	0.212222	3.02264	0.00250581	0.52751	protein_coding	12870
ENSMUSG00000015133.17	Lrrk1	101.557	0.601624	0.199431	3.01671	0.00255537	0.534127	protein_coding	233328
ENSMUSG00000037254.18	Itih2	154.934	1.07644	0.357213	3.01344	0.00258307	0.536114	protein_coding	16425
ENSMUSG00000067879.3	Vxn	6770.13	-0.490166	0.16343	-2.99924	0.00270657	0.55404	protein_coding	76982
ENSMUSG00000017390.15	Aldoc	8685.09	0.180609	0.0602194	2.99918	0.00270703	0.55404	protein_coding	11676
ENSMUSG00000024140.9	Epas1	632.578	0.365868	0.123317	2.96688	0.00300836	0.611464	protein_coding	13819
ENSMUSG00000102253.1	Gm38259	20.6974	-1.32376	0.44873	-2.95001	0.00317762	0.640375	TEC	NA
ENSMUSG00000034573.14	Ptpn13	445.007	0.470644	0.159626	2.94842	0.00319405	0.640375	protein_coding	19249
ENSMUSG00000030560.17	Ctsc	163.681	0.521018	0.177194	2.94039	0.00327803	0.648877	protein_coding	NA
ENSMUSG00000039323.18	Igfbp2	552.911	0.688531	0.234182	2.94015	0.00328049	0.648877	protein_coding	16008
ENSMUSG00000050931.7	Sgms2	57.1321	0.736294	0.25167	2.92563	0.00343762	0.675423	protein_coding	74442
ENSMUSG00000041445.8	Mmrn2	64.3858	0.771785	0.264458	2.91836	0.00351876	0.683098	protein_coding	105450
ENSMUSG00000003573.15	Homer3	87.4623	0.684569	0.234604	2.91798	0.00352304	0.683098	protein_coding	26558
ENSMUSG00000022306.8	Zfpm2	195.103	-0.679395	0.233317	-2.9119	0.00359241	0.691996	protein_coding	22762
ENSMUSG00000107512.1	Gm44433	112.947	-0.709726	0.24435	-2.90455	0.00367784	0.703853	TEC	NA
ENSMUSG00000062098.11	Btbd3	2478.86	0.225181	0.0780591	2.88475	0.00391722	0.742951	protein_coding	228662
ENSMUSG00000035778.17	Ggta1	96.3609	0.547241	0.189833	2.88275	0.00394218	0.742951	protein_coding	14594
ENSMUSG00000100826.6	Snhg14	3601.65	-0.253643	0.0880244	-2.88151	0.00395777	0.742951	processed_transcript	16353
ENSMUSG00000022836.10	Mylk	264.709	0.642793	0.223234	2.87945	0.00398366	0.743078	protein_coding	107589
ENSMUSG00000095616.1	Gm26244	31.9094	2.61923	0.910648	2.87623	0.00402461	0.745996	snRNA	115489000
ENSMUSG00000102659.1	Gm37077	68.3768	-0.897667	0.312658	-2.87108	0.00409071	0.751108	TEC	NA
ENSMUSG00000026923.15	Notch1	406.516	0.355523	0.123871	2.87012	0.00410316	0.751108	protein_coding	18128
ENSMUSG00000019235.8	Rps6kl1	472.345	-0.429344	0.149895	-2.86429	0.00417947	0.760354	protein_coding	238323
ENSMUSG00000068262.4	Gm5879	22.9111	2.91969	1.02126	2.85891	0.00425103	0.767381	processed_pseudogene	NA
ENSMUSG00000023473.11	Celsr3	1192.44	-0.254338	0.0890078	-2.85748	0.00427017	0.767381	protein_coding	107934
ENSMUSG00000107643.1	Gm43885	55.8867	-0.740242	0.259457	-2.85305	0.00433025	0.771796	TEC	NA
ENSMUSG00000026062.12	Slc9a2	118.21	0.641533	0.224957	2.85181	0.00434711	0.771796	protein_coding	226999
ENSMUSG00000016493.13	Cd46	100.891	-0.543123	0.191048	-2.84287	0.00447097	0.789032	protein_coding	17221
ENSMUSG00000019899.15	Lama2	463.002	0.363287	0.128081	2.83638	0.00456275	0.800437	protein_coding	16773
ENSMUSG00000028763.17	Hspg2	123.847	0.659408	0.233705	2.82154	0.00477941	0.833484	protein_coding	15530
ENSMUSG00000105861.1	Gm43508	26.7056	-1.56368	0.5561	-2.81186	0.00492552	0.849709	TEC	NA
ENSMUSG00000070327.14	Rnf213	521.072	0.394448	0.140295	2.81157	0.00493011	0.849709	protein_coding	672511
ENSMUSG00000105606.1	Igkv2-109	17.8738	7.60418	2.72733	2.78814	0.00530113	0.908343	IG_V_gene	NA
ENSMUSG00000109122.1	A230103L15Rik	246.319	-0.449573	0.161521	-2.78337	0.00537979	0.916492	TEC	NA
ENSMUSG00000064337.1	mt-Rnr1	53495.5	0.349703	0.125835	2.77907	0.00545145	0.923364	Mt_rRNA	NA
ENSMUSG00000036949.16	Slc39a12	515.204	0.285152	0.103035	2.76751	0.00564855	0.95128	protein_coding	277468
ENSMUSG00000054708.17	Ankrd24	333.707	-0.439896	0.159099	-2.76492	0.00569362	0.953216	protein_coding	70615
ENSMUSG00000015879.8	Fam184b	159.069	0.708776	0.256526	2.76298	0.00572764	0.953216	protein_coding	58227
ENSMUSG00000103214.1	Gm38286	87.9231	-0.718791	0.260458	-2.75972	0.00578514	0.953216	TEC	NA
ENSMUSG00000044708.5	Kcnj10	725.587	0.404456	0.14657	2.75948	0.00578942	0.953216	protein_coding	16513
ENSMUSG00000044080.9	S100a1	384.366	0.320119	0.116101	2.75725	0.00582906	0.954165	protein_coding	20193
ENSMUSG00000101609.1	Kcnq1ot1	2767.95	-0.30996	0.112487	-2.75552	0.00585993	0.954165	antisense	NA
ENSMUSG00000020386.5	Sar1b	466.01	0.311975	0.113699	2.74387	0.00607192	0.98325	protein_coding	66397
ENSMUSG00000057098.14	Ebf1	75.2687	0.66881	0.244492	2.73551	0.00622833	0.99999	protein_coding	13591
ENSMUSG00000033491.13	Prss35	85.7157	-0.854819	0.313016	-2.73092	0.00631585	0.99999	protein_coding	244954
ENSMUSG00000100801.1	Gm15459	235.007	0.639483	0.234695	2.72474	0.00643519	0.99999	processed_pseudogene	NA
ENSMUSG00000021743.5	Fezf2	409.567	-0.71906	0.263999	-2.72372	0.00645517	0.99999	protein_coding	54713
ENSMUSG00000005360.14	Slc1a3	8839.93	0.212405	0.0779926	2.7234	0.00646143	0.99999	protein_coding	20512
ENSMUSG00000028399.18	Ptprd	4646.71	-0.19985	0.073396	-2.72291	0.00647105	0.99999	protein_coding	19266
ENSMUSG00000065767.1	Gm23849	16.4373	3.2597	1.19864	2.71951	0.00653793	0.99999	snRNA	115487916
ENSMUSG00000025221.15	Kcnip2	994.085	0.316744	0.116514	2.71851	0.00655763	0.99999	protein_coding	80906
ENSMUSG00000043279.9	Trim56	195.284	0.442977	0.163002	2.71761	0.00657546	0.99999	protein_coding	384309
ENSMUSG00000019790.16	Stxbp5	2788.32	-0.259488	0.0956178	-2.7138	0.00665155	0.99999	protein_coding	78808
ENSMUSG00000029178.14	Klf3	358.201	0.330719	0.122067	2.70933	0.00674199	0.99999	protein_coding	16599
ENSMUSG00000031486.15	Adgra2	201.049	0.485893	0.179612	2.70523	0.00682573	0.99999	protein_coding	78560
ENSMUSG00000109239.1	Gm45176	288.706	-0.466094	0.172479	-2.70233	0.00688556	0.99999	TEC	NA
ENSMUSG00000086022.1	Rad51ap2	35.7956	-0.998218	0.370303	-2.69568	0.00702448	0.99999	protein_coding	209550
ENSMUSG00000028909.17	Ptpru	475.857	-0.423241	0.15746	-2.68793	0.00718962	0.99999	protein_coding	19273
ENSMUSG00000104661.1	Gm42768	201.441	-1.03432	0.384867	-2.68748	0.00719935	0.99999	TEC	NA
ENSMUSG00000004637.15	Wwox	291.853	-0.363147	0.13531	-2.68382	0.00727871	0.99999	protein_coding	80707
ENSMUSG00000008999.7	Bmp7	215.209	0.606211	0.22593	2.68318	0.00729253	0.99999	protein_coding	12162
ENSMUSG00000051989.11	Smim11	87.2849	0.620171	0.231198	2.68242	0.0073091	0.99999	protein_coding	68936
ENSMUSG00000039167.11	Adgrl4	336.745	0.376175	0.140375	2.67979	0.00736683	0.99999	protein_coding	170757
ENSMUSG00000048583.16	Igf2	546.34	0.981317	0.366204	2.6797	0.00736883	0.99999	protein_coding	16002
ENSMUSG00000031837.14	Necab2	552.191	0.586266	0.218792	2.67956	0.00737197	0.99999	protein_coding	117148
ENSMUSG00000080893.1	Gm15920	221.028	0.401484	0.150136	2.67413	0.00749231	0.99999	processed_pseudogene	NA
ENSMUSG00000102465.1	Gm38198	117.714	-0.65048	0.243397	-2.67251	0.00752862	0.99999	TEC	NA
ENSMUSG00000064339.1	mt-Rnr2	550948	0.326631	0.12227	2.67139	0.00755389	0.99999	Mt_rRNA	NA
ENSMUSG00000020473.13	Aebp1	315.477	0.878283	0.330168	2.66011	0.00781156	0.99999	protein_coding	11568
ENSMUSG00000024186.15	Rgs11	262.618	-0.372503	0.14029	-2.65523	0.00792541	0.99999	protein_coding	50782
ENSMUSG00000106528.1	Gm42841	16.7244	-1.24604	0.469278	-2.65523	0.00792549	0.99999	TEC	NA
ENSMUSG00000022766.12	Serpind1	50.3472	0.997773	0.375855	2.65468	0.0079384	0.99999	protein_coding	15160
ENSMUSG00000050912.15	Tmem123	137.992	0.519874	0.196022	2.65212	0.00799892	0.99999	protein_coding	71929
ENSMUSG00000091542.1	Gm17167	28.5036	-2.15846	0.814112	-2.65131	0.00801812	0.99999	processed_transcript	NA
ENSMUSG00000102326.1	Gm37788	8.76884	-1.94312	0.734304	-2.6462	0.0081401	0.99999	TEC	NA
ENSMUSG00000092746.2	Rn7s6	469.524	0.470051	0.177715	2.64496	0.00816997	0.99999	misc_RNA	NA
ENSMUSG00000089936.1	Gm16199	34.756	0.971103	0.367217	2.64449	0.00818135	0.99999	processed_pseudogene	NA
ENSMUSG00000067847.13	Romo1	224.346	0.35484	0.134201	2.6441	0.00819093	0.99999	protein_coding	67067
ENSMUSG00000029838.11	Ptn	3194.56	0.285176	0.107909	2.64275	0.00822357	0.99999	protein_coding	19242
ENSMUSG00000108920.1	Gm44678	79.7785	-0.598684	0.226833	-2.63932	0.00830724	0.99999	TEC	NA
ENSMUSG00000050315.13	Synpo2	99.8396	0.593028	0.225902	2.62515	0.00866098	0.99999	protein_coding	118449
ENSMUSG00000041390.18	Mdfic	51.3886	0.741663	0.282779	2.62277	0.00872182	0.99999	protein_coding	16543
ENSMUSG00000036390.8	Gadd45a	62.7788	-0.594714	0.22723	-2.61723	0.00886468	0.99999	protein_coding	13197
ENSMUSG00000104562.1	Gm42767	49.6605	-0.972565	0.371722	-2.61638	0.00888688	0.99999	TEC	NA
ENSMUSG00000031760.9	Mt3	1423.98	0.256169	0.0979515	2.61527	0.00891577	0.99999	protein_coding	17751
ENSMUSG00000023224.12	Serping1	125.261	0.833917	0.319445	2.61052	0.00904047	0.99999	protein_coding	12258
ENSMUSG00000030047.14	Arhgap25	180.359	-0.64411	0.247499	-2.60248	0.00925533	0.99999	protein_coding	232201
ENSMUSG00000104277.1	Gm38299	23.6757	-1.21151	0.465979	-2.59991	0.00932474	0.99999	TEC	NA
ENSMUSG00000034023.16	Fancd2	91.8737	-0.527209	0.202937	-2.59789	0.00937978	0.99999	protein_coding	211651
ENSMUSG00000047259.2	Mc4r	48.4147	-0.739929	0.284999	-2.59625	0.00942469	0.99999	protein_coding	17202
ENSMUSG00000085720.8	Gm7854	31.3904	0.821642	0.316994	2.59198	0.0095425	0.99999	antisense	665934
ENSMUSG00000037552.17	Plekhg2	44.042	0.755066	0.291879	2.58692	0.00968384	0.99999	protein_coding	101497
ENSMUSG00000039838.11	Slc45a1	487.869	-0.350815	0.13629	-2.57403	0.0100523	0.99999	protein_coding	242773
ENSMUSG00000024420.8	Zfp521	175.515	0.685435	0.266457	2.5724	0.0100995	0.99999	protein_coding	225207
ENSMUSG00000034308.13	Sdr42e1	133.578	-0.445427	0.173228	-2.57133	0.0101308	0.99999	protein_coding	74032
ENSMUSG00000070031.11	Sp140	13.2126	1.43408	0.557831	2.57082	0.0101457	0.99999	protein_coding	434484
ENSMUSG00000105771.1	2900064K03Rik	220.859	-0.953632	0.3717	-2.5656	0.0102998	0.99999	TEC	NA
ENSMUSG00000100113.1	Gm28592	5.21473	-2.38502	0.929868	-2.56491	0.0103204	0.99999	lincRNA	NA
ENSMUSG00000106211.1	Gm42842	36.1109	-0.948842	0.370017	-2.56432	0.0103378	0.99999	TEC	NA
ENSMUSG00000099980.1	Gm5619	15.6328	-2.76743	1.07972	-2.56309	0.0103744	0.99999	processed_pseudogene	NA
ENSMUSG00000078300.3	Gm2606	151.075	9.57447	3.73569	2.56297	0.010378	0.99999	processed_pseudogene	NA
ENSMUSG00000103544.2	Gm10048	98.0808	-0.980947	0.38299	-2.56128	0.0104287	0.99999	TEC	NA
ENSMUSG00000037408.10	Cnnm4	240.792	-0.316603	0.124048	-2.55225	0.0107029	0.99999	protein_coding	94220
ENSMUSG00000052305.6	Hbb-bs	2806.17	0.527139	0.206807	2.54894	0.0108051	0.99999	protein_coding	15129
ENSMUSG00000035021.13	Baz1a	92.0783	0.576215	0.226285	2.54641	0.0108836	0.99999	protein_coding	217578
ENSMUSG00000065911.1	Gm24447	38675.2	0.392011	0.154093	2.54399	0.0109594	0.99999	misc_RNA	NA
ENSMUSG00000055373.8	Fut9	3316.2	-0.38259	0.15048	-2.54246	0.0110074	0.99999	protein_coding	14348
ENSMUSG00000036067.12	Slc2a6	264.17	-0.346266	0.136313	-2.54022	0.0110784	0.99999	protein_coding	227659
ENSMUSG00000054409.4	Tmem74	182.922	-0.432071	0.170189	-2.53877	0.0111243	0.99999	protein_coding	239408
ENSMUSG00000094694.6	Ighv1-9	19.2315	7.11798	2.80606	2.53664	0.0111922	0.99999	IG_V_gene	NA
ENSMUSG00000000957.9	Mmp14	163.84	0.478003	0.18846	2.53637	0.0112009	0.99999	protein_coding	NA
ENSMUSG00000107947.1	Gm44438	80.6888	-0.709636	0.279802	-2.53621	0.011206	0.99999	TEC	NA
ENSMUSG00000027452.11	Acss1	345.507	0.335566	0.132389	2.5347	0.0112542	0.99999	protein_coding	68738
ENSMUSG00000069267.2	H3c2	22.5865	2.90214	1.14546	2.53361	0.0112894	0.99999	protein_coding	NA
ENSMUSG00000020684.14	Rasl10b	3381.65	0.344377	0.135964	2.53286	0.0113136	0.99999	protein_coding	276952
ENSMUSG00000027435.8	Cd93	169.277	0.459128	0.181691	2.52697	0.0115052	0.99999	protein_coding	17064
ENSMUSG00000006205.13	Htra1	1639.67	0.222563	0.0881835	2.52386	0.0116074	0.99999	protein_coding	56213
ENSMUSG00000103748.1	Gm38243	42.017	-0.73187	0.290352	-2.52063	0.0117146	0.99999	TEC	NA
ENSMUSG00000021994.14	Wnt5a	199.906	0.532087	0.21132	2.51792	0.0118051	0.99999	protein_coding	22418
ENSMUSG00000074457.10	S100a16	442.029	0.313532	0.124577	2.51676	0.0118438	0.99999	protein_coding	67860
ENSMUSG00000043441.5	Gpr149	20.6903	1.85183	0.736049	2.5159	0.0118728	0.99999	protein_coding	229357
ENSMUSG00000032417.10	Rwdd2a	241.643	-0.372864	0.148437	-2.51193	0.0120073	0.99999	protein_coding	69519
ENSMUSG00000003032.8	Klf4	59.5659	0.800382	0.318633	2.51193	0.0120074	0.99999	protein_coding	16600
ENSMUSG00000025351.13	Cd63	248.399	0.398167	0.159167	2.50157	0.0123643	0.99999	protein_coding	12512
ENSMUSG00000062727.4	H2bc12	16.1898	2.44788	0.978696	2.50116	0.0123786	0.99999	protein_coding	319184
ENSMUSG00000079657.10	Rab26	395.548	-0.325452	0.130154	-2.50051	0.0124014	0.99999	protein_coding	328778
ENSMUSG00000038855.10	Itpkb	399.591	0.402188	0.160853	2.50035	0.012407	0.99999	protein_coding	320404
ENSMUSG00000017009.3	Sdc4	962.193	0.273175	0.10935	2.49816	0.0124838	0.99999	protein_coding	20971
ENSMUSG00000030917.13	Tmem159	195.833	-0.512203	0.205125	-2.49703	0.0125239	0.99999	protein_coding	233806
ENSMUSG00000065944.1	Rnu2-10	286.979	3.58458	1.43858	2.49174	0.0127117	0.99999	snRNA	19848
ENSMUSG00000072893.12	4933439C10Rik	220.589	-0.39661	0.159402	-2.48812	0.0128421	0.99999	processed_transcript	NA
ENSMUSG00000058135.12	Gstm1	1360.9	0.260654	0.104964	2.48327	0.0130181	0.99999	protein_coding	14862
ENSMUSG00000028268.14	Gbp3	72.5241	0.627909	0.25298	2.48205	0.0130629	0.99999	protein_coding	55932
ENSMUSG00000090544.2	Gm6576	7.50175	-3.86823	1.55899	-2.48124	0.0130926	0.99999	protein_coding	NA
ENSMUSG00000048721.2	Fndc9	32.3367	1.06001	0.427605	2.47895	0.013177	0.99999	protein_coding	320116
ENSMUSG00000060981.6	H4c8	487.557	0.638378	0.258005	2.47428	0.0133504	0.99999	protein_coding	69386
ENSMUSG00000025813.14	Homer2	1973.59	0.354781	0.143399	2.47408	0.0133581	0.99999	protein_coding	26557
ENSMUSG00000021756.12	Il6st	1558.83	0.260823	0.105591	2.47012	0.0135069	0.99999	protein_coding	16195
ENSMUSG00000026463.17	Atp2b4	5248.75	-0.346776	0.140433	-2.46934	0.0135363	0.99999	protein_coding	381290
ENSMUSG00000050953.9	Gja1	2147.33	0.272195	0.110326	2.46719	0.0136179	0.99999	protein_coding	14609
ENSMUSG00000069516.7	Lyz2	232.742	0.622772	0.252615	2.4653	0.0136897	0.99999	protein_coding	NA
ENSMUSG00000081855.4	Rpl17-ps5	86.8067	-0.860633	0.349306	-2.46384	0.0137459	0.99999	processed_pseudogene	NA
ENSMUSG00000028431.11	Elp1	1640.52	-0.187397	0.0761008	-2.46248	0.0137978	0.99999	protein_coding	230233
ENSMUSG00000059743.12	Fdps	77.4974	-0.624573	0.254096	-2.45802	0.0139707	0.99999	protein_coding	110196
ENSMUSG00000104696.1	Gm42946	90.867	-0.499049	0.203363	-2.45398	0.0141286	0.99999	TEC	NA
ENSMUSG00000039004.5	Bmp6	149.494	0.723696	0.295227	2.45132	0.0142334	0.99999	protein_coding	12161
ENSMUSG00000099021.1	Rn7s1	35390.3	0.341232	0.139223	2.45098	0.014247	0.99999	misc_RNA	NA
ENSMUSG00000035048.13	Anapc13	122.585	0.494817	0.201904	2.45076	0.0142556	0.99999	protein_coding	69010
ENSMUSG00000042613.9	Pbxip1	574.639	0.296258	0.121121	2.44596	0.0144469	0.99999	protein_coding	229534
ENSMUSG00000021306.10	Gpr137b	141.908	0.425109	0.174109	2.44162	0.0146214	0.99999	protein_coding	83924
ENSMUSG00000099517.1	H3c8	23.1611	2.41597	0.99048	2.43919	0.0147203	0.99999	protein_coding	97908
ENSMUSG00000088088.1	Rmrp	22714.9	0.326576	0.133983	2.43744	0.0147916	0.99999	ribozyme	19782
ENSMUSG00000061758.13	Akr1b10	165.293	0.38471	0.158211	2.43162	0.0150316	0.99999	protein_coding	67861
ENSMUSG00000007041.9	Clic1	138.41	0.495734	0.204294	2.42657	0.0152422	0.99999	protein_coding	NA
ENSMUSG00000045868.12	Gvin1	34.7124	3.78417	1.56093	2.4243	0.0153379	0.99999	protein_coding	74558
ENSMUSG00000005397.7	Nid1	184.754	0.594841	0.245379	2.42417	0.0153433	0.99999	protein_coding	18073
ENSMUSG00000026701.15	Prdx6	2112.1	0.228132	0.0941622	2.42275	0.0154034	0.99999	protein_coding	11758
ENSMUSG00000004665.10	Cnn2	100.096	0.586253	0.241993	2.4226	0.0154099	0.99999	protein_coding	NA
ENSMUSG00000021919.7	Chat	10.5229	2.68851	1.11034	2.42135	0.0154631	0.99999	protein_coding	12647
ENSMUSG00000109372.1	Gm19410	1386.23	-0.741025	0.306586	-2.41702	0.0156482	0.99999	protein_coding	100502846
ENSMUSG00000054555.11	Adam12	102.815	0.724707	0.299976	2.41588	0.0156971	0.99999	protein_coding	11489
ENSMUSG00000032232.14	Cgnl1	375.152	0.506685	0.210023	2.41252	0.0158428	0.99999	protein_coding	68178
ENSMUSG00000045055.4	Rpsa-ps2	11.2931	1.98523	0.822934	2.41238	0.0158487	0.99999	processed_pseudogene	NA
ENSMUSG00000031756.5	Cenpn	9.74115	1.4165	0.587278	2.41198	0.0158661	0.99999	protein_coding	72155
ENSMUSG00000106408.1	Gm43321	81.5888	-0.874326	0.362838	-2.40968	0.0159663	0.99999	TEC	NA
ENSMUSG00000041688.16	Amot	533.036	0.291981	0.121239	2.40831	0.0160265	0.99999	protein_coding	27494
ENSMUSG00000026424.8	Gpr37l1	1855.22	0.22485	0.0936264	2.40157	0.0163249	0.99999	protein_coding	171469
ENSMUSG00000036103.8	Colec12	299.108	0.739945	0.30811	2.40156	0.0163254	0.99999	protein_coding	140792
ENSMUSG00000108168.1	Gm43864	63.7686	-0.556828	0.231897	-2.40119	0.0163419	0.99999	TEC	NA
ENSMUSG00000033208.7	S100b	1021.24	0.280998	0.117068	2.40029	0.016382	0.99999	protein_coding	20203
ENSMUSG00000027712.13	Anxa5	552.896	0.307103	0.128039	2.39851	0.0164619	0.99999	protein_coding	11747
ENSMUSG00000084349.3	Rpl3-ps1	959.992	0.23188	0.0967146	2.39757	0.0165043	0.99999	processed_pseudogene	NA
ENSMUSG00000102250.1	Gm38260	81.5153	-0.605982	0.252831	-2.39678	0.0165398	0.99999	TEC	NA
ENSMUSG00000108983.1	Gm44926	23.7514	-0.985136	0.411275	-2.39532	0.0166057	0.99999	TEC	NA
ENSMUSG00000030022.14	Adamts9	113.248	0.666063	0.27809	2.39514	0.0166141	0.99999	protein_coding	101401
ENSMUSG00000069919.7	Hba-a1	1077.81	0.489925	0.204628	2.39422	0.0166556	0.99999	protein_coding	15122
ENSMUSG00000019102.10	Aldh3a1	10.8269	-1.49398	0.62403	-2.39408	0.0166623	0.99999	protein_coding	11670
ENSMUSG00000032281.11	Acsbg1	1788.4	0.297508	0.124329	2.39292	0.016715	0.99999	protein_coding	94180
ENSMUSG00000004558.14	Ndrg2	6343.81	0.204052	0.0853476	2.39083	0.0168104	0.99999	protein_coding	29811
ENSMUSG00000105791.1	Gm43341	76.6798	-1.06281	0.444545	-2.39078	0.0168128	0.99999	TEC	NA
ENSMUSG00000022066.16	Entpd4b	15.8304	-1.93603	0.810025	-2.39008	0.0168446	0.99999	protein_coding	100862375
ENSMUSG00000104132.1	Gm36952	186.315	-0.561779	0.235063	-2.3899	0.0168528	0.99999	TEC	NA
ENSMUSG00000042066.15	Tmcc2	2519.37	0.210359	0.0880738	2.38844	0.0169201	0.99999	protein_coding	68875
ENSMUSG00000103924.1	Gm37895	205.775	-0.481512	0.201672	-2.3876	0.0169588	0.99999	TEC	NA
ENSMUSG00000047496.6	Rnf152	185.786	-0.536358	0.224675	-2.38726	0.0169744	0.99999	protein_coding	320311
ENSMUSG00000029918.9	Mrps33	275.372	0.689261	0.288918	2.38566	0.0170484	0.99999	protein_coding	14548
ENSMUSG00000036585.15	Fgf1	834.323	0.380485	0.159631	2.38353	0.0171476	0.99999	protein_coding	14164
ENSMUSG00000102018.7	Iqank1	13.1126	-1.19579	0.501976	-2.38217	0.0172111	0.99999	protein_coding	432964
ENSMUSG00000069303.5	Hist1h2br	8.4925	3.13907	1.31846	2.38086	0.0172722	0.99999	protein_coding	665622
ENSMUSG00000032412.8	Atp1b3	1191.81	0.253467	0.106473	2.38057	0.0172858	0.99999	protein_coding	11933
ENSMUSG00000102902.1	Gm38263	19.4153	-0.976559	0.410364	-2.37974	0.0173249	0.99999	TEC	NA
ENSMUSG00000000753.15	Serpinf1	157.181	0.526687	0.221343	2.37951	0.0173358	0.99999	protein_coding	NA
ENSMUSG00000107433.1	Gm43882	40.6706	-0.686923	0.288723	-2.37917	0.0173515	0.99999	TEC	NA
ENSMUSG00000002249.17	Tead3	22.7343	0.944257	0.397353	2.37637	0.0174841	0.99999	protein_coding	21678
ENSMUSG00000031375.17	Bgn	148.814	0.638735	0.268872	2.37561	0.01752	0.99999	protein_coding	12111
ENSMUSG00000030844.11	Rgs10	233.852	0.389057	0.163772	2.37561	0.01752	0.99999	protein_coding	67865
ENSMUSG00000021583.6	Erap1	209.806	0.320673	0.135011	2.37515	0.0175416	0.99999	protein_coding	80898
ENSMUSG00000069305.3	Hist1h4n	63.0563	1.71536	0.722219	2.37512	0.017543	0.99999	protein_coding	319161
ENSMUSG00000030753.15	Thap12	1113.59	0.24606	0.103616	2.37474	0.0175614	0.99999	protein_coding	72981
ENSMUSG00000021871.17	Gm49342	149.961	0.511622	0.21594	2.36928	0.0178228	0.99999	protein_coding	NA
ENSMUSG00000103040.1	NA	25.4323	-1.08393	0.457532	-2.36907	0.0178329	0.99999	TEC	NA
ENSMUSG00000019890.3	Nts	24.0733	2.70389	1.14202	2.36763	0.0179023	0.99999	protein_coding	67405
ENSMUSG00000045128.9	Rpl18a	1404.34	0.230744	0.0974588	2.36761	0.0179035	0.99999	protein_coding	76808
ENSMUSG00000041731.13	Pgm5	127.706	0.466284	0.197085	2.3659	0.0179862	0.99999	protein_coding	NA
ENSMUSG00000037313.16	Tacc3	61.6619	0.582771	0.24703	2.35911	0.018319	0.99999	protein_coding	21335
ENSMUSG00000032372.14	Plscr2	38.4491	0.739885	0.314139	2.35528	0.0185086	0.99999	protein_coding	18828
ENSMUSG00000047793.13	Sned1	229.245	0.599706	0.254927	2.35247	0.0186494	0.99999	protein_coding	208777
ENSMUSG00000004885.5	Crabp2	43.5673	1.04073	0.44294	2.3496	0.0187934	0.99999	protein_coding	12904
ENSMUSG00000024043.13	Arhgap28	21.3429	1.02941	0.438265	2.34884	0.018832	0.99999	protein_coding	268970
ENSMUSG00000036972.14	Zic4	110.059	0.733493	0.3123	2.34868	0.0188403	0.99999	protein_coding	22774
ENSMUSG00000060802.8	B2m	704.792	0.235851	0.100433	2.34834	0.0188572	0.99999	protein_coding	12010
ENSMUSG00000026840.14	Lamc3	156.517	0.573876	0.244567	2.3465	0.0189507	0.99999	protein_coding	NA
ENSMUSG00000017057.9	Il13ra1	139.688	0.46026	0.196429	2.34314	0.0191221	0.99999	protein_coding	16164
ENSMUSG00000029189.10	Sel1l3	855.417	-0.496767	0.212197	-2.34106	0.0192289	0.99999	protein_coding	231238
ENSMUSG00000046999.2	1110032F04Rik	271.363	-0.460864	0.196876	-2.34088	0.0192382	0.99999	protein_coding	68725
ENSMUSG00000032523.10	Hhatl	109.064	0.413559	0.176739	2.33994	0.0192866	0.99999	protein_coding	74770
ENSMUSG00000020591.10	Ntsr2	653.985	0.222102	0.0951499	2.33424	0.0195834	0.99999	protein_coding	18217
ENSMUSG00000101355.1	H3c10	43.2841	0.730648	0.313105	2.33356	0.0196189	0.99999	protein_coding	NA
ENSMUSG00000022847.14	Thpo	29.0311	-0.910875	0.390763	-2.33101	0.0197526	0.99999	protein_coding	21832
ENSMUSG00000021792.15	Prxl2a	1087.32	0.199578	0.085777	2.32671	0.0199807	0.99999	protein_coding	70564
ENSMUSG00000026238.14	Ptma	2568.95	0.437641	0.188123	2.32635	0.0199997	0.99999	protein_coding	NA
ENSMUSG00000029810.15	Tmem176b	282.429	0.282111	0.121345	2.32487	0.0200789	0.99999	protein_coding	65963
ENSMUSG00000049502.16	Dtx3l	116.971	0.476813	0.205164	2.32406	0.0201222	0.99999	protein_coding	209200
ENSMUSG00000024079.4	Eif2ak2	119.531	0.405235	0.174411	2.32344	0.0201554	0.99999	protein_coding	19106
ENSMUSG00000109385.1	Gm44518	62.934	-0.732839	0.31548	-2.32294	0.0201825	0.99999	TEC	NA
ENSMUSG00000021466.11	Ptch1	747.619	0.347443	0.149745	2.32023	0.0203285	0.99999	protein_coding	19206
ENSMUSG00000071691.10	Gm960	28.7827	-0.78312	0.337902	-2.3176	0.0204713	0.99999	protein_coding	381196
ENSMUSG00000063297.7	Luzp2	3141.88	0.279261	0.120604	2.31553	0.0205842	0.99999	protein_coding	233271
ENSMUSG00000070436.12	Serpinh1	291.981	0.463028	0.200064	2.3144	0.0206459	0.99999	protein_coding	12406
ENSMUSG00000056211.13	R3hdm1	4008.74	-0.238358	0.103016	-2.31379	0.020679	0.99999	protein_coding	226412
ENSMUSG00000031273.16	Col4a6	51.9546	0.850055	0.3675	2.31308	0.0207184	0.99999	protein_coding	94216
ENSMUSG00000104362.1	Gm37928	114.193	-0.591332	0.25577	-2.31197	0.0207795	0.99999	TEC	NA
ENSMUSG00000032625.14	Thsd7a	862.418	0.495152	0.214217	2.31144	0.0208083	0.99999	protein_coding	330267
ENSMUSG00000015002.17	Efr3a	2463.74	-0.234324	0.101387	-2.31119	0.0208222	0.99999	protein_coding	76740
ENSMUSG00000026678.10	Rgs5	1488.67	0.248315	0.107538	2.30909	0.0209389	0.99999	protein_coding	19737
ENSMUSG00000020743.15	Mif4gd	98.462	0.445699	0.193124	2.30784	0.0210082	0.99999	protein_coding	69674
ENSMUSG00000025150.10	Cbr2	21.2962	1.04192	0.45158	2.30728	0.0210395	0.99999	protein_coding	12409
ENSMUSG00000039683.16	Sdk1	184.742	-0.423514	0.183592	-2.30682	0.0210649	0.99999	protein_coding	330222
ENSMUSG00000022607.14	Ptk2	2836.51	-0.18958	0.0822355	-2.30533	0.021148	0.99999	protein_coding	14083
ENSMUSG00000026355.11	Mcm6	132.881	0.438617	0.190359	2.30415	0.021214	0.99999	protein_coding	17219
ENSMUSG00000009535.13	Rnmt	1214.73	-0.179471	0.0779131	-2.30348	0.0212518	0.99999	protein_coding	67897
ENSMUSG00000062866.15	Phactr2	552.134	0.496979	0.215798	2.30298	0.0212798	0.99999	protein_coding	215789
ENSMUSG00000040265.16	Dnm3	1988.03	-0.243665	0.105858	-2.30181	0.0213461	0.99999	protein_coding	103967
ENSMUSG00000041014.17	Nrg3	689.313	-0.434886	0.188959	-2.30148	0.0213643	0.99999	protein_coding	18183
ENSMUSG00000001103.7	Sebox	45.392	-0.708518	0.308293	-2.29819	0.0215507	0.99999	protein_coding	18292
ENSMUSG00000026158.11	Ogfrl1	1749.3	-0.229305	0.0998192	-2.29721	0.0216071	0.99999	protein_coding	70155
ENSMUSG00000029570.5	Lfng	276.629	0.291167	0.126756	2.29707	0.0216151	0.99999	protein_coding	16848
ENSMUSG00000033316.14	Galnt9	884.19	-0.431763	0.188106	-2.29532	0.0217149	0.99999	protein_coding	NA
ENSMUSG00000032332.17	Col12a1	529.958	-0.5591	0.243925	-2.2921	0.0218997	0.99999	protein_coding	12816
ENSMUSG00000020892.10	Aloxe3	52.0438	-0.546038	0.238232	-2.29204	0.0219032	0.99999	protein_coding	NA
ENSMUSG00000049252.17	Lrp1b	4188.2	-0.149927	0.0654161	-2.2919	0.0219113	0.99999	protein_coding	94217
ENSMUSG00000015127.14	Unkl	493.686	-0.27762	0.121132	-2.29189	0.021912	0.99999	protein_coding	74154
ENSMUSG00000030263.13	Lrmp	24.6583	0.878254	0.383427	2.29054	0.0219901	0.99999	protein_coding	16970
ENSMUSG00000075232.4	Amd1	1578.16	0.374319	0.163473	2.2898	0.0220331	0.99999	protein_coding	11702
ENSMUSG00000054008.8	Ndst1	1559.55	-0.218272	0.0953761	-2.28854	0.0221061	0.99999	protein_coding	15531
ENSMUSG00000027329.9	Spef1	113.273	0.435884	0.190472	2.28844	0.0221118	0.99999	protein_coding	70997
ENSMUSG00000018459.15	Slc13a3	344.44	0.537384	0.234846	2.28824	0.0221235	0.99999	protein_coding	114644
ENSMUSG00000073888.12	Ccl27a	506.288	-0.327222	0.14301	-2.28811	0.0221311	0.99999	protein_coding	20301
ENSMUSG00000083268.1	Gm11511	2.77566	-2.90591	1.27021	-2.28774	0.0221524	0.99999	processed_pseudogene	NA
ENSMUSG00000046330.10	Rpl37a	1084.64	0.300414	0.131315	2.28774	0.0221526	0.99999	protein_coding	19981
ENSMUSG00000006958.13	Chrd	344.118	-0.462875	0.202429	-2.28661	0.0222188	0.99999	protein_coding	12667
ENSMUSG00000034109.15	Golim4	335.911	0.414829	0.181435	2.28638	0.0222318	0.99999	protein_coding	73124
ENSMUSG00000105530.1	Gm43829	66.9204	-0.800693	0.350384	-2.28518	0.0223021	0.99999	TEC	NA
ENSMUSG00000035208.15	Slfn8	25.1019	0.876272	0.383517	2.28483	0.0223226	0.99999	protein_coding	276950
ENSMUSG00000028226.15	Mmp16	1110.13	-0.347798	0.152221	-2.28483	0.022323	0.99999	protein_coding	17389
ENSMUSG00000085811.1	Cep112it	14	-1.3095	0.573924	-2.28166	0.0225094	0.99999	sense_intronic	NA
ENSMUSG00000034422.14	Parp14	111.999	0.459509	0.201413	2.28143	0.022523	0.99999	protein_coding	547253
ENSMUSG00000090467.3	Gm4613	14.1758	-2.40403	1.05425	-2.28032	0.0225885	0.99999	processed_pseudogene	NA
ENSMUSG00000063754.7	Gm10136	30.1074	1.17441	0.515056	2.28017	0.0225978	0.99999	processed_pseudogene	NA
ENSMUSG00000025927.13	Tfap2b	23.8277	1.26582	0.555289	2.27957	0.0226332	0.99999	protein_coding	21419
ENSMUSG00000106469.1	C030015E24Rik	29.8755	-1.24103	0.544654	-2.27857	0.0226929	0.99999	TEC	NA
ENSMUSG00000025270.13	Alas2	196.278	0.499928	0.219547	2.27709	0.022781	0.99999	protein_coding	11656
ENSMUSG00000054162.15	Spock3	824.634	0.582784	0.256071	2.27587	0.0228536	0.99999	protein_coding	72902
ENSMUSG00000001761.7	Smo	246.853	0.340458	0.149994	2.2698	0.0232194	0.99999	protein_coding	319757
ENSMUSG00000024236.18	Svil	257.799	0.495864	0.218463	2.26978	0.0232209	0.99999	protein_coding	225115
ENSMUSG00000014177.10	Tvp23b	313.792	0.319752	0.14089	2.26951	0.0232371	0.99999	protein_coding	67510
ENSMUSG00000108557.1	Gm44835	1.45224	-4.1537	1.83086	-2.26872	0.0232855	0.99999	TEC	NA
ENSMUSG00000013584.5	Aldh1a2	231.193	0.779357	0.343838	2.26664	0.0234122	0.99999	protein_coding	19378
ENSMUSG00000078591.1	Hs3st4	577.952	-0.594513	0.262369	-2.26594	0.0234548	0.99999	protein_coding	628779
ENSMUSG00000040952.16	Rps19	1546.76	0.242838	0.107174	2.26584	0.0234612	0.99999	protein_coding	20085
ENSMUSG00000062980.15	Cped1	216.518	0.581832	0.256829	2.26544	0.0234855	0.99999	protein_coding	214642
ENSMUSG00000102752.1	Gm7694	32.2166	-0.732599	0.323439	-2.26503	0.0235107	0.99999	protein_coding	665574
ENSMUSG00000105202.1	C230031I18Rik	59.3361	-0.992518	0.438332	-2.26431	0.0235553	0.99999	TEC	NA
ENSMUSG00000028465.16	Tln1	859.852	0.249259	0.110097	2.26399	0.0235746	0.99999	protein_coding	21894
ENSMUSG00000037754.13	Ppp1r16b	2924.92	0.349694	0.154617	2.26168	0.0237174	0.99999	protein_coding	228852
ENSMUSG00000029070.9	Mxra8	90.5448	0.696304	0.307933	2.26122	0.0237459	0.99999	protein_coding	74761
ENSMUSG00000041559.7	Fmod	262.862	0.866065	0.38356	2.25796	0.0239479	0.99999	protein_coding	14264
ENSMUSG00000028832.11	Stmn1	6663.48	-0.259004	0.114764	-2.25684	0.0240178	0.99999	protein_coding	16765
ENSMUSG00000037440.7	Vnn1	10.3007	1.54957	0.686806	2.2562	0.0240581	0.99999	protein_coding	22361
ENSMUSG00000103497.1	Gm37407	82.7683	-0.487726	0.216475	-2.25304	0.0242568	0.99999	TEC	NA
ENSMUSG00000017754.13	Pltp	477.305	0.280017	0.12432	2.2524	0.0242971	0.99999	protein_coding	18830
ENSMUSG00000049288.4	Lix1l	355.788	0.305294	0.135787	2.24834	0.0245548	0.99999	protein_coding	NA
ENSMUSG00000022129.3	Dct	26.0068	2.08075	0.925552	2.24812	0.0245686	0.99999	protein_coding	13190
ENSMUSG00000030717.9	Nupr1	84.3889	0.865218	0.38511	2.24668	0.0246606	0.99999	protein_coding	56312
ENSMUSG00000025475.17	Adgra1	944.529	-0.441578	0.196652	-2.24548	0.0247372	0.99999	protein_coding	52389
ENSMUSG00000058400.13	Qrfpr	15.3375	1.09548	0.488093	2.24441	0.0248061	0.99999	protein_coding	229214
ENSMUSG00000041439.15	Mfsd6	1959.02	-0.164031	0.0731308	-2.24298	0.0248978	0.99999	protein_coding	98682
ENSMUSG00000097859.1	NA	53.5544	-0.645771	0.287999	-2.24227	0.0249438	0.99999	lincRNA	NA
ENSMUSG00000000530.16	Acvrl1	143.89	0.492668	0.219788	2.24156	0.0249896	0.99999	protein_coding	11482
ENSMUSG00000030157.5	Clec2d	156.709	0.507262	0.22634	2.24115	0.0250165	0.99999	protein_coding	93694
ENSMUSG00000045636.16	Mtus1	500.181	0.407482	0.181941	2.23964	0.0251142	0.99999	protein_coding	102103
ENSMUSG00000061322.15	Dnaic1	35.702	0.688335	0.307519	2.23835	0.0251983	0.99999	protein_coding	68922
ENSMUSG00000028318.14	Polr1e	69.6752	0.568932	0.254406	2.23632	0.0253311	0.99999	protein_coding	NA
ENSMUSG00000020674.16	Pxdn	1031.45	-0.38401	0.171717	-2.2363	0.0253321	0.99999	protein_coding	69675
ENSMUSG00000095562.7	Gm21887	3.85262	-2.26642	1.01451	-2.23401	0.0254826	0.99999	protein_coding	170942
ENSMUSG00000024087.3	Cyp1b1	154.88	0.549065	0.246011	2.23187	0.0256235	0.99999	protein_coding	13078
ENSMUSG00000090381.1	Gm6158	16.0425	-1.03357	0.463154	-2.23159	0.025642	0.99999	processed_pseudogene	NA
ENSMUSG00000045813.7	Gm9801	332.056	-0.311389	0.139568	-2.23109	0.0256752	0.99999	lincRNA	NA
ENSMUSG00000073411.11	H2-D1	453.766	0.285906	0.128309	2.22826	0.0258634	0.99999	protein_coding	NA
ENSMUSG00000002602.16	Axl	632.085	0.219232	0.0983881	2.22823	0.0258651	0.99999	protein_coding	26362
ENSMUSG00000057280.15	Musk	21.0485	1.52715	0.685444	2.22797	0.0258825	0.99999	protein_coding	18198
ENSMUSG00000034037.14	Fgd5	98.398	0.632976	0.284142	2.22768	0.0259019	0.99999	protein_coding	232237
ENSMUSG00000044167.6	Foxo1	245.537	0.449946	0.202027	2.22716	0.0259368	0.99999	protein_coding	56458
ENSMUSG00000083274.1	Zcchc9-ps	17.158	-0.917646	0.41229	-2.22573	0.0260324	0.99999	processed_pseudogene	NA
ENSMUSG00000097767.8	Miat	2966.08	-0.515349	0.231547	-2.22568	0.0260354	0.99999	lincRNA	330166
ENSMUSG00000019303.14	Psmc3ip	30.2424	1.04259	0.468613	2.22485	0.026091	0.99999	protein_coding	19183
ENSMUSG00000057322.12	Rpl38	1234.95	0.191728	0.0862375	2.22326	0.0261983	0.99999	protein_coding	67671
ENSMUSG00000021948.15	Prkcd	200.83	1.06513	0.479559	2.22105	0.0263473	0.99999	protein_coding	18753
ENSMUSG00000037474.13	Dtl	186.015	-0.408248	0.184191	-2.21644	0.0266614	0.99999	protein_coding	76843
ENSMUSG00000079017.3	Ifi27l2a	19.1053	1.08782	0.490934	2.21582	0.0267036	0.99999	protein_coding	76933
ENSMUSG00000037014.4	Sstr4	251.746	-0.338795	0.152902	-2.21577	0.0267075	0.99999	protein_coding	20608
ENSMUSG00000083723.1	Rpl23a-ps14	3.00065	-2.58355	1.16735	-2.21318	0.0268854	0.99999	processed_pseudogene	NA
ENSMUSG00000084111.4	Gm15710	120.915	-0.47409	0.214292	-2.21236	0.0269419	0.99999	processed_pseudogene	NA
ENSMUSG00000021638.12	Ocln	141.442	0.388521	0.175636	2.21208	0.0269609	0.99999	protein_coding	18260
ENSMUSG00000103209.1	Gm37331	78.7447	-0.542162	0.24516	-2.21146	0.027004	0.99999	TEC	NA
ENSMUSG00000105322.1	Gm43751	37.0806	-0.635693	0.287581	-2.21048	0.0270716	0.99999	TEC	NA
ENSMUSG00000076615.3	Ighg3	19.0064	4.75618	2.15215	2.20997	0.0271071	0.99999	IG_C_gene	NA
ENSMUSG00000023945.6	Slc5a7	35.3106	1.83357	0.830102	2.20885	0.0271852	0.99999	protein_coding	63993
ENSMUSG00000024654.8	Asrgl1	2324.44	0.204689	0.0926948	2.20821	0.0272298	0.99999	protein_coding	NA
ENSMUSG00000040842.17	Szrd1	445.746	0.335213	0.151959	2.20594	0.0273881	0.99999	protein_coding	213491
ENSMUSG00000002475.15	Abhd3	558.192	0.399056	0.180932	2.20556	0.0274151	0.99999	protein_coding	106861
ENSMUSG00000039831.16	Arhgap29	590.057	0.366345	0.166104	2.20552	0.0274175	0.99999	protein_coding	214137
ENSMUSG00000024978.10	Gpam	865.653	0.206591	0.0937225	2.20429	0.0275041	0.99999	protein_coding	14732
ENSMUSG00000054199.17	Gon4l	782.985	-0.2039	0.0925056	-2.20419	0.0275108	0.99999	protein_coding	76022
ENSMUSG00000027674.16	Pex5l	3130.93	-0.309633	0.1407	-2.20066	0.0277599	0.99999	protein_coding	58869
ENSMUSG00000109625.1	3110080E11Rik	104.42	-0.835047	0.379724	-2.19909	0.0278713	0.99999	TEC	NA
ENSMUSG00000039007.9	Cpq	201.283	0.316399	0.143927	2.19833	0.0279253	0.99999	protein_coding	54381
ENSMUSG00000079466.2	Prdm12	10.6702	2.75518	1.25661	2.19255	0.0283396	0.99999	protein_coding	381359
ENSMUSG00000104929.1	Gm42766	58.0436	-0.95566	0.435888	-2.19244	0.0283475	0.99999	TEC	NA
ENSMUSG00000102267.1	9530003O04Rik	20.1284	-0.883009	0.402956	-2.19133	0.0284282	0.99999	TEC	NA
ENSMUSG00000102306.1	NA	2.13888	4.45358	2.03332	2.1903	0.0285024	0.99999	TEC	NA
ENSMUSG00000072969.2	Armcx5	420.309	-0.362004	0.165295	-2.19005	0.0285206	0.99999	protein_coding	494468
ENSMUSG00000040860.16	Crocc	662.577	-0.297688	0.135933	-2.18997	0.0285266	0.99999	protein_coding	230872
ENSMUSG00000020821.17	Kif1c	1142.14	0.227966	0.104166	2.1885	0.0286334	0.99999	protein_coding	16562
ENSMUSG00000026365.15	Cfh	642.283	0.537051	0.245503	2.18756	0.028702	0.99999	protein_coding	12628
ENSMUSG00000102417.1	Gm36939	26.7161	-1.23747	0.565924	-2.18664	0.0287691	0.99999	TEC	NA
ENSMUSG00000024608.10	Rps14	2145.45	0.156226	0.0714612	2.18616	0.0288039	0.99999	protein_coding	20044
ENSMUSG00000103201.1	Gm37329	26.6342	-0.857884	0.392706	-2.18454	0.0289224	0.99999	TEC	NA
ENSMUSG00000035236.17	Scai	1637.05	-0.292837	0.134084	-2.18399	0.0289629	0.99999	protein_coding	320271
ENSMUSG00000022351.14	Sqle	909.796	-0.289742	0.13291	-2.17998	0.0292586	0.99999	protein_coding	20775
ENSMUSG00000102240.1	Gm37717	94.9028	-0.996598	0.457619	-2.17779	0.0294216	0.99999	TEC	NA
ENSMUSG00000029561.17	Oasl2	53.5516	0.750806	0.34477	2.1777	0.0294283	0.99999	protein_coding	23962
ENSMUSG00000028804.19	Csmd2	1056.12	-0.362227	0.166367	-2.17728	0.0294595	0.99999	protein_coding	329942
ENSMUSG00000036853.5	Mcoln3	1.47737	4.11168	1.89043	2.17499	0.0296306	0.99999	protein_coding	171166
ENSMUSG00000034998.18	Foxn2	302.716	0.372253	0.171161	2.17486	0.0296403	0.99999	protein_coding	14236
ENSMUSG00000109927.1	Gm45264	60.6951	-0.574925	0.265077	-2.1689	0.0300906	0.99999	TEC	NA
ENSMUSG00000073616.10	Cops9	426.244	0.238863	0.110187	2.16781	0.0301732	0.99999	protein_coding	66915
ENSMUSG00000042429.8	Adora1	1974.12	-0.240022	0.110726	-2.16771	0.0301809	0.99999	protein_coding	11539
ENSMUSG00000039087.16	Rreb1	226.963	0.403643	0.186429	2.16513	0.030378	0.99999	protein_coding	68750
ENSMUSG00000083736.1	Gm6039	6.69221	2.21763	1.02445	2.1647	0.0304104	0.99999	processed_pseudogene	NA
ENSMUSG00000102331.1	Gm19938	61.5797	-0.838826	0.387743	-2.16335	0.0305141	0.99999	sense_intronic	NA
ENSMUSG00000064373.11	Selenop	2778.4	0.362234	0.167501	2.16258	0.0305733	0.99999	protein_coding	20363
ENSMUSG00000057666.18	Gapdh	548.153	-0.402815	0.186287	-2.16234	0.0305919	0.99999	protein_coding	14433
ENSMUSG00000094088.2	Ighv1-64	1.93421	4.27416	1.97731	2.1616	0.0306491	0.99999	IG_V_gene	NA
ENSMUSG00000105828.1	Gm43048	15.7959	-1.33968	0.62003	-2.16068	0.0307203	0.99999	TEC	NA
ENSMUSG00000029154.13	Cwh43	38.0267	-0.605349	0.280196	-2.16045	0.0307382	0.99999	protein_coding	231293
ENSMUSG00000035212.14	Leprot	276.085	0.300813	0.13924	2.16039	0.0307422	0.99999	protein_coding	230514
ENSMUSG00000026547.15	Tagln2	69.7339	0.571636	0.264737	2.15926	0.03083	0.99999	protein_coding	21346
ENSMUSG00000107499.1	Ccdc142	2.48512	-2.46796	1.14299	-2.15922	0.0308334	0.99999	protein_coding	NA
ENSMUSG00000085793.1	Lin52	264.217	0.280294	0.129823	2.15905	0.0308464	0.99999	protein_coding	217708
ENSMUSG00000038521.17	C1s1	13.1275	1.17335	0.543513	2.15882	0.0308642	0.99999	protein_coding	50908
ENSMUSG00000105923.4	A830019L24Rik	22.8016	-1.17481	0.544454	-2.15777	0.0309457	0.99999	lincRNA	NA
ENSMUSG00000100394.1	Gm28791	17.5775	-1.02315	0.474335	-2.15702	0.0310043	0.99999	sense_intronic	NA
ENSMUSG00000108264.1	Gm20371	44.2187	-0.769476	0.356819	-2.15649	0.0310456	0.99999	TEC	NA
ENSMUSG00000020935.8	Dcakd	230.537	0.381507	0.177054	2.15475	0.0311816	0.99999	protein_coding	68087
ENSMUSG00000108918.1	Gm44802	59.7688	-0.646957	0.300608	-2.15216	0.0313846	0.99999	TEC	NA
ENSMUSG00000063953.2	Amd2	31.7909	1.2982	0.603371	2.15157	0.0314312	0.99999	protein_coding	100041585
ENSMUSG00000046714.7	Foxc2	27.4359	1.33023	0.618281	2.1515	0.0314366	0.99999	protein_coding	14234
ENSMUSG00000090733.6	Rps27	1629.99	0.218924	0.101755	2.15148	0.031438	0.99999	protein_coding	57294
ENSMUSG00000104925.1	Gm43061	17.238	-1.11918	0.520251	-2.15124	0.0314572	0.99999	sense_intronic	NA
ENSMUSG00000039497.7	Dse	184.635	0.447937	0.20824	2.15106	0.0314713	0.99999	protein_coding	212898
ENSMUSG00000104851.1	E030026E10Rik	19.4043	-1.40167	0.652002	-2.1498	0.0315712	0.99999	TEC	NA
ENSMUSG00000029510.15	Gpc2	5.32995	1.99936	0.930405	2.14891	0.0316412	0.99999	protein_coding	71951
ENSMUSG00000025978.14	Rftn2	384.309	0.348881	0.162395	2.14834	0.0316865	0.99999	protein_coding	74013
ENSMUSG00000032673.5	Prorsd1	23.0932	0.897408	0.417873	2.14756	0.0317488	0.99999	protein_coding	67939
ENSMUSG00000032744.4	Heyl	46.9304	0.836204	0.389446	2.14716	0.0317804	0.99999	protein_coding	56198
ENSMUSG00000004815.12	Dgkq	696.139	-0.201578	0.0939569	-2.14543	0.0319185	0.99999	protein_coding	110524
ENSMUSG00000033966.7	Cdkl4	279.303	-0.337433	0.157348	-2.1445	0.0319926	0.99999	protein_coding	381113
ENSMUSG00000085541.1	Gm16010	3.68041	2.63785	1.23053	2.14366	0.0320601	0.99999	antisense	NA
ENSMUSG00000108005.1	Gm44435	87.878	-0.46998	0.219272	-2.14336	0.032084	0.99999	TEC	NA
ENSMUSG00000032724.5	Abtb2	171.85	0.388681	0.181347	2.1433	0.0320887	0.99999	protein_coding	99382
ENSMUSG00000108055.1	Gm43876	23.7248	-0.781801	0.365091	-2.14139	0.0322426	0.99999	TEC	NA
ENSMUSG00000028621.17	Cyb5rl	59.3425	0.565162	0.264235	2.13886	0.0324469	0.99999	protein_coding	230582
ENSMUSG00000033191.14	Tie1	115.827	0.549685	0.257155	2.13756	0.0325525	0.99999	protein_coding	21846
ENSMUSG00000025362.5	Rps26	868.473	0.237322	0.11105	2.13707	0.0325921	0.99999	protein_coding	NA
ENSMUSG00000028603.15	Scp2	1039.5	0.245666	0.115	2.13622	0.0326616	0.99999	protein_coding	20280
ENSMUSG00000041695.2	Kcnj2	456.214	0.226382	0.105996	2.13576	0.032699	0.99999	protein_coding	16518
ENSMUSG00000073460.4	Pnldc1	13.7394	-1.05855	0.495782	-2.13512	0.0327515	0.99999	protein_coding	240023
ENSMUSG00000003721.14	Insig2	579.083	0.267883	0.12553	2.13401	0.0328416	0.99999	protein_coding	72999
ENSMUSG00000024647.14	Cbln2	723.102	-0.317805	0.148947	-2.13368	0.0328688	0.99999	protein_coding	12405
ENSMUSG00000064342.1	mt-Ti	42.6153	1.05483	0.494466	2.13327	0.0329028	0.99999	Mt_tRNA	NA
ENSMUSG00000029622.16	Arpc1b	177.264	0.309585	0.145249	2.1314	0.0330562	0.99999	protein_coding	NA
ENSMUSG00000085428.1	Gm14344	1.37854	-4.10356	1.92646	-2.1301	0.0331636	0.99999	lincRNA	NA
ENSMUSG00000052852.8	Reep1	2061.36	-0.164378	0.0771874	-2.1296	0.0332051	0.99999	protein_coding	52250
ENSMUSG00000039913.12	Pak7	896.345	-0.467011	0.219698	-2.1257	0.0335285	0.99999	protein_coding	241656
ENSMUSG00000035713.15	Usp35	307.164	-0.334205	0.157388	-2.12345	0.0337163	0.99999	protein_coding	244144
ENSMUSG00000009378.3	Slc16a12	69.2223	0.585056	0.275595	2.12289	0.0337635	0.99999	protein_coding	240638
ENSMUSG00000030108.14	Slc6a13	299.992	0.769089	0.362735	2.12025	0.0339848	0.99999	protein_coding	14412
ENSMUSG00000074899.4	Sptbn5	36.0957	-0.609648	0.287545	-2.12018	0.033991	0.99999	protein_coding	NA
ENSMUSG00000045009.9	Prrt3	564.204	-0.342788	0.161701	-2.11989	0.0340156	0.99999	protein_coding	210673
ENSMUSG00000098404.1	Mrip-ps	78.935	0.461255	0.217838	2.11742	0.0342245	0.99999	unprocessed_pseudogene	NA
ENSMUSG00000066407.3	Gm10263	54.8173	0.755414	0.356793	2.11723	0.0342399	0.99999	protein_coding	NA
ENSMUSG00000032420.7	Nt5e	163.751	0.850193	0.401564	2.1172	0.0342427	0.99999	protein_coding	NA
ENSMUSG00000007888.15	Crlf1	9.36309	1.4508	0.68607	2.11465	0.0344594	0.99999	protein_coding	12931
ENSMUSG00000037410.13	Tbc1d2b	254.55	0.286751	0.135612	2.1145	0.0344726	0.99999	protein_coding	67016
ENSMUSG00000020372.15	Rack1	2473.72	0.204232	0.096607	2.11405	0.0345108	0.99999	protein_coding	NA
ENSMUSG00000042804.13	Gpr153	488.002	0.414703	0.19619	2.11378	0.0345339	0.99999	protein_coding	100129
ENSMUSG00000002365.9	Snx9	144.621	0.412146	0.195054	2.11299	0.034602	0.99999	protein_coding	66616
ENSMUSG00000027574.15	Nkain4	195.38	0.298752	0.14141	2.11266	0.0346299	0.99999	protein_coding	58237
ENSMUSG00000040524.9	Zfp609	671.256	0.195956	0.0927901	2.11182	0.034702	0.99999	protein_coding	214812
ENSMUSG00000043673.10	Kcns3	78.283	-0.491896	0.233017	-2.11099	0.0347729	0.99999	protein_coding	238076
ENSMUSG00000107606.1	Gm43873	21.3721	-0.84219	0.399038	-2.11055	0.034811	0.99999	TEC	NA
ENSMUSG00000109554.1	NA	91.2561	-0.405719	0.192246	-2.11042	0.0348224	0.99999	lincRNA	NA
ENSMUSG00000078006.1	Gm26301	2.61529	-3.0547	1.44915	-2.10793	0.035037	0.99999	miRNA	NA
ENSMUSG00000035805.13	Mlc1	1869.45	0.211766	0.100469	2.10778	0.0350504	0.99999	protein_coding	170790
ENSMUSG00000091649.3	Phf11b	4.4214	2.33619	1.1084	2.10773	0.0350546	0.99999	protein_coding	236451
ENSMUSG00000047842.6	Diras2	4287.62	-0.375244	0.178145	-2.10639	0.0351701	0.99999	protein_coding	68203
ENSMUSG00000024713.15	Pcsk5	382.401	-0.316685	0.150694	-2.1015	0.035597	0.99999	protein_coding	18552
ENSMUSG00000028626.5	Col9a2	102.607	0.446548	0.21269	2.09953	0.0357704	0.99999	protein_coding	12840
ENSMUSG00000097604.1	Gm17322	45.0984	-0.560639	0.267135	-2.09871	0.0358427	0.99999	lincRNA	NA
ENSMUSG00000086925.1	Gm6286	10.7511	6.71892	3.20251	2.09802	0.0359038	0.99999	processed_pseudogene	NA
ENSMUSG00000027577.14	Chrna4	367.284	-0.521864	0.248746	-2.09798	0.0359068	0.99999	protein_coding	11438
ENSMUSG00000020422.13	Tns3	799.221	0.267066	0.127398	2.09632	0.0360542	0.99999	protein_coding	319939
ENSMUSG00000076609.2	Igkc	177.097	0.973505	0.464617	2.09528	0.0361457	0.99999	IG_C_gene	NA
ENSMUSG00000046402.10	Rbp1	134.619	0.565234	0.270152	2.09228	0.0364137	0.99999	protein_coding	19659
ENSMUSG00000064346.1	mt-Tw	64.7233	0.550963	0.263398	2.09175	0.0364609	0.99999	Mt_tRNA	NA
ENSMUSG00000045103.17	Dmd	3224.65	-0.288	0.137699	-2.09151	0.0364823	0.99999	protein_coding	13405
ENSMUSG00000104221.1	Gm37051	33.4747	-0.654616	0.313156	-2.09038	0.0365837	0.99999	TEC	NA
ENSMUSG00000042807.15	Hecw2	1731.03	-0.340371	0.16287	-2.08982	0.0366336	0.99999	protein_coding	329152
ENSMUSG00000028778.15	Hcrtr1	11.1472	-1.23165	0.589396	-2.08968	0.0366462	0.99999	protein_coding	230777
ENSMUSG00000105726.1	Gm42443	6.83598	1.953	0.934799	2.08921	0.0366885	0.99999	TEC	NA
ENSMUSG00000107712.1	Gm43870	5.3802	-1.69173	0.810652	-2.08688	0.0368989	0.99999	TEC	NA
ENSMUSG00000024076.9	Vit	19.4847	1.15595	0.554183	2.08586	0.0369916	0.99999	protein_coding	74199
ENSMUSG00000024245.4	Tmem178	911.757	-0.443024	0.212411	-2.08569	0.0370071	0.99999	protein_coding	68027
ENSMUSG00000007892.7	Rplp1	3841.12	0.186933	0.0896631	2.08483	0.0370843	0.99999	protein_coding	56040
ENSMUSG00000020432.12	Tcn2	249.525	0.318495	0.152911	2.08288	0.0372624	0.99999	protein_coding	21452
ENSMUSG00000060096.4	Amd-ps3	121.967	0.745785	0.358072	2.08278	0.0372713	0.99999	processed_pseudogene	NA
ENSMUSG00000084029.1	Gm8855	29.5183	-0.768291	0.369009	-2.08204	0.0373388	0.99999	processed_pseudogene	NA
ENSMUSG00000106024.1	A530083M17Rik	8.71869	-1.30391	0.626399	-2.08159	0.0373798	0.99999	TEC	NA
ENSMUSG00000013076.15	Amotl1	886.054	0.36668	0.176161	2.08151	0.0373876	0.99999	protein_coding	75723
ENSMUSG00000038677.13	Scube3	34.4356	1.11355	0.535115	2.08096	0.0374372	0.99999	protein_coding	268935
ENSMUSG00000029674.13	Limk1	553.42	-0.202924	0.0975381	-2.08046	0.0374837	0.99999	protein_coding	16885
ENSMUSG00000054939.6	Zfp174	144.71	-0.356633	0.171469	-2.07986	0.037538	0.99999	protein_coding	NA
ENSMUSG00000052310.9	Slc39a1	505.465	0.269897	0.12991	2.07758	0.0377483	0.99999	protein_coding	30791
ENSMUSG00000030339.7	Ltbr	96.9133	0.463519	0.223153	2.07713	0.0377892	0.99999	protein_coding	17000
ENSMUSG00000026058.11	Khdrbs2	177.531	-0.337091	0.162413	-2.07551	0.0379391	0.99999	protein_coding	170771
ENSMUSG00000007097.14	Atp1a2	15720.1	0.312368	0.150509	2.07541	0.0379484	0.99999	protein_coding	98660
ENSMUSG00000109536.1	9330162G02Rik	1068.7	-0.313118	0.150964	-2.07413	0.0380677	0.99999	TEC	NA
ENSMUSG00000105139.1	Gm19391	9.36106	-1.29446	0.62418	-2.07386	0.0380919	0.99999	processed_transcript	NA
ENSMUSG00000030432.12	Rpl28	727.382	0.222735	0.107471	2.07251	0.0382181	0.99999	protein_coding	19943
ENSMUSG00000103779.1	Gm36931	20.5667	-0.903648	0.436113	-2.07205	0.0382609	0.99999	TEC	NA
ENSMUSG00000107804.1	Gm44439	28.2766	-0.856196	0.413639	-2.06991	0.0384604	0.99999	TEC	NA
ENSMUSG00000022150.16	Dab2	125.325	0.615848	0.297561	2.06965	0.0384851	0.99999	protein_coding	13132
ENSMUSG00000076258.1	Gm23935	7383.43	0.435392	0.21038	2.06955	0.0384943	0.99999	miRNA	NA
ENSMUSG00000070720.3	Tmem200b	26.4019	1.02698	0.497275	2.06521	0.0389032	0.99999	protein_coding	623230
ENSMUSG00000050212.4	Eva1b	22.4394	0.884818	0.42874	2.06376	0.0390403	0.99999	protein_coding	230752
ENSMUSG00000024610.14	Cd74	122.355	0.702126	0.340351	2.06294	0.0391179	0.99999	protein_coding	16149
ENSMUSG00000022707.16	Gbe1	189.866	0.529563	0.256768	2.06242	0.0391679	0.99999	protein_coding	74185
ENSMUSG00000053580.16	Tanc2	3709.45	-0.249885	0.121185	-2.06202	0.0392063	0.99999	protein_coding	77097
ENSMUSG00000079435.9	Rpl36a	805.434	0.195089	0.0946992	2.06009	0.0393895	0.99999	protein_coding	19982
ENSMUSG00000006800.13	Sulf2	1284.11	-0.421204	0.204516	-2.05952	0.0394448	0.99999	protein_coding	72043
ENSMUSG00000076498.2	Trbc2	112.115	-0.926066	0.449719	-2.05921	0.0394742	0.99999	TR_C_gene	NA
ENSMUSG00000064999.1	Gm26035	285.796	0.412505	0.200512	2.05725	0.039662	0.99999	misc_RNA	NA
ENSMUSG00000036639.12	Nudt1	37.4415	0.613987	0.298473	2.0571	0.039677	0.99999	protein_coding	17766
ENSMUSG00000109387.1	Gm45182	94.3696	-0.46904	0.228205	-2.05534	0.0398459	0.99999	TEC	NA
ENSMUSG00000026466.16	Tor1aip1	354.009	0.229141	0.111558	2.05401	0.0399745	0.99999	protein_coding	208263
ENSMUSG00000103693.1	Gm37529	41.3933	-0.746992	0.363677	-2.054	0.0399759	0.99999	sense_intronic	NA
ENSMUSG00000021540.16	Smad5	711.783	0.35593	0.173328	2.05351	0.040023	0.99999	protein_coding	17129
ENSMUSG00000109418.1	Gm44800	85.5695	-0.575707	0.280358	-2.05347	0.0400266	0.99999	TEC	NA
ENSMUSG00000050211.14	Pla2g4e	66.3593	-0.622907	0.303363	-2.05334	0.0400399	0.99999	protein_coding	329502
ENSMUSG00000003418.11	St8sia6	54.3421	0.847049	0.412639	2.05276	0.0400959	0.99999	protein_coding	241230
ENSMUSG00000073418.4	C4b	585.583	0.471821	0.229947	2.05187	0.0401827	0.99999	protein_coding	12268
ENSMUSG00000034892.8	Rps29	2431.87	0.230113	0.112209	2.05076	0.0402908	0.99999	protein_coding	NA
ENSMUSG00000033149.16	Phldb2	205.479	0.506982	0.24722	2.05073	0.0402932	0.99999	protein_coding	208177
ENSMUSG00000074971.4	Fibin	60.6978	0.669116	0.326283	2.05072	0.0402941	0.99999	protein_coding	67606
ENSMUSG00000068874.13	Selenbp1	103.49	0.537724	0.262283	2.05017	0.0403483	0.99999	protein_coding	20341
ENSMUSG00000002625.9	Akap8l	1035.55	-0.181022	0.0883164	-2.0497	0.040394	0.99999	protein_coding	54194
ENSMUSG00000017491.8	Rarb	200.11	0.880544	0.429786	2.04879	0.0404823	0.99999	protein_coding	218772
ENSMUSG00000043621.13	Ubxn10	19.4602	1.02647	0.501108	2.04839	0.0405214	0.99999	protein_coding	212190
ENSMUSG00000061808.3	Ttr	5.96829	1.93859	0.946593	2.04797	0.040563	0.99999	protein_coding	22139
ENSMUSG00000009734.17	Pou6f2	21.4695	-1.08847	0.531721	-2.04707	0.0406509	0.99999	protein_coding	218030
ENSMUSG00000106414.1	Gm43320	55.8048	-0.795457	0.388598	-2.04699	0.0406589	0.99999	TEC	NA
ENSMUSG00000029007.8	Agtrap	142.123	0.429454	0.20981	2.04687	0.0406705	0.99999	protein_coding	11610
ENSMUSG00000020723.3	Cacng4	232.814	0.324147	0.15837	2.04677	0.040681	0.99999	protein_coding	54377
ENSMUSG00000102406.1	A730094K22Rik	3.59723	2.12782	1.03984	2.0463	0.0407267	0.99999	TEC	NA
ENSMUSG00000045333.15	Zfp423	276.713	0.323166	0.157954	2.04595	0.0407613	0.99999	protein_coding	94187
ENSMUSG00000104655.1	Gm43317	149.139	-0.753634	0.368379	-2.04581	0.040775	0.99999	TEC	NA
ENSMUSG00000030220.13	Arhgdib	93.039	0.44407	0.217073	2.04572	0.0407843	0.99999	protein_coding	11857
ENSMUSG00000104252.5	Pcdha4	1.78152	-3.13626	1.53315	-2.04563	0.0407933	0.99999	protein_coding	12936
ENSMUSG00000041734.15	Kirrel	99.1623	0.51605	0.25246	2.04409	0.040945	0.99999	protein_coding	170643
ENSMUSG00000031785.16	Adgrg1	649.212	0.243595	0.11918	2.04392	0.0409615	0.99999	protein_coding	14766
ENSMUSG00000019837.7	Gtf3c6	146.734	0.33044	0.161938	2.04054	0.0412964	0.99999	protein_coding	67371
ENSMUSG00000109321.1	A330076H08Rik	276.775	-0.309558	0.151718	-2.04034	0.0413162	0.99999	processed_transcript	NA
ENSMUSG00000080776.1	Gm12174	91.4857	0.435244	0.213387	2.0397	0.0413807	0.99999	processed_pseudogene	NA
ENSMUSG00000071757.10	Zhx2	261.174	0.308875	0.151438	2.03961	0.0413888	0.99999	protein_coding	387609
ENSMUSG00000031586.16	Rbpms	23.7903	0.805539	0.395118	2.03873	0.041477	0.99999	protein_coding	19663
ENSMUSG00000019232.14	Etnppl	406.364	0.445009	0.21833	2.03824	0.0415258	0.99999	protein_coding	NA
ENSMUSG00000018822.7	Sfrp5	3.58102	2.99782	1.4708	2.03823	0.0415274	0.99999	protein_coding	54612
ENSMUSG00000092837.1	Rpph1	38943.2	0.329844	0.161835	2.03815	0.041535	0.99999	ribozyme	NA
ENSMUSG00000107045.1	Gm43636	2.02476	3.32785	1.63296	2.03792	0.0415576	0.99999	TEC	NA
ENSMUSG00000036357.5	Gpr101	42.0609	1.58724	0.779114	2.03723	0.0416267	0.99999	protein_coding	245424
ENSMUSG00000040420.14	Cdh18	606.292	-0.262643	0.128959	-2.03664	0.0416862	0.99999	protein_coding	320865
ENSMUSG00000001930.17	Vwf	230.148	0.584776	0.287139	2.03656	0.041694	0.99999	protein_coding	22371
ENSMUSG00000103377.1	Gm37180	65.5598	-0.683331	0.335592	-2.03619	0.0417309	0.99999	TEC	NA
ENSMUSG00000097025.1	Gm26558	1.40327	-3.48186	1.71136	-2.03456	0.0418951	0.99999	protein_coding	NA
ENSMUSG00000032702.16	Kank1	421.593	0.342146	0.168326	2.03263	0.0420894	0.99999	protein_coding	107351
ENSMUSG00000027808.8	Serp1	642.336	0.222111	0.109311	2.03191	0.0421624	0.99999	protein_coding	28146
ENSMUSG00000029868.12	Trpv6	16.2633	-0.874826	0.430891	-2.03027	0.042329	0.99999	protein_coding	64177
ENSMUSG00000052911.9	Lamb2	505.227	0.376225	0.18543	2.02893	0.0424652	0.99999	protein_coding	16779
ENSMUSG00000025359.9	Pmel	9.35957	1.95569	0.96395	2.02883	0.042476	0.99999	protein_coding	20431
ENSMUSG00000036196.15	Slc26a8	42.4753	-0.987688	0.487886	-2.02442	0.0429267	0.99999	protein_coding	224661
ENSMUSG00000044365.15	Cxxc4	498.133	-0.245861	0.121566	-2.02245	0.0431295	0.99999	protein_coding	319478
ENSMUSG00000105561.1	Gm43462	58.2959	-0.522304	0.258354	-2.02166	0.0432112	0.99999	sense_intronic	NA
ENSMUSG00000068876.14	Cgn	84.3791	-0.455123	0.225246	-2.02056	0.0433256	0.99999	protein_coding	70737
ENSMUSG00000067274.10	Rplp0	2316.23	0.134619	0.0666263	2.02051	0.043331	0.99999	protein_coding	11837
ENSMUSG00000074637.7	Sox2	349.99	0.295157	0.146084	2.02046	0.0433359	0.99999	protein_coding	NA
ENSMUSG00000079057.4	Cyp4v3	107.75	0.418473	0.207142	2.02023	0.0433599	0.99999	protein_coding	NA
ENSMUSG00000053214.7	Gm9899	241.655	-0.35145	0.174011	-2.0197	0.0434148	0.99999	processed_transcript	NA
ENSMUSG00000028989.3	Angptl7	5.84458	1.7479	0.865648	2.01918	0.043468	0.99999	protein_coding	654812
ENSMUSG00000040972.8	Igsf21	596.275	-0.284593	0.140984	-2.01862	0.0435265	0.99999	protein_coding	230868
ENSMUSG00000109191.1	Gm45131	10.2244	-1.18346	0.586278	-2.01859	0.0435293	0.99999	TEC	NA
ENSMUSG00000020460.15	Rps27a	921.399	0.284089	0.140745	2.01846	0.0435433	0.99999	protein_coding	78294
ENSMUSG00000090246.1	Gm17017	1.73145	3.35758	1.66375	2.01808	0.0435831	0.99999	antisense	NA
ENSMUSG00000031274.16	Col4a5	113.799	0.54677	0.270946	2.018	0.0435909	0.99999	protein_coding	12830
ENSMUSG00000038141.9	Tmem181a	857.402	-0.233924	0.115927	-2.01786	0.0436062	0.99999	protein_coding	NA
ENSMUSG00000042087.5	4933440N22Rik	5.26451	-1.57254	0.779426	-2.01756	0.0436369	0.99999	TEC	NA
ENSMUSG00000039578.16	Ccser1	560.206	-0.192974	0.0957359	-2.0157	0.0438318	0.99999	protein_coding	232035
ENSMUSG00000035594.9	Chrna5	36.8311	-0.744524	0.369443	-2.01526	0.0438773	0.99999	protein_coding	110835
ENSMUSG00000029705.17	Cux1	1290.11	0.350249	0.173808	2.01515	0.0438894	0.99999	protein_coding	13047
ENSMUSG00000036948.17	Map11	496.502	-0.231112	0.114749	-2.01405	0.0440039	0.99999	protein_coding	231807
ENSMUSG00000102407.1	Gm37862	56.9797	-0.626784	0.311403	-2.01278	0.0441382	0.99999	TEC	NA
ENSMUSG00000028793.15	Rnf19b	523.298	-0.338395	0.168204	-2.01182	0.044239	0.99999	protein_coding	75234
ENSMUSG00000032572.7	Col6a4	50.3772	-0.551856	0.274519	-2.01027	0.0444029	0.99999	protein_coding	68553
ENSMUSG00000025582.4	Nptx1	3482.11	-0.468422	0.233072	-2.00978	0.0444549	0.99999	protein_coding	18164
ENSMUSG00000099696.6	2900052N01Rik	333.908	0.316825	0.157696	2.00908	0.0445285	0.99999	lincRNA	73040
ENSMUSG00000067995.4	Gtf2f2	188.186	0.322884	0.160781	2.00822	0.0446202	0.99999	protein_coding	68705
ENSMUSG00000034032.15	Rpap1	251.908	-0.327978	0.163473	-2.0063	0.0448237	0.99999	protein_coding	68925
ENSMUSG00000001985.9	Grik3	1620.44	-0.224819	0.112107	-2.0054	0.0449202	0.99999	protein_coding	14807
ENSMUSG00000035948.12	Acss3	24.2117	0.737789	0.367903	2.00539	0.0449212	0.99999	protein_coding	380660
ENSMUSG00000026790.19	Odf2	1016.95	-0.161567	0.0805927	-2.00473	0.0449917	0.99999	protein_coding	18286
ENSMUSG00000037815.6	Ctnna1	886.908	0.18102	0.0903077	2.00448	0.0450186	0.99999	protein_coding	12385
ENSMUSG00000013089.15	Etv5	1637.29	-0.304943	0.152148	-2.00426	0.0450427	0.99999	protein_coding	104156
ENSMUSG00000061740.7	Cyp2d22	213.91	0.286392	0.143082	2.00159	0.0453286	0.99999	protein_coding	56448
ENSMUSG00000020932.14	Gfap	1971.62	0.471678	0.235755	2.00071	0.0454235	0.99999	protein_coding	14580
ENSMUSG00000050592.8	Fam78a	80.4002	-0.625506	0.312658	-2.00061	0.0454344	0.99999	protein_coding	241303
ENSMUSG00000093909.2	Gm3883	6.26193	3.20405	1.60232	1.99963	0.0455406	0.99999	unprocessed_pseudogene	NA
ENSMUSG00000048334.8	Gm8258	2.94683	-2.35749	1.17924	-1.99916	0.0455915	0.99999	processed_pseudogene	NA
ENSMUSG00000058838.9	Rps27a-ps2	112.338	0.796039	0.398421	1.99799	0.0457182	0.99999	processed_pseudogene	NA
ENSMUSG00000006219.12	Fblim1	8.12308	1.45693	0.729425	1.99737	0.0457854	0.99999	protein_coding	74202
ENSMUSG00000109708.1	Gm45809	37.3337	-0.628603	0.314727	-1.99729	0.0457934	0.99999	TEC	NA
ENSMUSG00000010064.15	Slc38a3	907.108	0.358662	0.179595	1.99706	0.0458189	0.99999	protein_coding	76257
ENSMUSG00000103818.1	Gm38009	10.0715	-1.21349	0.607659	-1.99698	0.045827	0.99999	TEC	NA
ENSMUSG00000090113.7	Nhlrc4	2.98863	2.77014	1.38792	1.9959	0.0459447	0.99999	protein_coding	621239
ENSMUSG00000021273.9	Fdft1	1225.03	-0.295166	0.147993	-1.99446	0.0461019	0.99999	protein_coding	14137
ENSMUSG00000060961.14	Slc4a4	2576.75	0.486964	0.244187	1.99423	0.046127	0.99999	protein_coding	54403
ENSMUSG00000054072.11	Iigp1	46.5303	0.712675	0.357465	1.99369	0.0461859	0.99999	protein_coding	60440
ENSMUSG00000027322.11	Siglec1	14.247	0.919606	0.461434	1.99293	0.0462689	0.99999	protein_coding	20612
ENSMUSG00000046922.6	Gpr6	48.9475	2.20728	1.10757	1.9929	0.0462727	0.99999	protein_coding	140741
ENSMUSG00000045281.5	Gpr20	4.55527	1.79799	0.903596	1.98981	0.0466117	0.99999	protein_coding	239530
ENSMUSG00000059461.7	Gm7331	219.314	0.251327	0.126355	1.98905	0.0466952	0.99999	processed_pseudogene	NA
ENSMUSG00000097493.3	9930014A18Rik	33.6032	-0.653418	0.328625	-1.98834	0.0467742	0.99999	processed_transcript	NA
ENSMUSG00000108231.1	Gm4045	5.74045	1.54054	0.774981	1.98784	0.0468292	0.99999	processed_pseudogene	NA
ENSMUSG00000029335.5	Bmp3	875.283	-0.524659	0.263977	-1.98752	0.0468653	0.99999	protein_coding	110075
ENSMUSG00000024856.10	Cdk2ap2	174.511	0.327351	0.164746	1.98701	0.0469215	0.99999	protein_coding	52004
ENSMUSG00000020902.12	Ntn1	138.882	0.504809	0.254153	1.98624	0.0470067	0.99999	protein_coding	18208
ENSMUSG00000096243.1	Gm24265	540.278	0.248305	0.125068	1.98537	0.0471037	0.99999	snRNA	115490317
ENSMUSG00000046352.7	Gjb2	222.428	0.710235	0.357768	1.98518	0.0471245	0.99999	protein_coding	14619
ENSMUSG00000109394.1	A230057D06Rik	303.958	-0.277715	0.139908	-1.98498	0.047147	0.99999	lincRNA	NA
ENSMUSG00000032258.15	Lca5	179.006	0.346272	0.174519	1.98415	0.047239	0.99999	protein_coding	75782
ENSMUSG00000026014.15	Raph1	801.954	-0.390623	0.196951	-1.98335	0.0473288	0.99999	protein_coding	77300
ENSMUSG00000030729.17	Pgm2l1	9480.53	-0.409055	0.206263	-1.98317	0.0473483	0.99999	protein_coding	70974
ENSMUSG00000044676.10	Zfp612	630.407	-0.203126	0.102522	-1.9813	0.0475581	0.99999	protein_coding	234725
ENSMUSG00000022844.7	Pdia5	23.3447	0.724149	0.365869	1.97926	0.0477871	0.99999	protein_coding	72599
ENSMUSG00000048126.16	Col6a3	85.3943	0.654418	0.330646	1.97921	0.0477923	0.99999	protein_coding	12835
ENSMUSG00000032596.14	Uba7	57.9232	0.486122	0.245629	1.97909	0.0478058	0.99999	protein_coding	74153
ENSMUSG00000097879.1	NA	1.53292	-3.55057	1.79432	-1.97878	0.0478404	0.99999	lincRNA	NA
ENSMUSG00000032259.7	Drd2	40.1193	2.64333	1.33589	1.9787	0.0478494	0.99999	protein_coding	13489
ENSMUSG00000030303.15	Far2	374.747	-0.220511	0.111462	-1.97835	0.0478894	0.99999	protein_coding	330450
ENSMUSG00000019814.4	Ltv1	180.365	0.299977	0.151643	1.97818	0.0479088	0.99999	protein_coding	353258
ENSMUSG00000024593.15	Megf10	393.134	0.338069	0.170942	1.97768	0.0479653	0.99999	protein_coding	70417
ENSMUSG00000021108.17	Prkch	89.2399	1.09095	0.551646	1.97762	0.0479715	0.99999	protein_coding	18755
ENSMUSG00000031239.5	Itm2a	448.798	0.310634	0.157097	1.97733	0.0480039	0.99999	protein_coding	16431
ENSMUSG00000020585.4	Laptm4a	1794.24	0.178471	0.0902831	1.97679	0.0480655	0.99999	protein_coding	NA
ENSMUSG00000039735.15	Fnbp1l	1512.13	-0.220313	0.111456	-1.97668	0.0480783	0.99999	protein_coding	214459
ENSMUSG00000053768.13	Chchd3	672.177	0.2444	0.123666	1.97628	0.0481226	0.99999	protein_coding	66075
ENSMUSG00000027568.9	Ntsr1	65.5113	-0.571759	0.2894	-1.97567	0.0481919	0.99999	protein_coding	18216
ENSMUSG00000028128.13	F3	449.359	0.328046	0.166048	1.97561	0.0481994	0.99999	protein_coding	14066
ENSMUSG00000029843.4	Slc13a4	337.898	0.83573	0.423039	1.97554	0.0482068	0.99999	protein_coding	NA
ENSMUSG00000096826.1	Ccl27b	10.4142	2.31698	1.17301	1.97525	0.0482395	0.99999	protein_coding	100040048
ENSMUSG00000032796.7	Lama1	167.359	0.552667	0.279834	1.97498	0.0482704	0.99999	protein_coding	16772
ENSMUSG00000026565.18	Pou2f1	501.198	0.300242	0.1521	1.97398	0.0483835	0.99999	protein_coding	18986
ENSMUSG00000018415.14	Gid4	922.463	0.166719	0.0844595	1.97395	0.0483869	0.99999	protein_coding	66771
ENSMUSG00000039697.15	Ncoa7	1136.97	-0.215797	0.109343	-1.97358	0.04843	0.99999	protein_coding	211329
ENSMUSG00000051951.5	Xkr4	1497.82	-0.299492	0.151752	-1.97356	0.0484319	0.99999	protein_coding	497097
ENSMUSG00000080440.1	Gm25848	4.69238	1.84554	0.935399	1.973	0.0484954	0.99999	snoRNA	115488713
ENSMUSG00000033502.14	Cdc14a	70.3547	0.519036	0.263171	1.97224	0.0485822	0.99999	protein_coding	229776
ENSMUSG00000020178.5	Adora2a	77.7604	2.1614	1.09612	1.97186	0.0486251	0.99999	protein_coding	11540
ENSMUSG00000108484.1	Gm18537	6.71886	-1.67481	0.849664	-1.97114	0.0487076	0.99999	transcribed_processed_pseudogene	NA
ENSMUSG00000050666.13	Vstm4	93.8287	0.674215	0.342166	1.97043	0.0487889	0.99999	protein_coding	320736
ENSMUSG00000086784.2	Isoc2a	133.42	0.315803	0.160317	1.96987	0.0488533	0.99999	protein_coding	NA
ENSMUSG00000037370.13	Enpp1	131.415	0.566764	0.287748	1.96965	0.0488785	0.99999	protein_coding	18605
ENSMUSG00000025979.13	Mob4	863.272	0.180346	0.0915725	1.96944	0.0489026	0.99999	protein_coding	19070
ENSMUSG00000031799.9	Tpm4	459.178	0.224372	0.113949	1.96906	0.0489462	0.99999	protein_coding	326618
ENSMUSG00000099927.1	Gm8226	30.9822	-6.96279	3.53747	-1.9683	0.049034	0.99999	processed_pseudogene	NA
ENSMUSG00000027861.13	Casq2	27.7384	0.650672	0.330644	1.96789	0.0490805	0.99999	protein_coding	12373
ENSMUSG00000106054.1	Gm43623	7.70513	-1.48345	0.754039	-1.96734	0.0491441	0.99999	processed_transcript	NA
ENSMUSG00000029602.11	Rasal1	1351.28	-0.589195	0.299497	-1.96728	0.0491506	0.99999	protein_coding	19415
ENSMUSG00000053062.15	Jam2	776.134	0.589971	0.300089	1.96598	0.0493005	0.99999	protein_coding	67374
ENSMUSG00000077546.1	Gm22020	2.66649	-2.97106	1.51233	-1.96455	0.0494659	0.99999	snoRNA	115486153
ENSMUSG00000028788.14	Ptp4a2	2049.04	0.190199	0.0968176	1.96451	0.0494714	0.99999	protein_coding	19244
ENSMUSG00000063171.4	Rps4l	141.336	-0.331808	0.168907	-1.96445	0.0494784	0.99999	transcribed_processed_pseudogene	66184
ENSMUSG00000025931.15	Paqr8	2520.7	0.150598	0.076664	1.96439	0.049485	0.99999	protein_coding	74229
ENSMUSG00000077391.1	Gm24336	128.622	0.560016	0.285105	1.96424	0.0495017	0.99999	snoRNA	115489055
ENSMUSG00000089706.7	B230216N24Rik	143.789	-0.634573	0.32308	-1.96414	0.0495144	0.99999	processed_transcript	NA
ENSMUSG00000046719.7	Nxph3	365.049	-0.681724	0.34728	-1.96304	0.0496415	0.99999	protein_coding	104079
ENSMUSG00000062353.6	Gm15772	93.1097	0.43193	0.220052	1.96286	0.0496628	0.99999	processed_pseudogene	NA
ENSMUSG00000078784.8	Rbis	203.036	0.314688	0.16036	1.96239	0.0497169	0.99999	protein_coding	69126
ENSMUSG00000032846.9	Zswim6	477.188	0.434871	0.221638	1.96207	0.0497539	0.99999	protein_coding	67263
ENSMUSG00000032017.14	Grik4	231.895	-0.573741	0.292425	-1.96201	0.0497613	0.99999	protein_coding	110637
ENSMUSG00000106383.1	E330034L11Rik	64.7475	0.560832	0.285962	1.96122	0.0498538	0.99999	TEC	NA
ENSMUSG00000102212.1	C230085N15Rik	12.5041	-1.07648	0.54916	-1.96023	0.0499694	0.99999	TEC	NA
ENSMUSG00000036594.14	H2-Aa	69.8678	0.729035	0.372166	1.95889	0.0501252	0.99999	protein_coding	14960
ENSMUSG00000104709.1	Gm42484	29.9138	-0.731967	0.373811	-1.95812	0.0502157	0.99999	TEC	NA
ENSMUSG00000057596.13	Trim30d	25.8398	0.771761	0.394202	1.95778	0.0502556	0.99999	protein_coding	209387
ENSMUSG00000006386.15	Tek	205.817	0.321217	0.164152	1.95683	0.050368	0.99999	protein_coding	21687
ENSMUSG00000100851.1	NA	125.04	-0.731327	0.373868	-1.95611	0.050452	0.99999	lincRNA	NA
ENSMUSG00000028273.15	Pdlim5	552.496	0.274032	0.140096	1.95603	0.0504619	0.99999	protein_coding	56376
ENSMUSG00000031355.16	Arhgap6	110.545	0.820745	0.419644	1.95581	0.0504875	0.99999	protein_coding	11856
ENSMUSG00000027284.16	Cdan1	363.807	-0.234643	0.119992	-1.95548	0.0505261	0.99999	protein_coding	68968
ENSMUSG00000030069.15	Prok2	5.72154	2.28102	1.16695	1.9547	0.050619	0.99999	protein_coding	50501
ENSMUSG00000090363.8	Gm3512	4.13245	-2.61714	1.33966	-1.95359	0.0507492	0.99999	protein_coding	NA
ENSMUSG00000038115.16	Ano2	43.6681	1.33231	0.682035	1.95343	0.0507688	0.99999	protein_coding	243634
ENSMUSG00000016087.13	Fli1	75.805	0.434946	0.222667	1.95335	0.0507785	0.99999	protein_coding	14247
ENSMUSG00000032562.13	Gnai2	1429.35	0.148412	0.0759877	1.9531	0.0508075	0.99999	protein_coding	14678
ENSMUSG00000027447.6	Cst3	7988.86	0.263779	0.135141	1.95188	0.0509527	0.99999	protein_coding	13010
ENSMUSG00000029304.14	Spp1	226.4	0.736992	0.37774	1.95106	0.0510505	0.99999	protein_coding	20750
ENSMUSG00000015027.11	Galns	101.395	-0.365058	0.187146	-1.95066	0.0510979	0.99999	protein_coding	50917
ENSMUSG00000046607.6	Hrk	878.414	-0.332439	0.170431	-1.95058	0.0511074	0.99999	protein_coding	12123
ENSMUSG00000045930.2	Clec14a	54.9196	0.515467	0.264292	1.95037	0.0511316	0.99999	protein_coding	66864
ENSMUSG00000028149.12	Rap1gds1	4313.46	-0.201855	0.103505	-1.95019	0.051154	0.99999	protein_coding	229877
ENSMUSG00000041598.7	Cdc42ep4	462.962	0.243849	0.125053	1.94997	0.0511797	0.99999	protein_coding	56699
ENSMUSG00000001248.14	Gramd1a	1244.96	-0.166251	0.085261	-1.9499	0.0511879	0.99999	protein_coding	52857
ENSMUSG00000036109.17	Mbnl3	3.74916	2.15797	1.10754	1.94844	0.051362	0.99999	protein_coding	171170
ENSMUSG00000028081.6	Rps3a1	3391.61	0.174075	0.0893502	1.94823	0.0513874	0.99999	protein_coding	20091
ENSMUSG00000029999.14	Tgfa	420.452	0.512638	0.263155	1.94805	0.0514092	0.99999	protein_coding	21802
ENSMUSG00000056204.8	Pgpep1	176.125	0.334606	0.171839	1.94721	0.05151	0.99999	protein_coding	66522
ENSMUSG00000048988.8	Elfn1	247.502	0.306375	0.157356	1.94702	0.0515323	0.99999	protein_coding	243312
ENSMUSG00000089417.1	Gm22009	1526.43	0.314721	0.161653	1.94689	0.0515477	0.99999	scaRNA	115489854
ENSMUSG00000037242.8	Clic4	1565.68	0.534426	0.2746	1.9462	0.051631	0.99999	protein_coding	29876
ENSMUSG00000035051.14	Dhx57	831.123	-0.182247	0.0937194	-1.9446	0.0518226	0.99999	protein_coding	106794
ENSMUSG00000018707.13	Dync1h1	17970.8	-0.255972	0.131666	-1.94409	0.0518842	0.99999	protein_coding	13424
ENSMUSG00000019505.7	Ubb	6705.77	0.15695	0.0807456	1.94376	0.0519249	0.99999	protein_coding	22187
ENSMUSG00000041268.16	Dmxl2	8129.99	-0.221431	0.113947	-1.94328	0.0519822	0.99999	protein_coding	235380
ENSMUSG00000014329.14	Bicc1	146.786	0.496058	0.255324	1.94285	0.052034	0.99999	protein_coding	83675
ENSMUSG00000064125.14	Prr36	84.753	-0.76553	0.394031	-1.94282	0.0520384	0.99999	protein_coding	73072
ENSMUSG00000034472.13	Rasd2	600.971	0.498403	0.256609	1.94227	0.0521049	0.99999	protein_coding	75141
ENSMUSG00000003849.8	Nqo1	61.2582	0.475232	0.244773	1.94152	0.0521951	0.99999	protein_coding	18104
ENSMUSG00000049538.14	Adamts16	68.5771	-0.554163	0.28544	-1.94143	0.0522057	0.99999	protein_coding	271127
ENSMUSG00000058587.7	Tmod3	363.901	0.267108	0.137632	1.94074	0.05229	0.99999	protein_coding	50875
ENSMUSG00000028042.15	Zbtb7b	121.449	0.421561	0.217267	1.94029	0.0523444	0.99999	protein_coding	22724
ENSMUSG00000038816.14	Ctnnal1	293.219	-0.250458	0.12909	-1.94018	0.052358	0.99999	protein_coding	54366
ENSMUSG00000018593.12	Sparc	1622.56	0.381078	0.196463	1.93969	0.0524168	0.99999	protein_coding	20692
ENSMUSG00000110062.1	B430319F04Rik	4.99425	1.67825	0.86552	1.93901	0.0524999	0.99999	TEC	NA
ENSMUSG00000038150.7	Ormdl3	699.288	0.17367	0.0895966	1.93836	0.0525794	0.99999	protein_coding	66612
ENSMUSG00000054435.16	Gimap4	5.38306	1.85213	0.955651	1.93808	0.0526133	0.99999	protein_coding	107526
ENSMUSG00000022272.17	Myo10	751.292	0.348921	0.180056	1.93785	0.0526413	0.99999	protein_coding	17909
ENSMUSG00000082536.1	Gm13456	957.929	0.215123	0.111042	1.93732	0.0527061	0.99999	processed_pseudogene	NA
ENSMUSG00000099924.1	Gm28320	27.2976	-0.771839	0.39841	-1.9373	0.0527091	0.99999	sense_intronic	NA
ENSMUSG00000030111.9	A2m	69.3893	0.604422	0.312085	1.93672	0.0527794	0.99999	protein_coding	232345
ENSMUSG00000068798.10	Rap1a	381.456	0.338412	0.174749	1.93656	0.0527994	0.99999	protein_coding	109905
ENSMUSG00000109370.1	Gm44675	70.977	-0.4925	0.25435	-1.9363	0.0528305	0.99999	TEC	NA
ENSMUSG00000105733.1	Gm42973	74.0786	-0.622683	0.321793	-1.93504	0.0529855	0.99999	TEC	NA
ENSMUSG00000021408.14	Ripk1	91.5576	0.409997	0.211921	1.93467	0.0530302	0.99999	protein_coding	19766
ENSMUSG00000027165.16	B230118H07Rik	267.844	0.244657	0.126464	1.9346	0.0530395	0.99999	protein_coding	68170
ENSMUSG00000078773.11	Rad54b	25.1914	0.716188	0.370205	1.93457	0.053043	0.99999	protein_coding	623474
ENSMUSG00000031365.13	Zfp275	536.396	0.207104	0.10707	1.93429	0.0530771	0.99999	protein_coding	27081
ENSMUSG00000072946.12	Ptgr2	622.627	0.213625	0.110456	1.93403	0.0531099	0.99999	protein_coding	77219
ENSMUSG00000027803.14	Wwtr1	339.462	0.300917	0.155605	1.93385	0.0531313	0.99999	protein_coding	97064
ENSMUSG00000059278.9	Naa38	228.79	0.253735	0.131356	1.93166	0.0534016	0.99999	protein_coding	NA
ENSMUSG00000084771.8	A230072E10Rik	17.5474	0.849653	0.44005	1.93081	0.0535064	0.99999	antisense	331547
ENSMUSG00000034853.16	Acot11	681.723	0.262341	0.135914	1.9302	0.0535819	0.99999	protein_coding	329910
ENSMUSG00000059003.12	Grin2a	6150.75	-0.325696	0.168752	-1.93003	0.0536036	0.99999	protein_coding	14811
ENSMUSG00000035910.15	Dcdc2a	184.319	0.369668	0.191589	1.92948	0.0536712	0.99999	protein_coding	195208
ENSMUSG00000038473.14	Nos1ap	684.678	-0.55263	0.286498	-1.92891	0.053742	0.99999	protein_coding	70729
ENSMUSG00000034285.15	Nipsnap1	725.984	-0.208287	0.108159	-1.92576	0.0541347	0.99999	protein_coding	18082
ENSMUSG00000083397.1	Gm5466	4.56508	-1.70645	0.886234	-1.92551	0.0541653	0.99999	processed_pseudogene	NA
ENSMUSG00000096107.1	Gm16505	10.7795	-1.51368	0.786578	-1.92439	0.0543053	0.99999	protein_coding	NA
ENSMUSG00000033083.16	Tbc1d4	223.871	0.449205	0.233451	1.9242	0.0543299	0.99999	protein_coding	210789
ENSMUSG00000102282.1	A930032L01Rik	1.66776	3.13013	1.62686	1.92404	0.0543496	0.99999	TEC	NA
ENSMUSG00000036617.16	Etl4	1752.22	-0.338533	0.176093	-1.92247	0.0545463	0.99999	protein_coding	208618
ENSMUSG00000031980.9	Agt	63.0583	0.595685	0.309862	1.92242	0.0545532	0.99999	protein_coding	11606
ENSMUSG00000027386.9	Fbln7	34.3592	0.709973	0.369652	1.92065	0.0547759	0.99999	protein_coding	70370
ENSMUSG00000030246.11	Ldhb	4276.28	0.233922	0.121902	1.91894	0.0549916	0.99999	protein_coding	16832
ENSMUSG00000092492.1	B230208B08Rik	31.187	-0.670689	0.349582	-1.91854	0.055042	0.99999	processed_transcript	NA
ENSMUSG00000023832.13	Acat2	379.869	-0.211799	0.110424	-1.91806	0.0551039	0.99999	protein_coding	110460
ENSMUSG00000082361.6	Btc	12.1359	-0.96199	0.501685	-1.91752	0.055172	0.99999	protein_coding	12223
ENSMUSG00000065750.1	Gm23346	2.24717	-2.65275	1.3835	-1.91743	0.0551837	0.99999	snoRNA	115490470
ENSMUSG00000031297.14	Slc7a3	155.386	-0.466483	0.243288	-1.91741	0.0551859	0.99999	protein_coding	11989
ENSMUSG00000090919.6	Pabpc4l	7.57674	1.28573	0.670853	1.91655	0.0552946	0.99999	protein_coding	241989
ENSMUSG00000031028.14	Tub	2999.62	-0.250395	0.130653	-1.91649	0.0553023	0.99999	protein_coding	22141
ENSMUSG00000026483.13	Fam129a	81.381	0.399531	0.208541	1.91584	0.055386	0.99999	protein_coding	63913
ENSMUSG00000032667.17	Pon2	576.54	0.201189	0.105021	1.9157	0.0554033	0.99999	protein_coding	330260
ENSMUSG00000062296.8	Trank1	8667.14	-0.133347	0.0696214	-1.91531	0.0554525	0.99999	protein_coding	320429
ENSMUSG00000037103.8	Dcaf15	182.043	-0.264418	0.138099	-1.91469	0.0555315	0.99999	protein_coding	212123
ENSMUSG00000040904.10	Gm21988	1.80856	3.13529	1.63771	1.91444	0.0555643	0.99999	protein_coding	NA
ENSMUSG00000032531.15	Amotl2	291.509	0.245248	0.128128	1.91408	0.0556096	0.99999	protein_coding	56332
ENSMUSG00000109139.1	Gm44798	85.0882	-0.479602	0.250566	-1.91408	0.0556101	0.99999	TEC	NA
ENSMUSG00000039509.8	Nup133	639.675	-0.195621	0.102206	-1.91399	0.0556216	0.99999	protein_coding	234865
ENSMUSG00000025145.13	Lrrc45	432.208	-0.241568	0.1263	-1.91265	0.0557932	0.99999	protein_coding	217366
ENSMUSG00000085936.7	2610307P16Rik	13.2901	1.33906	0.700366	1.91195	0.055883	0.99999	processed_transcript	NA
ENSMUSG00000025350.15	Rdh5	27.334	0.762686	0.398907	1.91194	0.0558839	0.99999	protein_coding	19682
ENSMUSG00000100553.6	Gm17751	3.70821	-2.06029	1.0777	-1.91175	0.0559086	0.99999	lincRNA	NA
ENSMUSG00000107511.1	Gm44440	2.97773	-2.01131	1.05248	-1.91102	0.0560019	0.99999	TEC	NA
ENSMUSG00000053137.6	Mapk11	491.612	-0.522848	0.273724	-1.91013	0.0561169	0.99999	protein_coding	19094
ENSMUSG00000041468.7	Gpr12	172.809	0.432679	0.226561	1.90977	0.0561632	0.99999	protein_coding	14738
ENSMUSG00000065637.1	Gm26397	107.416	0.442391	0.231827	1.90828	0.0563553	0.99999	snoRNA	115487043
ENSMUSG00000055485.6	Soga1	365.645	0.331958	0.174028	1.9075	0.0564559	0.99999	protein_coding	320706
ENSMUSG00000102296.1	Gm37543	17.0205	-0.867235	0.454805	-1.90683	0.0565431	0.99999	TEC	NA
ENSMUSG00000006333.14	Rps9	1823.18	0.226925	0.11904	1.90629	0.0566128	0.99999	protein_coding	76846
ENSMUSG00000040220.10	Gas8	273.589	-0.278544	0.146131	-1.90612	0.0566347	0.99999	protein_coding	104346
ENSMUSG00000019820.9	Utrn	1927.33	0.199884	0.10492	1.90511	0.0567662	0.99999	protein_coding	22288
ENSMUSG00000036054.15	Sugp2	1491.75	-0.149225	0.0783634	-1.90427	0.0568751	0.99999	protein_coding	234373
ENSMUSG00000105574.1	Gm43648	24.1237	-0.911795	0.479424	-1.90186	0.05719	0.99999	TEC	NA
ENSMUSG00000003970.8	Rpl8	3059.81	0.14285	0.0751553	1.90073	0.0573374	0.99999	protein_coding	26961
ENSMUSG00000030407.2	Qpctl	184.827	-0.265755	0.139833	-1.90052	0.0573646	0.99999	protein_coding	NA
ENSMUSG00000095590.1	Gm24305	45.2642	3.39332	1.78594	1.90002	0.0574305	0.99999	snRNA	115488077
ENSMUSG00000102321.1	Gm37792	19.7463	-1.09076	0.574208	-1.89958	0.0574877	0.99999	TEC	NA
ENSMUSG00000034485.9	Uaca	218.142	0.526651	0.277255	1.89952	0.0574962	0.99999	protein_coding	72565
ENSMUSG00000091562.3	NA	106.712	0.641513	0.337876	1.89866	0.0576087	0.99999	processed_transcript	NA
ENSMUSG00000036578.7	Fxyd7	316.254	-0.578106	0.304594	-1.89796	0.0577017	0.99999	protein_coding	57780
ENSMUSG00000109028.1	Gm35842	1.4988	-3.3034	1.74301	-1.89523	0.0580626	0.99999	lincRNA	NA
ENSMUSG00000037013.15	Ss18	423.951	0.300841	0.158787	1.89462	0.0581424	0.99999	protein_coding	268996
ENSMUSG00000037725.8	Ckap2	8.9444	1.23059	0.649547	1.89454	0.0581532	0.99999	protein_coding	80986
ENSMUSG00000036792.12	Mbd5	1160.36	-0.203302	0.10736	-1.89365	0.0582714	0.99999	protein_coding	109241
ENSMUSG00000028369.15	Svep1	73.0256	0.445981	0.235755	1.89171	0.0585297	0.99999	protein_coding	64817
ENSMUSG00000039233.12	Tbce	656.226	-0.178181	0.0942178	-1.89116	0.0586035	0.99999	protein_coding	70430
ENSMUSG00000064109.8	Hcst	1.8686	3.07305	1.62503	1.89107	0.0586147	0.99999	protein_coding	23900
ENSMUSG00000053916.4	Nanp	22.4679	-3.13442	1.65768	-1.89084	0.0586456	0.99999	protein_coding	67311
ENSMUSG00000057719.10	Sh3rf2	21.288	1.55709	0.823544	1.89071	0.0586625	0.99999	protein_coding	269016
ENSMUSG00000070034.13	Sp110	13.9727	0.976445	0.51648	1.89058	0.0586807	0.99999	protein_coding	109032
ENSMUSG00000105485.1	Gm42447	37.088	-0.688477	0.364254	-1.8901	0.0587447	0.99999	TEC	NA
ENSMUSG00000030798.15	Cd37	32.533	-0.593184	0.313885	-1.88981	0.0587828	0.99999	protein_coding	12493
ENSMUSG00000028803.18	Nipal3	1465.67	-0.193914	0.102616	-1.8897	0.0587975	0.99999	protein_coding	74552
ENSMUSG00000024164.15	C3	8.6482	1.63627	0.866484	1.8884	0.0589719	0.99999	protein_coding	12266
ENSMUSG00000097610.2	A930012L18Rik	18.7026	-0.977933	0.517867	-1.88839	0.0589742	0.99999	antisense	NA
ENSMUSG00000048540.8	Nhlh2	5.83923	1.63399	0.865381	1.88817	0.0590025	0.99999	protein_coding	18072
ENSMUSG00000043289.12	Mei4	19.9587	-0.752388	0.398503	-1.88803	0.0590215	0.99999	protein_coding	75033
ENSMUSG00000039031.15	Arhgap18	141.793	0.424559	0.224995	1.88697	0.0591647	0.99999	protein_coding	73910
ENSMUSG00000035946.7	Gsx2	1.50047	3.45857	1.83374	1.88608	0.0592845	0.99999	protein_coding	14843
ENSMUSG00000028125.14	Abca4	70.9496	0.565387	0.299897	1.88527	0.0593928	0.99999	protein_coding	11304
ENSMUSG00000097573.2	G730003C15Rik	16.6583	-0.830128	0.440512	-1.88446	0.0595026	0.99999	antisense	NA
ENSMUSG00000064210.6	Ano6	471.887	0.25888	0.137393	1.88423	0.0595335	0.99999	protein_coding	105722
ENSMUSG00000045731.5	Pnoc	69.2223	0.54583	0.289955	1.88247	0.0597726	0.99999	protein_coding	18155
ENSMUSG00000049571.17	Cfap46	77.0552	-0.552905	0.293817	-1.8818	0.0598634	0.99999	protein_coding	212124
ENSMUSG00000097876.1	Gm16892	3.961	1.81938	0.967217	1.88105	0.0599654	0.99999	lincRNA	NA
ENSMUSG00000059173.19	Pde1a	3778.44	-0.390077	0.207391	-1.88088	0.0599886	0.99999	protein_coding	18573
ENSMUSG00000080873.3	Rpl30-ps3	2.39027	3.37656	1.79584	1.88021	0.0600791	0.99999	processed_pseudogene	NA
ENSMUSG00000081264.1	Gm14021	9.26343	1.27414	0.67774	1.87999	0.0601098	0.99999	processed_pseudogene	NA
ENSMUSG00000029298.15	Gbp9	67.0953	0.522034	0.277684	1.87996	0.0601138	0.99999	protein_coding	236573
ENSMUSG00000052387.15	Trpm3	796.153	0.590954	0.314395	1.87966	0.0601547	0.99999	protein_coding	226025
ENSMUSG00000092035.8	Peg10	171.695	0.728971	0.387866	1.87944	0.0601845	0.99999	protein_coding	170676
ENSMUSG00000031639.12	Tlr3	132.421	0.346986	0.184652	1.87914	0.0602253	0.99999	protein_coding	142980
ENSMUSG00000028167.15	Bdh2	19.3301	0.76681	0.408122	1.87887	0.0602617	0.99999	protein_coding	69772
ENSMUSG00000070167.1	Snora57	17.1736	0.821769	0.437494	1.87835	0.0603329	0.99999	snoRNA	NA
ENSMUSG00000105852.4	Gm42890	6.82526	-1.22758	0.653631	-1.87809	0.0603682	0.99999	processed_transcript	NA
ENSMUSG00000022748.7	Cmss1	94.2144	-0.347862	0.185295	-1.87735	0.0604708	0.99999	protein_coding	66497
ENSMUSG00000022122.14	Ednrb	720.058	0.490107	0.261075	1.87726	0.0604819	0.99999	protein_coding	13618
ENSMUSG00000108077.1	6330415B21Rik	35.3208	-0.615496	0.327895	-1.87712	0.0605023	0.99999	TEC	70753
ENSMUSG00000105763.1	Gm19088	3.78138	-1.94058	1.03413	-1.87653	0.0605828	0.99999	processed_pseudogene	NA
ENSMUSG00000031818.12	Cox4i1	4228.95	0.123176	0.0656559	1.87608	0.0606437	0.99999	protein_coding	12857
ENSMUSG00000041313.14	Slc7a1	559.579	-0.236233	0.12592	-1.87605	0.0606481	0.99999	protein_coding	11987
ENSMUSG00000058740.14	Kcnt1	1296.92	-0.192403	0.102559	-1.87602	0.0606529	0.99999	protein_coding	227632
ENSMUSG00000047246.6	H2bc6	189.076	0.415671	0.221624	1.87557	0.0607141	0.99999	protein_coding	319179
ENSMUSG00000042631.7	Xkr7	46.16	-0.572588	0.305446	-1.8746	0.0608481	0.99999	protein_coding	228787
ENSMUSG00000108372.1	Gm45124	11.6839	-0.956404	0.510209	-1.87453	0.0608568	0.99999	TEC	NA
ENSMUSG00000034799.16	Unc13a	4432	-0.272695	0.145551	-1.87354	0.0609942	0.99999	protein_coding	382018
ENSMUSG00000105700.1	Gm42772	138.293	-0.7812	0.417158	-1.87267	0.0611136	0.99999	TEC	NA
ENSMUSG00000040713.12	Creg1	328.279	0.273465	0.146034	1.87261	0.0611219	0.99999	protein_coding	433375
ENSMUSG00000104104.1	Gm37877	4.30553	-1.73921	0.929213	-1.87171	0.0612472	0.99999	TEC	NA
ENSMUSG00000026875.14	Traf1	18.5408	0.82427	0.440462	1.87138	0.0612928	0.99999	protein_coding	22029
ENSMUSG00000032334.9	Loxl1	42.4355	0.577727	0.30879	1.87094	0.0613538	0.99999	protein_coding	16949
ENSMUSG00000040723.14	Rcsd1	104.238	0.433638	0.231854	1.8703	0.0614418	0.99999	protein_coding	226594
ENSMUSG00000029419.8	Ajm1	641.552	-0.283555	0.151722	-1.86891	0.0616347	0.99999	protein_coding	381353
ENSMUSG00000060938.14	Rpl26	2294.61	0.162607	0.0870572	1.86782	0.0617876	0.99999	protein_coding	19941
ENSMUSG00000031490.6	Eif4ebp1	51.0721	-0.562316	0.301099	-1.86754	0.0618256	0.99999	protein_coding	13685
ENSMUSG00000024131.7	Slc3a1	3.07527	-2.20217	1.1795	-1.86704	0.0618957	0.99999	protein_coding	20532
ENSMUSG00000021200.14	Asb2	69.8575	0.523975	0.280722	1.86653	0.0619679	0.99999	protein_coding	65256
ENSMUSG00000056763.16	Cspp1	684.436	-0.191086	0.102414	-1.86582	0.0620662	0.99999	protein_coding	211660
ENSMUSG00000037072.15	Selenof	1436.13	0.153388	0.0822229	1.86551	0.0621102	0.99999	protein_coding	93684
ENSMUSG00000026043.18	Col3a1	115.878	0.724503	0.388389	1.86541	0.0621245	0.99999	protein_coding	12825
ENSMUSG00000075296.4	Aldh3b2	29.873	0.685294	0.367458	1.86496	0.0621871	0.99999	protein_coding	621603
ENSMUSG00000098234.7	Snhg6	119.088	0.339049	0.181824	1.86471	0.0622222	0.99999	lincRNA	NA
ENSMUSG00000064294.12	Aox3	107.894	0.595464	0.319416	1.86423	0.06229	0.99999	protein_coding	71724
ENSMUSG00000102391.1	Gm37578	6.79683	-1.41635	0.759811	-1.86408	0.0623107	0.99999	TEC	NA
ENSMUSG00000054452.9	Tle5	3840.5	0.119382	0.064047	1.86397	0.0623258	0.99999	protein_coding	14797
ENSMUSG00000046718.8	Bst2	44.0139	0.721772	0.387339	1.86341	0.0624044	0.99999	protein_coding	69550
ENSMUSG00000002885.14	Adgre5	118.132	0.413471	0.221933	1.86304	0.0624562	0.99999	protein_coding	26364
ENSMUSG00000029826.14	Zc3hav1	160.768	0.283065	0.15196	1.86276	0.0624964	0.99999	protein_coding	78781
ENSMUSG00000024913.16	Lrp5	107.774	0.407656	0.218879	1.86247	0.0625367	0.99999	protein_coding	16973
ENSMUSG00000022297.14	Fzd6	135.382	0.333356	0.17901	1.86222	0.0625724	0.99999	protein_coding	14368
ENSMUSG00000057841.5	Rpl32	1571.18	0.152556	0.0819382	1.86185	0.0626249	0.99999	protein_coding	19951
ENSMUSG00000040022.14	Rab11fip2	1265.36	-0.181928	0.097761	-1.86095	0.0627518	0.99999	protein_coding	74998
ENSMUSG00000056316.2	Gm9996	17.0421	-0.863043	0.464204	-1.85919	0.0630001	0.99999	protein_coding	NA
ENSMUSG00000026774.11	Potegl	3.25342	-2.06095	1.10871	-1.85887	0.0630449	0.99999	protein_coding	70981
ENSMUSG00000063428.7	Ddo	133.584	0.470904	0.253668	1.85638	0.0633992	0.99999	protein_coding	70503
ENSMUSG00000024247.14	Pkdcc	101.378	-0.394266	0.212404	-1.85621	0.0634232	0.99999	protein_coding	106522
ENSMUSG00000026628.13	Atf3	30.2135	1.02215	0.550698	1.85611	0.0634384	0.99999	protein_coding	11910
ENSMUSG00000073530.11	Pappa2	22.8307	-0.765909	0.41265	-1.85607	0.0634432	0.99999	protein_coding	23850
ENSMUSG00000001029.15	Icam2	20.4991	0.753316	0.406087	1.85506	0.0635879	0.99999	protein_coding	15896
ENSMUSG00000033508.7	Asprv1	9.75274	-1.08186	0.583645	-1.85362	0.0637928	0.99999	protein_coding	67855
ENSMUSG00000098979.1	Gm27544	8.80795	-1.1489	0.619866	-1.85346	0.0638167	0.99999	misc_RNA	NA
ENSMUSG00000053550.13	Shisa7	790.177	-0.271046	0.146255	-1.85324	0.0638482	0.99999	protein_coding	232813
ENSMUSG00000043029.2	Trpv3	15.1396	-0.845704	0.456341	-1.85323	0.0638494	0.99999	protein_coding	246788
ENSMUSG00000072919.3	Noxred1	12.6554	1.04159	0.562111	1.853	0.0638829	0.99999	protein_coding	NA
ENSMUSG00000028639.14	Ybx1	1192.76	0.292561	0.157923	1.85256	0.0639455	0.99999	protein_coding	22608
ENSMUSG00000108317.1	Gm44663	10.0676	-1.34852	0.728021	-1.85231	0.0639814	0.99999	TEC	NA
ENSMUSG00000024736.14	Tmem132a	3223.76	-0.452355	0.244371	-1.8511	0.0641558	0.99999	protein_coding	98170
ENSMUSG00000018405.7	Mrm1	180.128	-0.302228	0.163413	-1.84947	0.0643899	0.99999	protein_coding	217038
ENSMUSG00000030523.18	Trpm1	2.68055	2.78679	1.50768	1.8484	0.0645446	0.99999	protein_coding	17364
ENSMUSG00000041708.12	Mpped1	2951.96	-0.372819	0.201712	-1.84827	0.0645627	0.99999	protein_coding	223726
ENSMUSG00000037206.14	Islr	330.651	0.409922	0.221962	1.84681	0.0647746	0.99999	protein_coding	26968
ENSMUSG00000086583.3	Gm15500	108.75	0.360401	0.195179	1.84652	0.0648171	0.99999	transcribed_processed_pseudogene	NA
ENSMUSG00000085151.7	1110018N20Rik	92.674	-0.38399	0.208023	-1.8459	0.0649068	0.99999	processed_transcript	NA
ENSMUSG00000002031.11	Ift46	361.919	-0.231649	0.125528	-1.84539	0.0649802	0.99999	protein_coding	76568
ENSMUSG00000071343.2	Gm10327	3.24683	2.07424	1.12402	1.84537	0.0649837	0.99999	processed_pseudogene	NA
ENSMUSG00000083161.1	Gm11427	1.13524	3.82557	2.07331	1.84515	0.065016	0.99999	unprocessed_pseudogene	NA
ENSMUSG00000060002.14	Chpt1	770.559	0.294998	0.159881	1.84511	0.0650221	0.99999	protein_coding	212862
ENSMUSG00000031962.6	Cdh15	20.7663	1.09748	0.594859	1.84494	0.0650457	0.99999	protein_coding	NA
ENSMUSG00000078117.2	Gm16485	180.191	-0.658481	0.356955	-1.84472	0.0650787	0.99999	protein_coding	NA
ENSMUSG00000100241.1	Slc18a3	5.46483	2.4144	1.30953	1.84371	0.0652252	0.99999	protein_coding	20508
ENSMUSG00000031596.15	Slc7a2	767.552	0.275551	0.149557	1.84244	0.0654103	0.99999	protein_coding	11988
ENSMUSG00000107165.1	Gm43747	15.2736	-0.831701	0.451467	-1.84222	0.0654434	0.99999	TEC	NA
ENSMUSG00000023913.17	Pla2g7	1534.65	0.350567	0.190435	1.84087	0.0656403	0.99999	protein_coding	27226
ENSMUSG00000032637.15	Atxn2l	558.517	-0.212942	0.115714	-1.84025	0.0657321	0.99999	protein_coding	233871
ENSMUSG00000097636.7	Mirt1	25.9841	-0.759677	0.41285	-1.84008	0.0657561	0.99999	lincRNA	NA
ENSMUSG00000028680.14	Plk3	139.797	-0.414237	0.225131	-1.83998	0.0657709	0.99999	protein_coding	12795
ENSMUSG00000085925.2	Rtl1	3.30063	2.70549	1.47082	1.83945	0.0658498	0.99999	protein_coding	353326
ENSMUSG00000094002.2	Gm9866	347.791	-0.385945	0.209902	-1.83869	0.065961	0.99999	lincRNA	NA
ENSMUSG00000022822.15	Abcc5	2624.48	-0.168644	0.091721	-1.83866	0.0659647	0.99999	protein_coding	27416
ENSMUSG00000058546.8	Rpl23a	815.882	0.237821	0.129393	1.83797	0.0660665	0.99999	protein_coding	268449
ENSMUSG00000038023.12	Atp6v0a2	938.662	0.149094	0.0811415	1.83746	0.0661423	0.99999	protein_coding	21871
ENSMUSG00000062444.14	Ap3b2	2301.28	-0.132794	0.0723194	-1.83622	0.0663256	0.99999	protein_coding	11775
ENSMUSG00000036256.13	Igfbp7	207.035	0.353145	0.192338	1.83607	0.0663476	0.99999	protein_coding	29817
ENSMUSG00000062031.13	Pgghg	79.7851	0.426694	0.232424	1.83584	0.0663808	0.99999	protein_coding	212974
ENSMUSG00000041544.11	Disp3	548.895	0.221668	0.120826	1.83461	0.0665634	0.99999	protein_coding	242748
ENSMUSG00000107208.1	D130004A15Rik	2.3693	3.14606	1.71502	1.83442	0.066592	0.99999	TEC	NA
ENSMUSG00000022112.14	Gpc5	524.812	0.201847	0.110067	1.83386	0.0666749	0.99999	protein_coding	103978
ENSMUSG00000004110.15	Cacna1e	6967.48	-0.236143	0.128769	-1.83385	0.0666767	0.99999	protein_coding	12290
ENSMUSG00000010066.15	Cacna2d2	299.97	0.613712	0.334747	1.83336	0.0667487	0.99999	protein_coding	56808
ENSMUSG00000070639.5	Lrrc8b	1751.81	-0.273098	0.14898	-1.83313	0.066784	0.99999	protein_coding	433926
ENSMUSG00000026787.3	Gad2	2669.72	0.605232	0.330258	1.83261	0.0668612	0.99999	protein_coding	14417
ENSMUSG00000023020.2	Cox14	369.71	0.214654	0.117212	1.83134	0.0670503	0.99999	protein_coding	NA
ENSMUSG00000038780.14	Smurf1	711.169	-0.328672	0.179501	-1.83103	0.0670953	0.99999	protein_coding	75788
ENSMUSG00000021484.7	Lman2	1199.8	0.15312	0.0836465	1.83056	0.0671668	0.99999	protein_coding	66890
ENSMUSG00000087819.1	Gm25117	237.705	0.381882	0.208673	1.83005	0.0672431	0.99999	snoRNA	115487522
ENSMUSG00000071722.4	Spin4	18.7454	0.779464	0.425977	1.82983	0.0672758	0.99999	protein_coding	270624
ENSMUSG00000019929.15	Dcn	242.132	0.617599	0.337532	1.82975	0.0672875	0.99999	protein_coding	13179
ENSMUSG00000083337.1	Gm11539	3.62078	-2.12364	1.16105	-1.82908	0.067388	0.99999	processed_pseudogene	NA
ENSMUSG00000088609.1	Gm24187	19.9573	1.08716	0.59442	1.82895	0.0674071	0.99999	miRNA	NA
ENSMUSG00000038255.6	Neurod2	720.021	-0.450377	0.246336	-1.8283	0.067504	0.99999	protein_coding	18013
ENSMUSG00000053646.13	Plxnb1	868.121	0.167403	0.0915619	1.8283	0.0675046	0.99999	protein_coding	235611
ENSMUSG00000024248.13	Cox7a2l	1719.01	0.149392	0.0817108	1.8283	0.0675051	0.99999	protein_coding	20463
ENSMUSG00000020027.18	Socs2	286.225	-0.328017	0.179553	-1.82685	0.0677227	0.99999	protein_coding	216233
ENSMUSG00000082575.1	Eef2-ps2	46.0074	0.536271	0.29357	1.82672	0.0677415	0.99999	processed_pseudogene	NA
ENSMUSG00000059751.7	Rps3a3	100.64	0.332891	0.182499	1.82408	0.0681407	0.99999	processed_pseudogene	NA
ENSMUSG00000028582.14	Cc2d1b	312.931	-0.289893	0.158961	-1.82367	0.0682015	0.99999	protein_coding	319965
ENSMUSG00000105692.1	Gm43737	96.0944	-0.335999	0.184262	-1.82348	0.0682301	0.99999	TEC	NA
ENSMUSG00000055435.6	Maf	294.256	0.311801	0.171028	1.8231	0.0682876	0.99999	protein_coding	NA
ENSMUSG00000085204.1	Gm15327	2.52821	3.51163	1.92717	1.82217	0.0684295	0.99999	processed_transcript	NA
ENSMUSG00000039997.16	Ifi203	12.6425	0.988629	0.542763	1.82148	0.0685346	0.99999	protein_coding	15950
ENSMUSG00000039887.11	Alg14	140.138	0.36826	0.202464	1.81889	0.0689281	0.99999	protein_coding	66789
ENSMUSG00000065778.1	Gm22154	42.9593	0.581664	0.319838	1.81862	0.0689693	0.99999	snoRNA	115490050
ENSMUSG00000045259.4	Klhdc9	66.8745	-0.458362	0.252051	-1.81853	0.0689833	0.99999	protein_coding	68874
ENSMUSG00000022947.7	Cbr3	82.226	0.454636	0.250069	1.81804	0.0690575	0.99999	protein_coding	109857
ENSMUSG00000064288.4	H4c12	161.519	0.506366	0.278549	1.81787	0.0690836	0.99999	protein_coding	NA
ENSMUSG00000024534.15	Sncaip	57.5959	0.587405	0.323182	1.81757	0.0691302	0.99999	protein_coding	67847
ENSMUSG00000028583.14	Pdpn	134.578	0.396076	0.217924	1.81749	0.0691418	0.99999	protein_coding	14726
ENSMUSG00000001986.16	Gria3	4218.58	-0.255987	0.140862	-1.81728	0.0691738	0.99999	protein_coding	53623
ENSMUSG00000024854.3	Pold4	94.9437	0.349768	0.192526	1.81673	0.069259	0.99999	protein_coding	69745
ENSMUSG00000020844.6	Nxn	166.337	0.363922	0.200342	1.8165	0.0692936	0.99999	protein_coding	18230
ENSMUSG00000089714.1	Gm16092	2.87339	2.37537	1.30773	1.81641	0.0693078	0.99999	lincRNA	NA
ENSMUSG00000083929.3	Gm10600	3.73888	-1.77971	0.979873	-1.81627	0.0693295	0.99999	protein_coding	NA
ENSMUSG00000028232.13	Tmem68	498.541	0.208269	0.114686	1.81599	0.0693713	0.99999	protein_coding	72098
ENSMUSG00000022614.7	Lmf2	114.286	0.331901	0.182855	1.8151	0.0695079	0.99999	protein_coding	105847
ENSMUSG00000030077.11	Chl1	3693.75	-0.386779	0.213245	-1.81378	0.0697119	0.99999	protein_coding	12661
ENSMUSG00000083700.1	Gm2986	1.45136	2.98029	1.64414	1.81268	0.0698819	0.99999	processed_pseudogene	NA
ENSMUSG00000084950.7	Gm5577	76.5103	-0.424866	0.234446	-1.81221	0.0699534	0.99999	antisense	NA
ENSMUSG00000059742.10	Kcnh7	3237.56	-0.296347	0.163585	-1.81158	0.0700509	0.99999	protein_coding	170738
ENSMUSG00000046215.3	Rprml	393.454	-0.230759	0.127425	-1.81094	0.0701495	0.99999	protein_coding	104582
ENSMUSG00000026765.12	Lypd6b	96.6501	-0.509761	0.281504	-1.81085	0.0701645	0.99999	protein_coding	71897
ENSMUSG00000103651.1	Gm37206	87.7189	-0.387923	0.214264	-1.81049	0.0702197	0.99999	TEC	NA
ENSMUSG00000025551.13	Fgf14	879.41	-0.230101	0.127098	-1.81042	0.0702301	0.99999	protein_coding	14169
ENSMUSG00000062421.13	Arf2	772.614	0.1733	0.0957703	1.80954	0.0703671	0.99999	protein_coding	11841
ENSMUSG00000061143.15	Maml3	267.083	0.51369	0.283884	1.80951	0.0703724	0.99999	protein_coding	433586
ENSMUSG00000105922.1	Gm42769	55.0291	-0.848669	0.469052	-1.80933	0.0703998	0.99999	TEC	NA
ENSMUSG00000025381.2	Cnpy2	316.389	0.220057	0.12164	1.80908	0.0704385	0.99999	protein_coding	56530
ENSMUSG00000075318.12	Scn2a	9718.61	-0.295026	0.163117	-1.80868	0.0705003	0.99999	protein_coding	110876
ENSMUSG00000102516.1	Gm38340	21.3748	-1.05383	0.582678	-1.8086	0.0705138	0.99999	TEC	NA
ENSMUSG00000044912.9	Syt16	1302.32	-0.367039	0.203022	-1.80788	0.0706252	0.99999	protein_coding	238266
ENSMUSG00000061535.11	C1qtnf7	23.5601	0.773156	0.427685	1.80777	0.0706422	0.99999	protein_coding	109323
ENSMUSG00000026249.10	Serpine2	1715.81	0.347481	0.19232	1.80678	0.0707961	0.99999	protein_coding	20720
ENSMUSG00000020019.4	Ntn4	214.24	0.755021	0.418113	1.80578	0.0709521	0.99999	protein_coding	NA
ENSMUSG00000105958.1	Gm43319	57.9824	-0.916301	0.50815	-1.80321	0.071355	0.99999	TEC	NA
ENSMUSG00000104625.1	Gm42448	23.8235	-0.813719	0.451272	-1.80317	0.071362	0.99999	TEC	NA
ENSMUSG00000092187.1	Gm20457	18.1585	0.827126	0.458771	1.80292	0.0714012	0.99999	antisense	NA
ENSMUSG00000076376.1	Mir674	6.97818	-1.20661	0.669461	-1.80236	0.0714887	0.99999	miRNA	NA
ENSMUSG00000078965.5	Gm12033	67.826	1.22413	0.679316	1.80201	0.0715441	0.99999	processed_pseudogene	NA
ENSMUSG00000109505.1	Gm44677	100.3	-0.473227	0.262723	-1.80124	0.0716655	0.99999	TEC	NA
ENSMUSG00000090862.3	Rps13	966.435	0.264557	0.146918	1.80071	0.0717485	0.99999	protein_coding	68052
ENSMUSG00000021098.14	4930447C04Rik	268.883	-0.558351	0.310233	-1.79978	0.0718954	0.99999	protein_coding	75801
ENSMUSG00000074207.10	Adh1	2.97894	2.0967	1.16552	1.79894	0.0720282	0.99999	protein_coding	11522
ENSMUSG00000030774.13	Pak1	5938.03	-0.176031	0.0978866	-1.79831	0.0721277	0.99999	protein_coding	18479
ENSMUSG00000074577.9	Ripor3	5.05487	1.79752	0.999618	1.7982	0.0721449	0.99999	protein_coding	69553
ENSMUSG00000089687.2	Rab42	15.2452	-0.836547	0.465269	-1.79799	0.072179	0.99999	protein_coding	242681
ENSMUSG00000060639.5	H4c9	95.941	0.551684	0.306846	1.79792	0.0721898	0.99999	protein_coding	NA
ENSMUSG00000055653.13	Gpc3	79.8894	0.561275	0.312198	1.79781	0.0722066	0.99999	protein_coding	14734
ENSMUSG00000103220.1	Gm37728	45.8786	-0.559513	0.311248	-1.79764	0.0722336	0.99999	TEC	NA
ENSMUSG00000039231.18	Suv39h1	382.173	-0.208878	0.116205	-1.7975	0.072256	0.99999	protein_coding	20937
ENSMUSG00000026675.12	Hsd17b7	379.487	-0.260256	0.144802	-1.79732	0.0722844	0.99999	protein_coding	15490
ENSMUSG00000049336.16	Tenm2	1534.18	-0.408157	0.227164	-1.79675	0.0723748	0.99999	protein_coding	23964
ENSMUSG00000034994.9	Eef2	14941.2	0.093736	0.0521701	1.79674	0.0723772	0.99999	protein_coding	13629
ENSMUSG00000044986.8	Tst	267.534	0.226719	0.126204	1.79645	0.0724235	0.99999	protein_coding	22117
ENSMUSG00000084842.3	Pabpc1l2b-ps	7.22058	2.00623	1.11683	1.79637	0.0724364	0.99999	processed_pseudogene	NA
ENSMUSG00000038274.11	Fau	1800.62	0.140171	0.0780441	1.79605	0.0724862	0.99999	protein_coding	14109
ENSMUSG00000074896.3	Ifit3	127.16	0.469046	0.261186	1.79583	0.0725218	0.99999	protein_coding	15959
ENSMUSG00000019966.17	Kitl	842.212	0.35669	0.198633	1.79572	0.0725387	0.99999	protein_coding	17311
ENSMUSG00000032586.9	Traip	160.26	-0.331616	0.184715	-1.79528	0.0726085	0.99999	protein_coding	22036
ENSMUSG00000026222.16	Sp100	33.125	0.595068	0.331472	1.79523	0.0726176	0.99999	protein_coding	20684
ENSMUSG00000059408.2	Mrgprh	1.65083	3.3195	1.84927	1.79503	0.0726488	0.99999	protein_coding	80978
ENSMUSG00000085526.1	Gm16083	9.24302	-1.16996	0.651848	-1.79483	0.0726804	0.99999	antisense	NA
ENSMUSG00000033569.17	Adgrb3	2784.78	-0.15103	0.0842411	-1.79283	0.0729996	0.99999	protein_coding	210933
ENSMUSG00000000982.5	Ccl3	1.62758	-2.79293	1.55826	-1.79234	0.0730786	0.99999	protein_coding	20302
ENSMUSG00000104027.1	Gm37211	59.1729	-0.505021	0.281774	-1.79229	0.0730866	0.99999	TEC	NA
ENSMUSG00000075478.2	Slitrk1	1519.01	-0.249055	0.139037	-1.79129	0.0732469	0.99999	protein_coding	NA
ENSMUSG00000074361.10	C5ar2	11.9754	0.931858	0.520259	1.79114	0.0732703	0.99999	protein_coding	319430
ENSMUSG00000046949.15	Nqo2	140.072	0.29986	0.167436	1.7909	0.0733099	0.99999	protein_coding	18105
ENSMUSG00000037593.11	Rskr	239.462	-0.782834	0.437163	-1.79072	0.0733389	0.99999	protein_coding	216976
ENSMUSG00000033857.12	Engase	133.869	-0.323647	0.180742	-1.79066	0.0733483	0.99999	protein_coding	217364
ENSMUSG00000108008.1	Gm43869	37.3448	-0.579835	0.323863	-1.79037	0.0733941	0.99999	TEC	NA
ENSMUSG00000042104.18	Uggt2	531.426	-0.237967	0.132938	-1.79006	0.0734442	0.99999	protein_coding	66435
ENSMUSG00000006057.15	Atp5g1	1015.79	0.160181	0.0894928	1.78988	0.0734735	0.99999	protein_coding	11951
ENSMUSG00000074649.6	BC029722	444.549	0.20452	0.114267	1.78985	0.0734787	0.99999	protein_coding	NA
ENSMUSG00000079157.4	Fam155a	1389.19	-0.128841	0.0719865	-1.7898	0.0734862	0.99999	protein_coding	270028
ENSMUSG00000089991.2	Gm16332	3.93791	-2.62842	1.4686	-1.78975	0.0734944	0.99999	unprocessed_pseudogene	NA
ENSMUSG00000036800.7	Fam135b	1031.49	-0.354886	0.198301	-1.78964	0.0735124	0.99999	protein_coding	70363
ENSMUSG00000106472.1	Gm43111	23.8224	-0.699211	0.390833	-1.78903	0.0736104	0.99999	sense_intronic	NA
ENSMUSG00000054391.11	4930517O19Rik	1.15552	3.58402	2.00341	1.78896	0.0736209	0.99999	processed_transcript	NA
ENSMUSG00000102600.1	Gm37266	47.0028	-0.623131	0.348352	-1.7888	0.0736475	0.99999	TEC	NA
ENSMUSG00000086340.1	1810059C17Rik	1.23213	-3.45063	1.92961	-1.78825	0.0737357	0.99999	processed_transcript	NA
ENSMUSG00000107215.1	Gm43197	14.4669	1.09812	0.614092	1.78821	0.0737424	0.99999	TEC	NA
ENSMUSG00000025077.13	Dclre1a	151.831	-0.299058	0.167257	-1.78801	0.0737742	0.99999	protein_coding	55947
ENSMUSG00000086688.4	Gm11560	21.4062	0.778084	0.435203	1.78787	0.0737975	0.99999	processed_pseudogene	NA
ENSMUSG00000055214.15	Pld5	48.3951	0.849522	0.475181	1.78779	0.0738104	0.99999	protein_coding	319455
ENSMUSG00000050473.4	Slc35d3	45.0199	1.27466	0.713437	1.78665	0.0739936	0.99999	protein_coding	76157
ENSMUSG00000005899.12	Smpd4	783.054	-0.338102	0.189258	-1.78647	0.074024	0.99999	protein_coding	77626
ENSMUSG00000074868.1	Gm6478	4.77462	1.50024	0.839909	1.78619	0.0740686	0.99999	processed_pseudogene	NA
ENSMUSG00000102602.1	A930004J17Rik	157.919	-0.283702	0.158855	-1.78591	0.074113	0.99999	TEC	NA
ENSMUSG00000019846.11	Lama4	201.064	0.361058	0.202171	1.7859	0.0741153	0.99999	protein_coding	16775
ENSMUSG00000002274.12	Metrn	426.429	0.313984	0.17586	1.78543	0.0741922	0.99999	protein_coding	NA
ENSMUSG00000031551.12	Ido1	4.43398	2.4537	1.37441	1.78528	0.0742152	0.99999	protein_coding	15930
ENSMUSG00000100546.1	Gm29483	1.33691	-3.16247	1.77197	-1.78472	0.0743067	0.99999	lincRNA	NA
ENSMUSG00000038664.16	Herc1	9136.08	-0.159634	0.0894563	-1.78449	0.0743439	0.99999	protein_coding	235439
ENSMUSG00000069266.5	H4c2	89.4266	0.570253	0.319663	1.78392	0.0744364	0.99999	protein_coding	NA
ENSMUSG00000035181.5	Heatr5a	289.629	0.221307	0.12406	1.78388	0.0744439	0.99999	protein_coding	320487
ENSMUSG00000067224.3	Gm3695	6.18944	-1.22248	0.685387	-1.78363	0.0744833	0.99999	processed_pseudogene	NA
ENSMUSG00000026516.8	Nvl	1038.23	-0.133964	0.0751091	-1.7836	0.0744893	0.99999	protein_coding	67459
ENSMUSG00000090291.2	Lrrc10b	99.1996	1.61841	0.907393	1.78358	0.0744912	0.99999	protein_coding	NA
ENSMUSG00000032033.11	Barx2	25.0258	-0.70107	0.393287	-1.78259	0.0746524	0.99999	protein_coding	12023
ENSMUSG00000103746.1	1700001G17Rik	5.39873	1.41633	0.795289	1.7809	0.0749292	0.99999	TEC	67503
ENSMUSG00000015468.14	Notch4	67.8443	0.406731	0.228514	1.77989	0.0750937	0.99999	protein_coding	18132
ENSMUSG00000098760.1	Gm2164	11.9063	-0.891861	0.50109	-1.77984	0.0751015	0.99999	antisense	NA
ENSMUSG00000061313.8	Ddhd2	1277.15	-0.163353	0.09179	-1.77964	0.0751351	0.99999	protein_coding	72108
ENSMUSG00000028545.13	Bend5	134.5	-0.355534	0.199838	-1.77911	0.0752211	0.99999	protein_coding	67621
ENSMUSG00000022969.13	Il10rb	73.3203	0.383528	0.21568	1.77823	0.0753658	0.99999	protein_coding	16155
ENSMUSG00000084946.2	Dlx1as	96.2993	0.518653	0.291679	1.77817	0.0753767	0.99999	antisense	NA
ENSMUSG00000103482.1	Gm37999	24.1357	-0.866478	0.487673	-1.77676	0.0756077	0.99999	TEC	NA
ENSMUSG00000037771.11	Slc32a1	629.665	0.61693	0.347642	1.77461	0.0759621	0.99999	protein_coding	22348
ENSMUSG00000061848.5	Gm5805	117.06	0.299724	0.168965	1.77388	0.0760832	0.99999	processed_pseudogene	NA
ENSMUSG00000102225.1	Gm37983	30.4236	-0.612819	0.345519	-1.77362	0.0761267	0.99999	TEC	NA
ENSMUSG00000087373.7	Gm15892	5.5049	-1.51079	0.851865	-1.77351	0.0761437	0.99999	lincRNA	NA
ENSMUSG00000037736.18	Limch1	1810.44	0.295123	0.166417	1.77339	0.0761643	0.99999	protein_coding	77569
ENSMUSG00000056952.13	Tatdn2	770.248	-0.169336	0.0954995	-1.77316	0.076202	0.99999	protein_coding	NA
ENSMUSG00000054770.16	Kctd18	253.996	-0.216194	0.121984	-1.77231	0.0763423	0.99999	protein_coding	51960
ENSMUSG00000071893.6	Vmn1r4	6.40822	1.36108	0.768143	1.77191	0.0764095	0.99999	protein_coding	171194
ENSMUSG00000026586.16	Prrx1	91.8135	0.402627	0.227303	1.77132	0.0765077	0.99999	protein_coding	18933
ENSMUSG00000007655.16	Cav1	180.274	0.422542	0.238564	1.77119	0.0765288	0.99999	protein_coding	12389
ENSMUSG00000108984.1	Gm44916	7.00087	-1.40769	0.79492	-1.77086	0.0765839	0.99999	TEC	NA
ENSMUSG00000045733.7	Sprn	3024.33	-0.374524	0.211522	-1.77061	0.076625	0.99999	protein_coding	212518
ENSMUSG00000025478.15	Dpysl4	560.96	-0.205653	0.116154	-1.77051	0.0766417	0.99999	protein_coding	26757
ENSMUSG00000025408.15	Ddit3	225.09	0.356167	0.201266	1.76963	0.0767881	0.99999	protein_coding	13198
ENSMUSG00000074364.6	Ehd2	68.3211	0.451953	0.255483	1.76901	0.0768919	0.99999	protein_coding	259300
ENSMUSG00000070000.13	Fcho1	729.234	-0.232543	0.131473	-1.76875	0.0769359	0.99999	protein_coding	74015
ENSMUSG00000015843.10	Rxrg	152.567	0.606387	0.342906	1.76837	0.0769983	0.99999	protein_coding	20183
ENSMUSG00000039716.12	Dock3	5577.55	-0.138141	0.0781296	-1.7681	0.0770443	0.99999	protein_coding	208869
ENSMUSG00000032368.14	Zic1	684.323	0.984605	0.556954	1.76784	0.0770877	0.99999	protein_coding	22771
ENSMUSG00000059883.16	Irak4	23.0988	0.697352	0.3945	1.76768	0.0771139	0.99999	protein_coding	266632
ENSMUSG00000097960.1	A330074K22Rik	29.4676	0.619355	0.35039	1.76762	0.077125	0.99999	lincRNA	NA
ENSMUSG00000032698.15	Lmo2	150.126	0.469132	0.265407	1.76759	0.0771289	0.99999	protein_coding	16909
ENSMUSG00000031093.14	Dock11	310.579	0.415517	0.23509	1.76748	0.0771471	0.99999	protein_coding	75974
ENSMUSG00000065089.1	Gm26493	6.23063	1.32336	0.749289	1.76615	0.0773705	0.99999	snoRNA	115487044
ENSMUSG00000037580.9	Gch1	24.3176	0.691321	0.391447	1.76607	0.0773849	0.99999	protein_coding	14528
ENSMUSG00000090107.1	NA	1.58324	-2.85163	1.61507	-1.76564	0.0774562	0.99999	protein_coding	NA
ENSMUSG00000062563.14	Cys1	105.505	-0.341055	0.193202	-1.76528	0.0775167	0.99999	protein_coding	12879
ENSMUSG00000081051.4	Gm15427	214.041	0.246851	0.139839	1.76526	0.0775202	0.99999	processed_pseudogene	NA
ENSMUSG00000001909.15	Trmt1	623.959	-0.175442	0.0994001	-1.76501	0.0775626	0.99999	protein_coding	212528
ENSMUSG00000106734.3	Gm20559	45.3903	0.601654	0.340884	1.76498	0.0775667	0.99999	processed_transcript	NA
ENSMUSG00000105719.1	Gm42872	7.65812	-1.15336	0.653481	-1.76495	0.0775719	0.99999	TEC	NA
ENSMUSG00000048655.17	Ccdc169	7.19889	1.46081	0.827969	1.76433	0.0776758	0.99999	protein_coding	320604
ENSMUSG00000103227.1	Gm37733	18.7792	0.747102	0.42366	1.76345	0.077825	0.99999	TEC	NA
ENSMUSG00000045975.7	C2cd2	209.214	0.241755	0.137115	1.76316	0.0778737	0.99999	protein_coding	207781
ENSMUSG00000103149.1	AA914427	29.3165	0.651522	0.369643	1.76257	0.0779732	0.99999	TEC	NA
ENSMUSG00000095677.1	Dynlt1f	5.26995	1.49558	0.848622	1.76237	0.0780071	0.99999	protein_coding	21648
ENSMUSG00000082515.1	Gm12902	4.88274	-1.65183	0.937913	-1.76118	0.0782077	0.99999	processed_pseudogene	NA
ENSMUSG00000027333.18	Smox	495.421	0.187744	0.106603	1.76115	0.0782125	0.99999	protein_coding	228608
ENSMUSG00000061062.4	Gm10093	22.247	0.706929	0.401474	1.76083	0.0782666	0.99999	protein_coding	NA
ENSMUSG00000000740.12	Rpl13	2489.17	0.162485	0.0922884	1.76062	0.0783025	0.99999	protein_coding	270106
ENSMUSG00000022332.7	Khdrbs3	2281.91	-0.352146	0.200058	-1.76022	0.07837	0.99999	protein_coding	13992
ENSMUSG00000030655.15	Smg1	3830.37	-0.140724	0.0799822	-1.75945	0.0785015	0.99999	protein_coding	233789
ENSMUSG00000050447.15	Lypd6	261.641	-0.372567	0.211843	-1.75869	0.0786298	0.99999	protein_coding	320343
ENSMUSG00000027315.13	Spint1	31.382	0.984497	0.559789	1.75869	0.07863	0.99999	protein_coding	20732
ENSMUSG00000104063.1	Pcdhgb7	154.888	0.32473	0.184646	1.75866	0.0786346	0.99999	protein_coding	93704
ENSMUSG00000071517.6	Gm10334	4.54677	-1.46697	0.83422	-1.7585	0.0786632	0.99999	protein_coding	NA
ENSMUSG00000038252.13	Ncapd2	257.965	-0.216662	0.123226	-1.75825	0.0787048	0.99999	protein_coding	68298
ENSMUSG00000020891.11	Alox8	39.4567	-0.546637	0.310958	-1.75791	0.0787626	0.99999	protein_coding	11688
ENSMUSG00000020848.7	Doc2b	204.706	0.631118	0.359123	1.75738	0.0788524	0.99999	protein_coding	13447
ENSMUSG00000036036.15	Zfp57	101.317	-0.397188	0.226041	-1.75715	0.0788916	0.99999	protein_coding	22715
ENSMUSG00000038646.13	Ramac	668.281	-0.3995	0.22755	-1.75566	0.079147	0.99999	protein_coding	67148
ENSMUSG00000072623.6	Zfp9	368.273	-0.192641	0.109728	-1.75562	0.0791536	0.99999	protein_coding	22750
ENSMUSG00000040740.7	Slc25a34	130.397	0.374208	0.213251	1.75478	0.0792966	0.99999	protein_coding	384071
ENSMUSG00000099512.1	Gm28703	2.62617	2.51434	1.433	1.7546	0.0793285	0.99999	lincRNA	NA
ENSMUSG00000026604.17	Ptpn14	294.842	0.424853	0.242237	1.75387	0.0794523	0.99999	protein_coding	19250
ENSMUSG00000103161.1	Gm38148	36.2618	-0.680448	0.387992	-1.75377	0.0794704	0.99999	TEC	NA
ENSMUSG00000031647.10	Mfap3l	1290.56	0.262994	0.149984	1.75348	0.0795192	0.99999	protein_coding	71306
ENSMUSG00000071862.2	Lrrtm2	1337.22	-0.228898	0.130592	-1.75276	0.0796427	0.99999	protein_coding	107065
ENSMUSG00000102918.1	Pcdhgc3	569.815	0.234367	0.13377	1.75201	0.0797723	0.99999	protein_coding	NA
ENSMUSG00000027007.16	Itprid2	628.636	0.212266	0.12116	1.75194	0.0797843	0.99999	protein_coding	70599
ENSMUSG00000022723.15	Crybg3	167.535	0.612517	0.349665	1.75173	0.0798209	0.99999	protein_coding	224273
ENSMUSG00000033880.11	Lgals3bp	161.291	0.470378	0.268627	1.75105	0.0799381	0.99999	protein_coding	19039
ENSMUSG00000030342.8	Cd9	299.119	0.419858	0.239899	1.75014	0.0800933	0.99999	protein_coding	12527
ENSMUSG00000069793.11	Slfn9	11.7481	0.961155	0.549244	1.74996	0.0801252	0.99999	protein_coding	237886
ENSMUSG00000107583.1	Gm44104	29.0449	-0.641065	0.366355	-1.74985	0.0801446	0.99999	TEC	NA
ENSMUSG00000056612.6	Ppp1r14b	130.35	0.309889	0.177106	1.74974	0.0801627	0.99999	protein_coding	18938
ENSMUSG00000004892.13	Bcan	1875.78	0.174586	0.0997783	1.74974	0.0801628	0.99999	protein_coding	12032
ENSMUSG00000000126.11	Wnt9a	200.646	-0.576288	0.329454	-1.74922	0.0802523	0.99999	protein_coding	216795
ENSMUSG00000021676.9	Iqgap2	583.409	-0.412841	0.236115	-1.74847	0.0803823	0.99999	protein_coding	544963
ENSMUSG00000020181.15	Nav3	2244.57	-0.338154	0.193428	-1.74822	0.0804262	0.99999	protein_coding	260315
ENSMUSG00000068551.12	Zfp467	166.879	0.277045	0.158486	1.74807	0.0804514	0.99999	protein_coding	68910
ENSMUSG00000043496.7	Tril	524.92	0.20321	0.116258	1.74792	0.0804781	0.99999	protein_coding	66873
ENSMUSG00000039234.11	Sec24d	273.84	-0.224152	0.128271	-1.74749	0.0805529	0.99999	protein_coding	69608
ENSMUSG00000072620.3	Slfn2	25.0863	0.630906	0.36111	1.74713	0.0806151	0.99999	protein_coding	20556
ENSMUSG00000027575.19	Arfgap1	1294.32	-0.22734	0.13016	-1.74662	0.0807032	0.99999	protein_coding	228998
ENSMUSG00000022211.8	Carmil3	353.641	-0.253787	0.14532	-1.7464	0.0807416	0.99999	protein_coding	268747
ENSMUSG00000024672.11	Ms4a7	9.19109	1.23109	0.705101	1.74598	0.0808149	0.99999	protein_coding	109225
ENSMUSG00000028747.10	Htr6	18.5227	-0.719061	0.411899	-1.74572	0.080859	0.99999	protein_coding	15565
ENSMUSG00000054226.13	Tprkb	871.821	0.269934	0.154628	1.7457	0.0808629	0.99999	protein_coding	69786
ENSMUSG00000010086.17	Rnf112	2641.87	-0.427296	0.244782	-1.74562	0.0808776	0.99999	protein_coding	22671
ENSMUSG00000039103.12	Nexn	14.9282	1.03372	0.592224	1.74549	0.0808993	0.99999	protein_coding	68810
ENSMUSG00000001555.10	Fkbp10	77.1683	0.41932	0.240232	1.74548	0.0809016	0.99999	protein_coding	14230
ENSMUSG00000102854.1	C130023A14Rik	89.8826	-0.474511	0.271885	-1.74526	0.0809395	0.99999	TEC	NA
ENSMUSG00000023259.16	Slc26a6	94.1162	0.339234	0.194403	1.745	0.0809841	0.99999	protein_coding	NA
ENSMUSG00000020887.3	A230052G05Rik	6.43246	1.63067	0.934505	1.74496	0.0809922	0.99999	TEC	NA
ENSMUSG00000059891.14	Tsks	15.0636	-0.892087	0.511364	-1.74453	0.0810674	0.99999	protein_coding	22116
ENSMUSG00000050377.7	Il31ra	10.892	0.997446	0.571769	1.74449	0.0810733	0.99999	protein_coding	218624
ENSMUSG00000069874.7	Irgm2	74.7064	0.594072	0.340628	1.74405	0.0811506	0.99999	protein_coding	54396
ENSMUSG00000068299.11	Nat8f4	130.746	0.410368	0.2354	1.74328	0.0812845	0.99999	protein_coding	75541
ENSMUSG00000045802.13	Hsf3	0.970079	3.46501	1.98781	1.74313	0.0813112	0.99999	protein_coding	245525
ENSMUSG00000102401.1	Gm37864	35.4567	-0.507832	0.29135	-1.74303	0.0813276	0.99999	sense_intronic	NA
ENSMUSG00000020121.15	Srgap1	135.227	0.361937	0.207665	1.74289	0.0813534	0.99999	protein_coding	117600
ENSMUSG00000057778.14	Cyb5d2	203.68	0.257349	0.147664	1.7428	0.0813679	0.99999	protein_coding	192986
ENSMUSG00000016427.7	Ndufa1	375.82	0.23953	0.137453	1.74264	0.0813972	0.99999	protein_coding	NA
ENSMUSG00000085085.2	1700086P04Rik	1.95204	2.8968	1.66256	1.74237	0.081443	0.99999	lincRNA	NA
ENSMUSG00000036095.10	Dgkb	3477.87	0.352231	0.202208	1.74193	0.0815215	0.99999	protein_coding	217480
ENSMUSG00000036299.4	BC031181	981.67	0.15388	0.0883781	1.74115	0.0816565	0.99999	protein_coding	407819
ENSMUSG00000067242.11	Lgi1	1903.02	-0.20033	0.115165	-1.73951	0.0819452	0.99999	protein_coding	NA
ENSMUSG00000039801.6	Cplane1	1233.43	-0.13741	0.0789944	-1.73949	0.0819484	0.99999	protein_coding	73692
ENSMUSG00000044864.16	Ankrd50	1445.59	0.227983	0.131069	1.73941	0.0819625	0.99999	protein_coding	99696
ENSMUSG00000108741.1	Gm44553	27.4106	-0.665928	0.382856	-1.73937	0.0819698	0.99999	TEC	NA
ENSMUSG00000002983.17	Relb	68.2332	0.448393	0.257842	1.73902	0.0820306	0.99999	protein_coding	19698
ENSMUSG00000085255.1	Taco1os	5.27974	1.61698	0.929881	1.73891	0.0820511	0.99999	antisense	NA
ENSMUSG00000024650.4	Slc22a6	183.183	0.742934	0.427591	1.73749	0.0823015	0.99999	protein_coding	18399
ENSMUSG00000031029.6	Eif3f	904.093	0.157361	0.0905824	1.73721	0.0823504	0.99999	protein_coding	NA
ENSMUSG00000106710.1	Gm43166	1.31654	-3.00328	1.72896	-1.73705	0.0823782	0.99999	sense_intronic	NA
ENSMUSG00000025352.6	Gdf11	280.01	0.534141	0.307774	1.7355	0.0826528	0.99999	protein_coding	NA
ENSMUSG00000027162.7	Lin7c	1639.54	0.190375	0.109698	1.73544	0.0826625	0.99999	protein_coding	22343
ENSMUSG00000020641.15	Rsad2	47.7193	0.618502	0.356423	1.7353	0.0826873	0.99999	protein_coding	58185
ENSMUSG00000024325.8	Ring1	252.283	-0.2383	0.137344	-1.73506	0.0827301	0.99999	protein_coding	19763
ENSMUSG00000060519.11	Tor3a	87.7604	0.353119	0.203528	1.73499	0.0827424	0.99999	protein_coding	30935
ENSMUSG00000081316.1	Gm16205	2.59018	-2.05264	1.1832	-1.73482	0.0827731	0.99999	processed_pseudogene	NA
ENSMUSG00000032398.6	Snapc5	173.105	0.278144	0.160347	1.73464	0.0828055	0.99999	protein_coding	NA
ENSMUSG00000046240.7	Hepacam	494.108	0.204746	0.118063	1.73421	0.0828814	0.99999	protein_coding	72927
ENSMUSG00000035004.3	Igsf6	11.9805	0.952167	0.549198	1.73374	0.082964	0.99999	protein_coding	80719
ENSMUSG00000048138.9	Dmrt2	26.972	-0.814836	0.469992	-1.73372	0.082967	0.99999	protein_coding	226049
ENSMUSG00000071424.10	Grid2	485.283	-0.332252	0.191713	-1.73307	0.0830828	0.99999	protein_coding	14804
ENSMUSG00000046364.14	Rpl27a	2356.79	0.28209	0.162899	1.73168	0.0833302	0.99999	protein_coding	26451
ENSMUSG00000108934.1	Gm44732	1.36085	3.63623	2.10008	1.73147	0.0833676	0.99999	antisense	NA
ENSMUSG00000068270.15	Shroom4	112.496	0.344538	0.199084	1.73062	0.0835191	0.99999	protein_coding	208431
ENSMUSG00000065701.1	Rny1	124.999	0.501818	0.290023	1.73027	0.0835818	0.99999	misc_RNA	19872
ENSMUSG00000058325.6	Dock1	630.886	0.172977	0.0999852	1.73003	0.0836247	0.99999	protein_coding	330662
ENSMUSG00000104100.1	Gm37880	35.665	-0.671694	0.388321	-1.72974	0.0836769	0.99999	TEC	NA
ENSMUSG00000079419.4	Ms4a6c	12.3746	0.899654	0.520165	1.72955	0.08371	0.99999	protein_coding	73656
ENSMUSG00000027540.13	Ptpn1	608.33	0.246081	0.1423	1.72931	0.0837532	0.99999	protein_coding	19246
ENSMUSG00000097452.1	Gm2824	182.257	-0.538008	0.311135	-1.72918	0.0837771	0.99999	lincRNA	NA
ENSMUSG00000071180.4	Smim15	488.35	0.213346	0.123404	1.72883	0.0838388	0.99999	protein_coding	75616
ENSMUSG00000045648.15	Vwc2l	158.322	-0.303909	0.175792	-1.7288	0.0838455	0.99999	protein_coding	320460
ENSMUSG00000102599.1	Gm38386	4.37019	-1.64021	0.948855	-1.72862	0.0838766	0.99999	TEC	NA
ENSMUSG00000104272.1	Gm38297	3.28109	-1.91887	1.11007	-1.72861	0.0838791	0.99999	TEC	NA
ENSMUSG00000102504.1	Gm21955	24.0528	1.97448	1.14227	1.72856	0.0838879	0.99999	TEC	NA
ENSMUSG00000103753.1	Gm6934	33.6508	-0.685196	0.396487	-1.72817	0.083958	0.99999	TEC	NA
ENSMUSG00000004105.8	Angptl2	55.1993	0.761627	0.440782	1.7279	0.0840065	0.99999	protein_coding	26360
ENSMUSG00000036452.17	Arhgap26	2440.76	-0.345523	0.200133	-1.72647	0.0842637	0.99999	protein_coding	71302
ENSMUSG00000036570.14	Fxyd1	170.873	0.335306	0.194225	1.72638	0.0842788	0.99999	protein_coding	56188
ENSMUSG00000028132.15	Tmem56	1320.05	-0.24968	0.1448	-1.72431	0.0846516	0.99999	protein_coding	99887
ENSMUSG00000026972.15	Arrdc1	79.4745	-0.420167	0.243705	-1.72408	0.0846934	0.99999	protein_coding	215705
ENSMUSG00000104240.1	Gm36858	26.7117	-0.607268	0.352399	-1.72324	0.0848452	0.99999	unprocessed_pseudogene	NA
ENSMUSG00000033805.12	Ephx4	539.413	-0.333442	0.1935	-1.72321	0.0848501	0.99999	protein_coding	384214
ENSMUSG00000038582.15	Pptc7	956.285	0.353545	0.205282	1.72224	0.0850263	0.99999	protein_coding	320717
ENSMUSG00000027559.5	Car3	12.3337	0.938622	0.545056	1.72207	0.0850575	0.99999	protein_coding	12350
ENSMUSG00000062210.13	Tnfaip8	115.99	0.495743	0.287961	1.72156	0.0851491	0.99999	protein_coding	106869
ENSMUSG00000022912.8	Pros1	268.192	0.260507	0.151325	1.7215	0.0851593	0.99999	protein_coding	19128
ENSMUSG00000059540.15	Tcea2	374.233	-0.270575	0.157196	-1.72126	0.0852035	0.99999	protein_coding	21400
ENSMUSG00000024191.14	Bnip1	223.017	0.234614	0.136311	1.72116	0.0852214	0.99999	protein_coding	224630
ENSMUSG00000035834.11	Polr3g	84.7325	-0.384806	0.223632	-1.72071	0.0853026	0.99999	protein_coding	67486
ENSMUSG00000001672.14	Marveld3	4.85912	1.82238	1.0593	1.72036	0.0853664	0.99999	protein_coding	73608
ENSMUSG00000036985.12	Zdhhc9	284.86	-0.234424	0.136371	-1.71901	0.085612	0.99999	protein_coding	208884
ENSMUSG00000104969.1	Gm43445	67.0809	-0.60193	0.350238	-1.71863	0.0856815	0.99999	sense_intronic	NA
ENSMUSG00000026832.12	Cytip	6.60227	1.25745	0.731835	1.71821	0.0857581	0.99999	protein_coding	227929
ENSMUSG00000034863.8	Ano8	749.12	-0.165889	0.0965539	-1.7181	0.0857789	0.99999	protein_coding	382014
ENSMUSG00000031883.13	Car7	189.867	-0.267829	0.15595	-1.71741	0.0859049	0.99999	protein_coding	12354
ENSMUSG00000063935.3	Zar1	9.75045	1.62952	0.94889	1.71729	0.0859266	0.99999	protein_coding	317755
ENSMUSG00000039976.4	Tbc1d16	588.347	0.354586	0.206546	1.71674	0.0860272	0.99999	protein_coding	207592
ENSMUSG00000053025.13	Sv2b	13333.3	-0.346016	0.201588	-1.71645	0.0860789	0.99999	protein_coding	64176
ENSMUSG00000064941.1	Gm23238	92.0635	0.449109	0.261682	1.71624	0.0861183	0.99999	snRNA	115489085
ENSMUSG00000018102.4	H2bc4	361.305	0.336247	0.195993	1.71561	0.0862335	0.99999	protein_coding	NA
ENSMUSG00000038679.16	Trps1	778.375	0.276339	0.161127	1.71503	0.086339	0.99999	protein_coding	83925
ENSMUSG00000103403.1	Gm37931	15.2535	-0.884313	0.515735	-1.71466	0.0864069	0.99999	TEC	NA
ENSMUSG00000078816.9	Prkcg	2368.65	-0.420194	0.245084	-1.71449	0.0864389	0.99999	protein_coding	18752
ENSMUSG00000021027.15	Ralgapa1	3585.34	-0.119512	0.0697213	-1.71414	0.0865033	0.99999	protein_coding	56784
ENSMUSG00000024172.10	St6gal2	1195.18	-0.435159	0.253884	-1.71401	0.0865274	0.99999	protein_coding	240119
ENSMUSG00000058818.13	Pirb	10.2323	0.9614	0.560935	1.71392	0.0865427	0.99999	protein_coding	18733
ENSMUSG00000053110.13	Yap1	416.312	0.248696	0.145132	1.71359	0.0866039	0.99999	protein_coding	22601
ENSMUSG00000106895.1	Gm4754	9.82867	0.969358	0.565874	1.71303	0.0867074	0.99999	processed_pseudogene	NA
ENSMUSG00000023349.14	Clec4n	4.77048	1.53004	0.893637	1.71215	0.0868685	0.99999	protein_coding	56620
ENSMUSG00000006728.12	Cdk4	442.483	0.267329	0.156209	1.71135	0.0870162	0.99999	protein_coding	12567
ENSMUSG00000023927.15	Satb1	1078.19	-0.494466	0.288952	-1.71124	0.0870374	0.99999	protein_coding	20230
ENSMUSG00000023274.14	Cd4	15.8711	1.55386	0.908402	1.71054	0.0871652	0.99999	protein_coding	12504
ENSMUSG00000087298.3	Gm9392	31.4466	0.562574	0.328922	1.71036	0.0871997	0.99999	processed_pseudogene	NA
ENSMUSG00000082724.3	Gm14416	1.71657	3.47046	2.0291	1.71035	0.0872019	0.99999	unprocessed_pseudogene	NA
ENSMUSG00000025209.4	Twnk	182.977	0.273566	0.159994	1.70985	0.0872944	0.99999	protein_coding	226153
ENSMUSG00000042500.11	Ago4	262.855	0.292149	0.170866	1.70981	0.0873007	0.99999	protein_coding	76850
ENSMUSG00000032179.7	Bmp5	41.8793	0.645025	0.377306	1.70955	0.0873484	0.99999	protein_coding	12160
ENSMUSG00000040957.14	Cables1	330.848	0.20596	0.120489	1.70937	0.0873818	0.99999	protein_coding	63955
ENSMUSG00000047935.17	Sox1ot	268.686	0.658737	0.385431	1.70909	0.0874343	0.99999	sense_overlapping	NA
ENSMUSG00000021508.10	Cxcl14	752.715	0.255564	0.149552	1.70886	0.0874769	0.99999	protein_coding	57266
ENSMUSG00000032092.4	Mpzl2	46.3987	0.865332	0.506471	1.70855	0.0875341	0.99999	protein_coding	14012
ENSMUSG00000104748.1	Gm43592	2.06284	2.53484	1.48411	1.70799	0.0876382	0.99999	TEC	NA
ENSMUSG00000042506.15	Usp22	3527.79	-0.189261	0.110814	-1.70791	0.0876531	0.99999	protein_coding	216825
ENSMUSG00000044060.18	NA	1987.05	-0.26266	0.15381	-1.7077	0.0876929	0.99999	protein_coding	NA
ENSMUSG00000004633.17	Chn2	679.34	0.36153	0.21171	1.70767	0.0876976	0.99999	protein_coding	69993
ENSMUSG00000055421.8	Pcdh9	3153.49	-0.185822	0.108844	-1.70724	0.0877775	0.99999	protein_coding	211712
ENSMUSG00000035273.14	Hpse	25.3221	0.679649	0.398102	1.70722	0.0877804	0.99999	protein_coding	15442
ENSMUSG00000096995.1	2810029C07Rik	138.716	-0.324641	0.190173	-1.70708	0.087807	0.99999	lincRNA	NA
ENSMUSG00000022489.5	Pde1b	2029.12	0.412925	0.241919	1.70687	0.0878466	0.99999	protein_coding	18574
ENSMUSG00000100555.1	Gm8173	23.057	-0.817937	0.479296	-1.70654	0.0879079	0.99999	processed_pseudogene	NA
ENSMUSG00000027799.12	Nbea	7088.13	-0.196764	0.115362	-1.70562	0.0880785	0.99999	protein_coding	26422
ENSMUSG00000052759.7	Gpr25	6.6898	-1.18285	0.693666	-1.70521	0.0881548	0.99999	protein_coding	NA
ENSMUSG00000018238.6	Gdf9	11.1315	1.12361	0.658934	1.70519	0.0881585	0.99999	protein_coding	14566
ENSMUSG00000022906.15	Parp9	70.9077	0.418688	0.245684	1.70418	0.0883483	0.99999	protein_coding	80285
ENSMUSG00000075225.12	Ccdc162	7.10044	1.46229	0.858415	1.70347	0.08848	0.99999	protein_coding	75973
ENSMUSG00000055447.18	Cd47	1166.01	-0.249744	0.14662	-1.70335	0.0885029	0.99999	protein_coding	16423
ENSMUSG00000054690.17	Emcn	55.1282	0.47356	0.278035	1.70324	0.0885234	0.99999	protein_coding	59308
ENSMUSG00000022548.14	Apod	2127.83	0.515291	0.30258	1.70299	0.0885705	0.99999	protein_coding	11815
ENSMUSG00000030310.10	Slc6a1	4588.86	0.148517	0.0872109	1.70297	0.0885744	0.99999	protein_coding	232333
ENSMUSG00000025040.13	Fundc1	407.095	0.207127	0.121668	1.70239	0.088682	0.99999	protein_coding	NA
ENSMUSG00000026199.17	Ankzf1	353.579	-0.205494	0.120756	-1.70173	0.0888056	0.99999	protein_coding	52231
ENSMUSG00000021750.15	Fam107a	4856.6	0.226586	0.133157	1.70165	0.0888216	0.99999	protein_coding	268709
ENSMUSG00000102441.1	Gm38032	7.39964	-1.20491	0.708119	-1.70156	0.0888382	0.99999	TEC	NA
ENSMUSG00000028047.11	Thbs3	103.31	-0.367766	0.216162	-1.70134	0.0888789	0.99999	protein_coding	21827
ENSMUSG00000022540.16	Rogdi	871.308	-0.194619	0.114405	-1.70115	0.0889152	0.99999	protein_coding	66049
ENSMUSG00000051116.6	Gm8121	29.0792	0.629693	0.370346	1.70028	0.0890781	0.99999	processed_pseudogene	NA
ENSMUSG00000054920.12	Klhl5	630.944	0.220616	0.129768	1.70008	0.089116	0.99999	protein_coding	71778
ENSMUSG00000097195.8	Snhg5	107.42	0.460994	0.271254	1.69949	0.0892264	0.99999	processed_transcript	NA
ENSMUSG00000042605.15	Atxn2	883.456	-0.208666	0.122876	-1.69818	0.089473	0.99999	protein_coding	20239
ENSMUSG00000002897.5	Il17ra	286.537	-0.358612	0.211239	-1.69766	0.0895716	0.99999	protein_coding	16172
ENSMUSG00000038871.5	Bpgm	601.945	0.190059	0.111961	1.69754	0.089594	0.99999	protein_coding	12183
ENSMUSG00000021613.8	Hapln1	267.082	0.252769	0.148923	1.69731	0.0896376	0.99999	protein_coding	12950
ENSMUSG00000034636.9	Zyg11b	5522.83	-0.116378	0.0685667	-1.6973	0.0896407	0.99999	protein_coding	414872
ENSMUSG00000028246.13	Faxc	918.621	-0.231491	0.136437	-1.69669	0.0897562	0.99999	protein_coding	76132
ENSMUSG00000026131.18	Dst	12892.6	-0.22471	0.132503	-1.69589	0.0899075	0.99999	protein_coding	13518
ENSMUSG00000039714.8	Cplx3	68.5296	-0.457082	0.269577	-1.69556	0.0899702	0.99999	protein_coding	235415
ENSMUSG00000031636.7	Pdlim3	32.5019	0.987459	0.58252	1.69515	0.090047	0.99999	protein_coding	53318
ENSMUSG00000021286.7	Zfyve21	141.239	0.298549	0.176125	1.6951	0.0900569	0.99999	protein_coding	68520
ENSMUSG00000040177.10	2310057M21Rik	375.595	-0.180548	0.106514	-1.69505	0.090065	0.99999	protein_coding	68277
ENSMUSG00000091405.2	H4c14	253.933	0.33337	0.196678	1.695	0.0900745	0.99999	protein_coding	NA
ENSMUSG00000067924.4	Rtl8b	740.474	0.492008	0.29027	1.695	0.0900754	0.99999	protein_coding	553127
ENSMUSG00000029780.14	Nt5c3	576.956	-0.187381	0.110555	-1.69491	0.0900921	0.99999	protein_coding	107569
ENSMUSG00000097566.1	NA	23.1358	0.756758	0.446521	1.69479	0.0901157	0.99999	lincRNA	NA
ENSMUSG00000029673.17	Auts2	654.841	0.225504	0.133105	1.69419	0.0902292	0.99999	protein_coding	NA
ENSMUSG00000105332.1	Gm43316	68.8331	-0.819602	0.484083	-1.6931	0.090436	0.99999	TEC	NA
ENSMUSG00000023022.13	Lima1	245.612	0.342744	0.202496	1.6926	0.0905325	0.99999	protein_coding	65970
ENSMUSG00000031570.17	Plpp5	230.297	-0.256071	0.151291	-1.69257	0.0905373	0.99999	protein_coding	71910
ENSMUSG00000015016.8	Acsf3	183.414	-0.237259	0.140217	-1.69209	0.0906293	0.99999	protein_coding	257633
ENSMUSG00000023951.16	Vegfa	671.117	0.182701	0.108128	1.68967	0.0910908	0.99999	protein_coding	22339
ENSMUSG00000006517.5	Mvd	177.869	-0.2818	0.16681	-1.68935	0.091152	0.99999	protein_coding	192156
ENSMUSG00000035435.15	Abca17	16.5377	-0.802819	0.475351	-1.6889	0.0912391	0.99999	protein_coding	381072
ENSMUSG00000041417.15	Pik3r1	3175.22	-0.222134	0.131555	-1.68852	0.0913111	0.99999	protein_coding	18708
ENSMUSG00000096789.1	NA	3.56197	1.66757	0.987793	1.68817	0.0913779	0.99999	processed_pseudogene	NA
ENSMUSG00000030235.17	Slco1c1	618.721	0.181233	0.107364	1.68803	0.0914055	0.99999	protein_coding	58807
ENSMUSG00000103697.1	Gm38020	432.644	-0.22976	0.136143	-1.68763	0.0914814	0.99999	TEC	NA
ENSMUSG00000016239.11	Lonrf3	252.141	0.419009	0.248301	1.68751	0.0915059	0.99999	protein_coding	74365
ENSMUSG00000097183.2	Gm17501	14.7846	-1.00291	0.594358	-1.68738	0.09153	0.99999	lincRNA	NA
ENSMUSG00000027411.17	Vps16	789.499	-0.155818	0.0923652	-1.68697	0.0916084	0.99999	protein_coding	80743
ENSMUSG00000019906.14	Lin7a	1547.87	0.226886	0.134493	1.68697	0.0916085	0.99999	protein_coding	108030
ENSMUSG00000107729.1	B230112I24Rik	41.5742	-0.526194	0.31201	-1.68646	0.091707	0.99999	TEC	NA
ENSMUSG00000108437.1	Gm19366	2.38256	-2.48065	1.47093	-1.68646	0.0917081	0.99999	processed_pseudogene	NA
ENSMUSG00000053644.13	Aldh7a1	965.817	0.14015	0.0831113	1.68629	0.0917402	0.99999	protein_coding	NA
ENSMUSG00000060038.14	Dhps	365.584	-0.227186	0.134755	-1.68592	0.0918106	0.99999	protein_coding	330817
ENSMUSG00000031831.6	Dnaaf1	3.30766	2.11174	1.25274	1.68569	0.091855	0.99999	protein_coding	68270
ENSMUSG00000027276.7	Jag1	141.757	0.314438	0.186544	1.6856	0.0918727	0.99999	protein_coding	16449
ENSMUSG00000061731.9	Ext1	1105.61	-0.228844	0.135782	-1.68538	0.0919144	0.99999	protein_coding	NA
ENSMUSG00000030607.7	Acan	85.0126	0.93422	0.554379	1.68516	0.091957	0.99999	protein_coding	11595
ENSMUSG00000031838.7	Ifi30	30.5677	0.5605	0.332698	1.68471	0.0920438	0.99999	protein_coding	NA
ENSMUSG00000027900.15	Dram2	253.16	0.232112	0.137797	1.68445	0.0920946	0.99999	protein_coding	67171
ENSMUSG00000048038.6	Ccdc187	16.4646	1.67413	0.993931	1.68435	0.092114	0.99999	protein_coding	329366
ENSMUSG00000020654.15	Adcy3	899.945	-0.183199	0.108771	-1.68426	0.0921316	0.99999	protein_coding	104111
ENSMUSG00000019842.6	Traf3ip2	15.1305	0.914022	0.542755	1.68404	0.0921737	0.99999	protein_coding	103213
ENSMUSG00000027487.11	Cdk5rap1	143.173	-0.273426	0.162409	-1.68356	0.0922659	0.99999	protein_coding	66971
ENSMUSG00000040412.16	5330417C22Rik	621.76	-0.259814	0.154333	-1.68347	0.0922842	0.99999	protein_coding	229722
ENSMUSG00000010660.2	Plcd1	128.005	-0.357887	0.212631	-1.68314	0.0923486	0.99999	protein_coding	18799
ENSMUSG00000108880.1	Gm44560	152.249	-0.330774	0.196536	-1.68301	0.0923723	0.99999	TEC	NA
ENSMUSG00000058070.14	Eml1	779.35	-0.258349	0.153511	-1.68294	0.0923867	0.99999	protein_coding	68519
ENSMUSG00000025537.12	Phkg1	181.663	0.296779	0.17635	1.6829	0.0923943	0.99999	protein_coding	18682
ENSMUSG00000083421.1	Gm14776	36.6074	-0.57644	0.342548	-1.6828	0.0924135	0.99999	processed_pseudogene	NA
ENSMUSG00000001150.6	Mcm3ap	932.479	-0.153902	0.0914603	-1.68272	0.0924301	0.99999	protein_coding	54387
ENSMUSG00000029552.19	Tes	40.691	0.662074	0.393478	1.68262	0.0924489	0.99999	protein_coding	21753
ENSMUSG00000096349.1	Gm22513	3637.26	0.2859	0.169925	1.6825	0.0924712	0.99999	snRNA	115488051
ENSMUSG00000100210.1	H3c7	112.584	0.33056	0.196537	1.68192	0.0925845	0.99999	protein_coding	NA
ENSMUSG00000094038.1	Gm24657	2.98478	-1.73088	1.02931	-1.6816	0.0926465	0.99999	snoRNA	115486638
ENSMUSG00000027171.10	Prrg4	11.2513	1.12452	0.66916	1.68049	0.0928612	0.99999	protein_coding	228413
ENSMUSG00000053510.12	Nrd1	1670.14	-0.142239	0.0846639	-1.68004	0.0929492	0.99999	protein_coding	230598
ENSMUSG00000108802.1	Gm44769	28.3182	-0.547717	0.326053	-1.67984	0.0929885	0.99999	TEC	NA
ENSMUSG00000031904.5	Slc7a6	310.606	-0.20159	0.120015	-1.6797	0.0930163	0.99999	protein_coding	330836
ENSMUSG00000058488.7	Kl	82.9594	0.412391	0.245527	1.67962	0.0930317	0.99999	protein_coding	16591
ENSMUSG00000032193.8	Ldlr	331.298	-0.253018	0.150645	-1.67957	0.0930412	0.99999	protein_coding	16835
ENSMUSG00000035183.14	Slc24a5	3.36741	2.62437	1.56284	1.67923	0.0931072	0.99999	protein_coding	317750
ENSMUSG00000038181.16	Chpf2	911.391	-0.208905	0.124435	-1.67883	0.0931847	0.99999	protein_coding	100910
ENSMUSG00000032511.17	Scn5a	93.1087	1.02266	0.60959	1.67762	0.0934218	0.99999	protein_coding	20271
ENSMUSG00000024168.7	Tmem204	91.1541	0.417367	0.248797	1.67754	0.0934377	0.99999	protein_coding	407831
ENSMUSG00000024829.12	Mrpl21	255.404	0.246464	0.146956	1.67713	0.0935172	0.99999	protein_coding	353242
ENSMUSG00000035840.6	Lysmd3	176.376	0.391113	0.233205	1.67712	0.0935182	0.99999	protein_coding	80289
ENSMUSG00000042489.15	Clspn	9.48614	1.34666	0.80327	1.67647	0.0936456	0.99999	protein_coding	269582
ENSMUSG00000074578.13	Zfas1	294.503	0.31664	0.18905	1.6749	0.0939538	0.99999	processed_transcript	68949
ENSMUSG00000078160.2	NA	8.10472	-1.11001	0.662887	-1.67451	0.0940299	0.99999	protein_coding	NA
ENSMUSG00000066705.6	Fxyd6	1884.09	-0.300681	0.179648	-1.67372	0.094185	0.99999	protein_coding	59095
ENSMUSG00000049892.7	Rasd1	41.888	0.689221	0.411824	1.67358	0.0942131	0.99999	protein_coding	19416
ENSMUSG00000042303.16	Sgsm3	132.838	-0.316966	0.189411	-1.67343	0.0942433	0.99999	protein_coding	105835
ENSMUSG00000023026.15	Dip2b	2011.27	-0.19375	0.115823	-1.67281	0.0943646	0.99999	protein_coding	239667
ENSMUSG00000020562.6	Efcab10	10.0897	-0.938475	0.561045	-1.67273	0.094381	0.99999	protein_coding	75040
ENSMUSG00000038517.15	Tbkbp1	470.744	-0.183144	0.109496	-1.67262	0.0944022	0.99999	protein_coding	73174
ENSMUSG00000021974.14	Fgf9	223.24	0.324998	0.194343	1.67229	0.0944675	0.99999	protein_coding	NA
ENSMUSG00000055538.7	Zcchc24	818.323	0.218564	0.130746	1.67167	0.0945896	0.99999	protein_coding	71918
ENSMUSG00000087589.3	D430040D24Rik	12.2978	-0.844436	0.505287	-1.6712	0.0946821	0.99999	processed_transcript	NA
ENSMUSG00000056220.14	Pla2g4a	59.8912	0.462001	0.276451	1.67119	0.094685	0.99999	protein_coding	18783
ENSMUSG00000058624.12	Gda	6722.58	-0.177811	0.106411	-1.67099	0.0947228	0.99999	protein_coding	14544
ENSMUSG00000005656.8	Snx6	515.18	0.173403	0.103783	1.67082	0.0947568	0.99999	protein_coding	72183
ENSMUSG00000024048.14	Myl12a	188.549	0.278436	0.16666	1.67068	0.0947843	0.99999	protein_coding	67268
ENSMUSG00000021118.7	Plek2	2.63903	2.4079	1.44145	1.67047	0.0948268	0.99999	protein_coding	27260
ENSMUSG00000069806.5	Cacng7	747.123	0.268101	0.160497	1.67044	0.0948318	0.99999	protein_coding	81904
ENSMUSG00000106019.1	Gm43672	133.43	-0.493143	0.295297	-1.66999	0.0949213	0.99999	lincRNA	NA
ENSMUSG00000021670.14	Hmgcr	2765.98	-0.203408	0.121803	-1.66998	0.0949235	0.99999	protein_coding	15357
ENSMUSG00000090129.8	Olfr287	30.6023	0.525002	0.314402	1.66984	0.0949503	0.99999	protein_coding	NA
ENSMUSG00000039725.6	Trp53rka	221.091	0.278255	0.166762	1.66857	0.0952028	0.99999	protein_coding	NA
ENSMUSG00000001334.9	Fndc5	855.155	0.455693	0.273118	1.66848	0.0952204	0.99999	protein_coding	384061
ENSMUSG00000046727.12	Cystm1	375.055	0.316032	0.189432	1.66831	0.0952532	0.99999	protein_coding	66060
ENSMUSG00000015478.13	Rnf5	233.109	0.274922	0.164832	1.6679	0.095336	0.99999	protein_coding	NA
ENSMUSG00000036814.12	Slc6a20a	358.347	0.575374	0.34498	1.66784	0.0953467	0.99999	protein_coding	NA
ENSMUSG00000058076.12	Sdhc	870.486	0.234886	0.140871	1.66738	0.0954379	0.99999	protein_coding	66052
ENSMUSG00000042724.7	Map3k9	926.591	-0.424801	0.254928	-1.66636	0.0956421	0.99999	protein_coding	338372
ENSMUSG00000003955.7	Fam162a	219.418	0.250577	0.150393	1.66615	0.095683	0.99999	protein_coding	NA
ENSMUSG00000082100.1	Glns-ps1	284.873	0.197086	0.118292	1.66609	0.0956946	0.99999	processed_pseudogene	NA
ENSMUSG00000042308.14	Setd1a	152.073	-0.340344	0.204295	-1.66594	0.0957244	0.99999	protein_coding	233904
ENSMUSG00000106837.1	D630030B08Rik	34.3131	-0.573971	0.344534	-1.66593	0.0957267	0.99999	TEC	NA
ENSMUSG00000061859.16	Patj	319.177	0.541274	0.325079	1.66505	0.0959023	0.99999	protein_coding	12695
ENSMUSG00000036435.13	Exoc1	998.443	-0.138353	0.083107	-1.66475	0.0959618	0.99999	protein_coding	69940
ENSMUSG00000043505.8	Gimap5	6.92469	1.29565	0.778623	1.66403	0.0961064	0.99999	protein_coding	317757
ENSMUSG00000043061.9	Tmem18	550.413	0.169955	0.10215	1.66379	0.0961548	0.99999	protein_coding	211986
ENSMUSG00000107318.1	Gm30003	4.85909	-1.39366	0.837788	-1.6635	0.0962125	0.99999	antisense	NA
ENSMUSG00000108973.1	Gm44555	1.73377	-2.65054	1.59375	-1.66308	0.0962957	0.99999	processed_pseudogene	NA
ENSMUSG00000037826.5	Ppm1k	2612.8	-0.230552	0.138643	-1.66292	0.0963283	0.99999	protein_coding	243382
ENSMUSG00000107198.1	Gm19619	2.70568	-1.89398	1.13895	-1.66292	0.0963289	0.99999	lincRNA	NA
ENSMUSG00000106637.1	Gm42455	9.73636	-1.1818	0.710722	-1.66282	0.0963491	0.99999	TEC	NA
ENSMUSG00000021730.8	Hcn1	1460.55	-0.228512	0.137438	-1.66265	0.0963824	0.99999	protein_coding	NA
ENSMUSG00000000823.16	Zfp512b	757.71	-0.164736	0.0990934	-1.66243	0.0964268	0.99999	protein_coding	269401
ENSMUSG00000103291.1	Gm38235	31.4689	-0.591663	0.355918	-1.66236	0.0964413	0.99999	TEC	NA
ENSMUSG00000029661.16	Col1a2	481.056	0.526116	0.31649	1.66235	0.0964432	0.99999	protein_coding	12843
ENSMUSG00000102653.1	Gm37079	4.54388	-1.4824	0.892048	-1.66179	0.096554	0.99999	TEC	NA
ENSMUSG00000020357.3	Flt4	31.1822	0.65666	0.395189	1.66164	0.0965855	0.99999	protein_coding	14257
ENSMUSG00000104052.1	Gm38125	13.7961	-0.954822	0.574666	-1.66152	0.0966083	0.99999	TEC	NA
ENSMUSG00000027495.4	Fam210b	187.571	0.428502	0.257933	1.66129	0.0966547	0.99999	protein_coding	67017
ENSMUSG00000062742.3	Gm5239	5.11886	1.41816	0.853766	1.66106	0.0967006	0.99999	protein_coding	NA
ENSMUSG00000026618.11	Iars2	927.676	-0.153065	0.0921843	-1.66043	0.0968287	0.99999	protein_coding	381314
ENSMUSG00000068923.14	Syt11	8569.83	-0.15802	0.0951869	-1.6601	0.0968934	0.99999	protein_coding	229521
ENSMUSG00000034227.7	Foxj1	56.0711	0.998018	0.601199	1.66005	0.0969053	0.99999	protein_coding	15223
ENSMUSG00000021242.8	Npc2	558.474	0.205385	0.123734	1.6599	0.0969346	0.99999	protein_coding	67963
ENSMUSG00000103004.1	2900002M20Rik	31.2312	-0.589679	0.355357	-1.6594	0.0970355	0.99999	TEC	NA
ENSMUSG00000082998.3	Gm11221	6.07345	-1.29694	0.781724	-1.65908	0.0970994	0.99999	processed_pseudogene	NA
ENSMUSG00000044894.14	Uqcrq	446.721	0.178035	0.107332	1.65872	0.0971712	0.99999	protein_coding	22272
ENSMUSG00000073421.5	H2-Ab1	48.9143	0.820349	0.494586	1.65866	0.0971845	0.99999	protein_coding	14961
ENSMUSG00000068151.7	A230006K03Rik	137.031	-0.402661	0.242785	-1.65851	0.0972149	0.99999	lincRNA	NA
ENSMUSG00000089129.1	Gm26407	23.3134	-0.631601	0.380853	-1.65839	0.0972394	0.99999	misc_RNA	NA
ENSMUSG00000109162.1	2900027M19Rik	155.266	-0.402564	0.242761	-1.65828	0.0972619	0.99999	TEC	NA
ENSMUSG00000040705.2	A930016O22Rik	4.49487	-1.64982	0.994953	-1.65819	0.09728	0.99999	antisense	NA
ENSMUSG00000031209.14	Heph	82.8111	0.363579	0.219274	1.6581	0.0972971	0.99999	protein_coding	15203
ENSMUSG00000052301.14	Doc2a	705.69	-0.544643	0.328507	-1.65794	0.0973302	0.99999	protein_coding	13446
ENSMUSG00000108780.1	5430434F05Rik	15.1221	-0.776379	0.468414	-1.65746	0.097426	0.99999	TEC	NA
ENSMUSG00000031146.6	Plp2	35.0197	-0.688919	0.415763	-1.657	0.0975195	0.99999	protein_coding	18824
ENSMUSG00000044468.14	Tent5c	151.24	0.404029	0.243852	1.65686	0.0975479	0.99999	protein_coding	74645
ENSMUSG00000092563.1	Gm3617	3.45213	-1.7053	1.02965	-1.6562	0.0976816	0.99999	processed_pseudogene	NA
ENSMUSG00000051855.15	Mest	725.806	-0.2927	0.176738	-1.65612	0.0976974	0.99999	protein_coding	17294
ENSMUSG00000108819.1	Gm45177	108.446	-0.386128	0.233174	-1.65597	0.0977289	0.99999	TEC	NA
ENSMUSG00000025911.14	Adhfe1	204.279	0.271135	0.163742	1.65587	0.0977476	0.99999	protein_coding	76187
ENSMUSG00000021025.7	Nfkbia	272.445	0.354919	0.214358	1.65573	0.0977763	0.99999	protein_coding	18035
ENSMUSG00000025395.14	Prim1	73.6787	0.494223	0.298494	1.65572	0.0977784	0.99999	protein_coding	19075
ENSMUSG00000105824.1	Gm43466	28.0383	-0.608206	0.367428	-1.65531	0.0978618	0.99999	sense_intronic	NA
ENSMUSG00000066551.12	Hmgb1	735.938	0.198197	0.119849	1.65372	0.0981839	0.99999	protein_coding	15289
ENSMUSG00000093561.1	NA	23.6618	-0.81414	0.492358	-1.65355	0.0982184	0.99999	processed_pseudogene	NA
ENSMUSG00000027895.9	Kcnc4	612.264	-0.326374	0.197402	-1.65335	0.0982603	0.99999	protein_coding	99738
ENSMUSG00000046159.15	Chrm3	631.731	-0.366817	0.221892	-1.65313	0.0983037	0.99999	protein_coding	12671
ENSMUSG00000097848.1	Gm807	3.71631	2.00021	1.2102	1.65279	0.0983734	0.99999	lincRNA	328320
ENSMUSG00000054966.13	Lmntd1	23.7427	0.73983	0.447797	1.65216	0.0985025	0.99999	protein_coding	74071
ENSMUSG00000031841.19	Cdh13	1605.06	-0.316962	0.191866	-1.652	0.0985346	0.99999	protein_coding	12554
ENSMUSG00000055763.8	Rybp-ps	11.0481	0.948404	0.574132	1.65189	0.0985568	0.99999	processed_pseudogene	NA
ENSMUSG00000049832.6	Rbx1-ps	1.43187	-3.31743	2.00972	-1.65069	0.0988013	0.99999	processed_pseudogene	NA
ENSMUSG00000026247.13	Ecel1	66.7512	1.75672	1.06455	1.6502	0.0989015	0.99999	protein_coding	13599
ENSMUSG00000108057.1	Gm44234	15.6482	-0.778759	0.471948	-1.65009	0.0989238	0.99999	TEC	NA
ENSMUSG00000071516.2	H2ac13	29.3192	0.544743	0.330135	1.65006	0.0989299	0.99999	protein_coding	NA
ENSMUSG00000042364.10	Snx18	577.199	0.265098	0.160664	1.65001	0.0989412	0.99999	protein_coding	170625
ENSMUSG00000019866.13	Crybg1	56.1537	0.814119	0.493695	1.64903	0.0991412	0.99999	protein_coding	11630
ENSMUSG00000004044.9	Cavin1	282.806	0.362341	0.219787	1.6486	0.0992291	0.99999	protein_coding	19285
ENSMUSG00000024900.4	Cpt1a	378.962	0.201281	0.122133	1.64804	0.0993446	0.99999	protein_coding	12894
ENSMUSG00000076143.1	Mir708	2.77538	-1.90015	1.15317	-1.64776	0.0994016	0.99999	miRNA	735284
ENSMUSG00000052397.8	Ezr	735.045	0.198474	0.120459	1.64765	0.0994246	0.99999	protein_coding	22350
ENSMUSG00000037235.13	Mxd4	1454.01	0.14567	0.0884296	1.6473	0.0994968	0.99999	protein_coding	NA
ENSMUSG00000030116.14	Mfap5	3.211	2.43204	1.47639	1.64729	0.0994987	0.99999	protein_coding	50530
ENSMUSG00000069117.3	Gm10260	22.2475	-1.39441	0.846727	-1.64682	0.0995942	0.99999	protein_coding	NA
ENSMUSG00000035033.15	Tbr1	754.619	-0.439467	0.266891	-1.64662	0.0996367	0.99999	protein_coding	21375
ENSMUSG00000030376.8	Slc8a2	2517.81	-0.451351	0.274158	-1.64632	0.099698	0.99999	protein_coding	110891
ENSMUSG00000046618.7	Olfml2a	122.559	0.40928	0.248608	1.64629	0.099705	0.99999	protein_coding	NA
ENSMUSG00000049760.5	Micos13	384.937	0.217538	0.132143	1.64623	0.0997174	0.99999	protein_coding	224904
ENSMUSG00000070493.3	Chchd2	1682.42	0.183234	0.111309	1.64618	0.0997265	0.99999	protein_coding	14004
ENSMUSG00000105983.1	Gm42770	151.031	-0.599469	0.364194	-1.64602	0.0997605	0.99999	TEC	NA
ENSMUSG00000020090.7	Npffr1	30.5708	1.01226	0.61499	1.64598	0.0997687	0.99999	protein_coding	NA
ENSMUSG00000102681.1	Gm37221	26.2011	-0.571035	0.346945	-1.6459	0.0997853	0.99999	TEC	NA
ENSMUSG00000015750.15	Aph1a	387.511	-0.423661	0.257436	-1.6457	0.0998263	0.99999	protein_coding	NA
ENSMUSG00000021959.15	Lats2	429.101	0.320317	0.194649	1.64561	0.0998432	0.99999	protein_coding	50523
ENSMUSG00000082901.1	Gm14323	3.75296	2.16097	1.31347	1.64524	0.0999208	0.99999	processed_pseudogene	NA
ENSMUSG00000056185.4	Snx32	828.211	-0.144942	0.0881189	-1.64485	0.100001	0.99999	protein_coding	225861
ENSMUSG00000040950.13	Mgl2	7.49596	1.23771	0.752515	1.64476	0.100019	0.99999	protein_coding	216864
ENSMUSG00000064380.1	Gm26448	179.409	0.286744	0.174392	1.64425	0.100125	0.99999	snoRNA	115487256
ENSMUSG00000021611.8	Tert	19.3516	-0.822308	0.500183	-1.64402	0.100173	0.99999	protein_coding	21752
ENSMUSG00000050926.5	Dcaf12l2	31.7899	-0.559272	0.340215	-1.64388	0.100201	0.99999	protein_coding	245403
ENSMUSG00000060487.5	Samd5	108.271	-0.408429	0.248465	-1.64381	0.100215	0.99999	protein_coding	NA
ENSMUSG00000058620.5	Adra2b	6.81012	1.36139	0.828378	1.64344	0.100292	0.99999	protein_coding	11552
ENSMUSG00000056737.14	Capg	26.5035	0.742071	0.451647	1.64303	0.100376	0.99999	protein_coding	12332
ENSMUSG00000024059.9	Clip4	637.419	0.296083	0.180224	1.64286	0.100411	0.99999	protein_coding	78785
ENSMUSG00000052302.5	Tbc1d30	1382.43	-0.332097	0.202219	-1.64227	0.100534	0.99999	protein_coding	74694
ENSMUSG00000003477.5	Inmt	18.0589	0.915127	0.557281	1.64213	0.100564	0.99999	protein_coding	21743
ENSMUSG00000038805.10	Six3	3.05275	3.67142	2.23607	1.64191	0.100608	0.99999	protein_coding	20473
ENSMUSG00000047443.14	Erfe	10.8107	-1.06252	0.647167	-1.6418	0.100631	0.99999	protein_coding	227358
ENSMUSG00000026623.16	Lpgat1	5073.48	-0.152953	0.0931858	-1.64138	0.10072	0.99999	protein_coding	226856
ENSMUSG00000087026.7	A230103J11Rik	34.5544	0.588449	0.358581	1.64105	0.100788	0.99999	processed_transcript	NA
ENSMUSG00000029925.13	Tbxas1	38.3436	-0.465913	0.284043	-1.64029	0.100945	0.99999	protein_coding	21391
ENSMUSG00000053358.2	Gm9905	16.2544	0.777404	0.474157	1.63955	0.101099	0.99999	TEC	NA
ENSMUSG00000039358.3	Drd5	56.5094	-0.506657	0.309086	-1.63921	0.10117	0.99999	protein_coding	13492
ENSMUSG00000036986.16	Pml	145.25	0.264871	0.161614	1.63891	0.101233	0.99999	protein_coding	18854
ENSMUSG00000068036.14	Afdn	2395.85	-0.135096	0.0824307	-1.6389	0.101234	0.99999	protein_coding	17356
ENSMUSG00000045083.14	Lingo2	585.253	-0.372925	0.227579	-1.63866	0.101284	0.99999	protein_coding	242384
ENSMUSG00000025508.13	Rplp2	1336.75	0.197295	0.120411	1.63852	0.101314	0.99999	protein_coding	NA
ENSMUSG00000086794.1	Gm11642	10.6737	-0.934893	0.570581	-1.63849	0.101319	0.99999	processed_transcript	NA
ENSMUSG00000035545.13	Leng8	1064.19	-0.157208	0.0960043	-1.63751	0.101523	0.99999	protein_coding	232798
ENSMUSG00000042626.13	Shc1	176.917	0.360212	0.22001	1.63726	0.101577	0.99999	protein_coding	20416
ENSMUSG00000036281.13	Snapc4	448.946	-0.240424	0.146851	-1.6372	0.101589	0.99999	protein_coding	227644
ENSMUSG00000002279.18	Lmf1	185.362	-0.247461	0.151161	-1.63707	0.101616	0.99999	protein_coding	76483
ENSMUSG00000103039.1	Gm37123	21.0613	-0.629893	0.384848	-1.63673	0.101687	0.99999	TEC	NA
ENSMUSG00000022253.14	Nadk2	661.02	0.242865	0.148385	1.63672	0.101688	0.99999	protein_coding	68646
ENSMUSG00000030092.14	Cntn6	406.976	-0.188397	0.115108	-1.6367	0.101692	0.99999	protein_coding	53870
ENSMUSG00000085069.2	Prdm16os	261.755	0.339634	0.207583	1.63614	0.10181	0.99999	antisense	100042178
ENSMUSG00000028278.14	Rragd	3138.48	0.340439	0.208098	1.63595	0.10185	0.99999	protein_coding	52187
ENSMUSG00000047098.17	Rnf31	285.611	-0.201636	0.123269	-1.63574	0.101894	0.99999	protein_coding	268749
ENSMUSG00000020598.15	Nrcam	8561.68	-0.158651	0.097003	-1.63553	0.101938	0.99999	protein_coding	319504
ENSMUSG00000108067.1	Gm43953	10.7779	-1.25856	0.769659	-1.63522	0.102003	0.99999	TEC	NA
ENSMUSG00000030110.13	Ret	85.212	0.589893	0.360754	1.63516	0.102015	0.99999	protein_coding	19713
ENSMUSG00000028048.11	Gba	407.391	-0.221593	0.135524	-1.63508	0.102033	0.99999	protein_coding	14466
ENSMUSG00000043843.16	Tmem145	120.704	-0.459408	0.281007	-1.63486	0.102078	0.99999	protein_coding	330485
ENSMUSG00000052632.15	Asap2	433.1	-0.396019	0.242294	-1.63446	0.102163	0.99999	protein_coding	211914
ENSMUSG00000078429.8	Ctdsp2	976.925	0.21837	0.13362	1.63426	0.102205	0.99999	protein_coding	52468
ENSMUSG00000108063.1	Gm3279	8.16432	-1.11473	0.682109	-1.63423	0.10221	0.99999	lincRNA	NA
ENSMUSG00000036062.13	Phf24	5324.06	-0.419302	0.256705	-1.6334	0.102386	0.99999	protein_coding	230085
ENSMUSG00000007653.12	Gabrb2	3499.06	-0.139333	0.0853155	-1.63315	0.102437	0.99999	protein_coding	14401
ENSMUSG00000091845.1	Rpl36-ps12	9.16147	-0.91484	0.560207	-1.63304	0.10246	0.99999	processed_pseudogene	NA
ENSMUSG00000059895.12	Ptp4a3	418.207	-0.18657	0.114262	-1.63282	0.102506	0.99999	protein_coding	19245
ENSMUSG00000097338.1	NA	1.09071	3.17561	1.94518	1.63255	0.102564	0.99999	lincRNA	NA
ENSMUSG00000017210.14	Med24	1622.55	-0.23157	0.141948	-1.63137	0.102812	0.99999	protein_coding	23989
ENSMUSG00000026915.16	Strbp	8167.47	-0.159748	0.0979315	-1.63122	0.102844	0.99999	protein_coding	20744
ENSMUSG00000040978.4	Gm11992	11.028	0.940639	0.576738	1.63097	0.102898	0.99999	protein_coding	626870
ENSMUSG00000110523.1	C230057M02Rik	236.304	-0.26482	0.162393	-1.63074	0.102946	0.99999	lincRNA	NA
ENSMUSG00000027297.14	Ltk	252.473	-0.627863	0.385038	-1.63065	0.102964	0.99999	protein_coding	17005
ENSMUSG00000068130.11	Zfp442	93.5151	0.338616	0.207679	1.63048	0.103	0.99999	protein_coding	668923
ENSMUSG00000016308.12	Ube2a	323.435	0.204964	0.125709	1.63046	0.103003	0.99999	protein_coding	22209
ENSMUSG00000028184.12	Adgrl2	977.237	-0.516779	0.31706	-1.62991	0.10312	0.99999	protein_coding	99633
ENSMUSG00000036270.16	Edc4	977.702	-0.184842	0.113408	-1.62989	0.103124	0.99999	protein_coding	234699
ENSMUSG00000002504.14	Slc9a3r2	494.227	0.330601	0.202853	1.62976	0.103152	0.99999	protein_coding	65962
ENSMUSG00000022949.9	Clic6	32.0378	1.41376	0.867612	1.62948	0.103211	0.99999	protein_coding	209195
ENSMUSG00000085007.2	Gm11549	447.491	-0.426506	0.261802	-1.62912	0.103288	0.99999	lincRNA	NA
ENSMUSG00000078879.10	Zfp973	6.87308	-1.28746	0.790359	-1.62896	0.103322	0.99999	protein_coding	NA
ENSMUSG00000000001.4	Gnai3	725.896	0.246753	0.151496	1.62877	0.103361	0.99999	protein_coding	14679
ENSMUSG00000096206.1	Gm22317	92.774	2.17058	1.33353	1.6277	0.10359	0.99999	snRNA	115487842
ENSMUSG00000106570.1	C230071H17Rik	21.1385	0.74787	0.459525	1.62748	0.103634	0.99999	TEC	NA
ENSMUSG00000009927.8	Rps25	1916.4	0.170589	0.104828	1.62731	0.10367	0.99999	protein_coding	NA
ENSMUSG00000027750.16	Postn	42.2018	0.825585	0.507446	1.62694	0.103749	0.99999	protein_coding	50706
ENSMUSG00000004631.15	Sgce	282.585	0.197325	0.121292	1.62686	0.103767	0.99999	protein_coding	20392
ENSMUSG00000096866.1	Gm22260	2.49756	-2.09245	1.28673	-1.62618	0.103912	0.99999	snRNA	115487583
ENSMUSG00000015340.10	Cybb	20.5399	0.706754	0.434675	1.62594	0.103963	0.99999	protein_coding	13058
ENSMUSG00000041552.7	Ptchd1	260.277	-0.212412	0.130687	-1.62535	0.104087	0.99999	protein_coding	211612
ENSMUSG00000020133.8	2310011J03Rik	304.722	0.211892	0.130371	1.6253	0.104099	0.99999	protein_coding	66374
ENSMUSG00000026031.15	Cflar	545.283	0.214814	0.132199	1.62493	0.104178	0.99999	protein_coding	12633
ENSMUSG00000088118.1	Gm24059	3.05281	-1.5857	0.976215	-1.62433	0.104305	0.99999	misc_RNA	NA
ENSMUSG00000110354.1	Gm45686	1.80533	-2.61033	1.60703	-1.62432	0.104307	0.99999	lincRNA	NA
ENSMUSG00000029669.14	Tspan12	226.061	0.302198	0.186053	1.62426	0.104321	0.99999	protein_coding	269831
ENSMUSG00000031983.7	2310022B05Rik	346.339	0.229033	0.141025	1.62406	0.104364	0.99999	protein_coding	69551
ENSMUSG00000038187.14	Btbd10	1501.43	-0.239161	0.147266	-1.62401	0.104374	0.99999	protein_coding	68815
ENSMUSG00000060924.15	Csmd1	2756.7	-0.36788	0.226528	-1.62399	0.104378	0.99999	protein_coding	94109
ENSMUSG00000036158.12	Prickle1	1257.78	-0.21062	0.129715	-1.62371	0.104437	0.99999	protein_coding	106042
ENSMUSG00000043549.13	Fam90a1b	2.17268	2.98332	1.83743	1.62364	0.104452	0.99999	protein_coding	631145
ENSMUSG00000019990.14	Pde7b	431.512	0.382065	0.235315	1.62363	0.104454	0.99999	protein_coding	NA
ENSMUSG00000026193.15	Fn1	968.055	0.456934	0.281519	1.6231	0.104568	0.99999	protein_coding	14268
ENSMUSG00000053117.10	E330013P04Rik	4.00193	-1.43714	0.885439	-1.62308	0.104571	0.99999	lincRNA	NA
ENSMUSG00000001441.13	Npepps	1642.05	-0.137063	0.0844544	-1.62293	0.104605	0.99999	protein_coding	19155
ENSMUSG00000022812.13	Gsk3b	3062.13	-0.197575	0.121744	-1.62287	0.104616	0.99999	protein_coding	56637
ENSMUSG00000054934.10	Kcnmb4	755.703	-0.328238	0.202273	-1.62275	0.104643	0.99999	protein_coding	58802
ENSMUSG00000050967.5	Creg2	2485.17	-0.352775	0.2174	-1.6227	0.104653	0.99999	protein_coding	263764
ENSMUSG00000045573.9	Penk	795.638	1.27568	0.786185	1.62262	0.104672	0.99999	protein_coding	18619
ENSMUSG00000032243.8	Itga11	24.3219	0.656074	0.404385	1.6224	0.104718	0.99999	protein_coding	319480
ENSMUSG00000105974.1	Gm43318	49.5129	-0.87845	0.541493	-1.62228	0.104744	0.99999	TEC	NA
ENSMUSG00000006369.14	Fbln1	168.562	0.537351	0.331325	1.62183	0.104841	0.99999	protein_coding	14114
ENSMUSG00000036030.9	Prtg	106.745	-0.312254	0.192535	-1.62181	0.104845	0.99999	protein_coding	235472
ENSMUSG00000109727.1	Gm45464	35.0563	-0.646506	0.398693	-1.62156	0.104897	0.99999	sense_intronic	NA
ENSMUSG00000059534.8	Uqcr10	760.81	0.160631	0.0990599	1.62155	0.104899	0.99999	protein_coding	66152
ENSMUSG00000060126.14	Tpt1	3188.61	0.230761	0.142327	1.62134	0.104944	0.99999	protein_coding	NA
ENSMUSG00000087305.8	A430035B10Rik	28.8918	-0.532157	0.328224	-1.62132	0.104949	0.99999	processed_transcript	NA
ENSMUSG00000089964.1	Gm16582	0.979951	3.49206	2.15456	1.62077	0.105066	0.99999	processed_transcript	NA
ENSMUSG00000107794.1	Gm44095	0.979951	3.49206	2.15456	1.62077	0.105066	0.99999	TEC	NA
ENSMUSG00000048240.14	Gng7	818.742	0.582532	0.359424	1.62074	0.105073	0.99999	protein_coding	14708
ENSMUSG00000020717.19	Pecam1	274.165	0.332906	0.205415	1.62066	0.105091	0.99999	protein_coding	18613
ENSMUSG00000019528.18	Gyg	296.255	-0.185414	0.114426	-1.62039	0.10515	0.99999	protein_coding	27357
ENSMUSG00000057113.13	Npm1	1612.02	0.178343	0.110064	1.62036	0.105156	0.99999	protein_coding	NA
ENSMUSG00000000402.2	Egfl6	13.0578	0.821266	0.507042	1.61972	0.105292	0.99999	protein_coding	54156
ENSMUSG00000024566.8	Atp9b	1396.28	-0.12056	0.0744482	-1.61937	0.105367	0.99999	protein_coding	50771
ENSMUSG00000024018.17	Ccdc167	124.225	0.348451	0.215179	1.61935	0.105372	0.99999	protein_coding	68597
ENSMUSG00000038393.14	Txnip	461.291	0.426779	0.263679	1.61856	0.105543	0.99999	protein_coding	56338
ENSMUSG00000029287.14	Tgfbr3	243.049	0.379675	0.234612	1.61831	0.105596	0.99999	protein_coding	21814
ENSMUSG00000092607.9	Scnm1	251.614	0.223915	0.138433	1.6175	0.10577	0.99999	protein_coding	69269
ENSMUSG00000061603.7	Akap6	6920.7	-0.126354	0.0781173	-1.61749	0.105772	0.99999	protein_coding	238161
ENSMUSG00000045751.16	Mms22l	39.639	-0.478375	0.295816	-1.61714	0.105849	0.99999	protein_coding	212377
ENSMUSG00000047904.6	Sstr2	221.731	-0.317538	0.196416	-1.61666	0.105951	0.99999	protein_coding	20606
ENSMUSG00000057054.11	Inca1	16.2292	0.77032	0.476561	1.61642	0.106005	0.99999	protein_coding	103844
ENSMUSG00000039046.15	Usp6nl	508.128	0.239477	0.148173	1.6162	0.10605	0.99999	protein_coding	98910
ENSMUSG00000021647.6	Cartpt	58.8121	1.24826	0.772364	1.61615	0.106062	0.99999	protein_coding	27220
ENSMUSG00000059146.12	Ntrk3	3249.71	-0.296905	0.183732	-1.61597	0.106101	0.99999	protein_coding	18213
ENSMUSG00000027560.4	Dok5	214.11	-0.326061	0.201775	-1.61596	0.106103	0.99999	protein_coding	76829
ENSMUSG00000104706.1	Gm43421	33.5471	-0.529362	0.327783	-1.61498	0.106315	0.99999	TEC	NA
ENSMUSG00000101587.2	Gm29036	12.6522	-1.12496	0.696683	-1.61474	0.106367	0.99999	transcribed_processed_pseudogene	NA
ENSMUSG00000104713.4	Gbp6	15.6253	1.01844	0.630749	1.61465	0.106386	0.99999	protein_coding	100702
ENSMUSG00000032265.14	Tent5a	114.573	0.292902	0.181407	1.61461	0.106394	0.99999	protein_coding	212943
ENSMUSG00000052688.12	Rab7b	23.9023	0.620396	0.384476	1.61362	0.106611	0.99999	protein_coding	226421
ENSMUSG00000085899.1	Gm15338	5.369	-1.28344	0.79545	-1.61348	0.106641	0.99999	sense_intronic	NA
ENSMUSG00000028960.18	Ube4b	1315.43	-0.162468	0.10072	-1.61307	0.10673	0.99999	protein_coding	63958
ENSMUSG00000016150.15	Tenm1	1901.68	-0.265682	0.164724	-1.6129	0.106767	0.99999	protein_coding	23963
ENSMUSG00000034000.15	Neu4	110.458	0.334429	0.207418	1.61234	0.106888	0.99999	protein_coding	241159
ENSMUSG00000081611.1	Gm13651	7.98877	1.06747	0.662265	1.61185	0.106995	0.99999	processed_pseudogene	NA
ENSMUSG00000071324.11	Armc2	123.511	-0.287955	0.178656	-1.61178	0.107009	0.99999	protein_coding	213402
ENSMUSG00000106651.1	Gm42608	74.9869	-0.368261	0.228506	-1.6116	0.107049	0.99999	TEC	NA
ENSMUSG00000105753.1	Gm43847	13.638	-0.827591	0.513526	-1.61158	0.107052	0.99999	sense_intronic	NA
ENSMUSG00000097271.1	Gm9903	11.2034	-0.919837	0.57084	-1.61137	0.107098	0.99999	protein_coding	NA
ENSMUSG00000027695.16	Pld1	170.21	0.262344	0.16288	1.61066	0.107253	0.99999	protein_coding	18805
ENSMUSG00000046432.12	Bex3	1120.84	0.15353	0.0953574	1.61005	0.107387	0.99999	protein_coding	12070
ENSMUSG00000038766.16	Gabpb2	442.754	0.257666	0.160043	1.60998	0.107402	0.99999	protein_coding	213054
ENSMUSG00000036760.6	Kcnk9	254.799	-0.350905	0.217964	-1.60992	0.107414	0.99999	protein_coding	223604
ENSMUSG00000022708.16	Zbtb20	1701.11	0.393821	0.244736	1.60917	0.10758	0.99999	protein_coding	56490
ENSMUSG00000042190.12	Cmklr1	46.8766	0.456012	0.283652	1.60765	0.107913	0.99999	protein_coding	14747
ENSMUSG00000078921.3	Tgtp2	13.381	0.895429	0.55761	1.60584	0.10831	0.99999	protein_coding	100039796
ENSMUSG00000105933.1	Gm43260	25.2012	-0.589213	0.367015	-1.60542	0.108402	0.99999	sense_intronic	NA
ENSMUSG00000107604.1	Gm44041	7.19082	-1.02856	0.64077	-1.6052	0.10845	0.99999	processed_pseudogene	NA
ENSMUSG00000007603.8	Dus3l	502.551	-0.184738	0.115088	-1.60519	0.108452	0.99999	protein_coding	224907
ENSMUSG00000029249.15	Rest	139.021	0.296945	0.185033	1.60483	0.108532	0.99999	protein_coding	19712
ENSMUSG00000027422.15	Rrbp1	595.379	0.16546	0.103111	1.60467	0.108566	0.99999	protein_coding	81910
ENSMUSG00000019838.10	Slc16a10	51.941	-0.425826	0.265376	-1.60461	0.108579	0.99999	protein_coding	72472
ENSMUSG00000086013.1	Gm15706	51.952	-0.407019	0.25368	-1.60446	0.108613	0.99999	lincRNA	100039495
ENSMUSG00000038872.9	Zfhx3	90.2972	0.581073	0.362167	1.60444	0.108618	0.99999	protein_coding	11906
ENSMUSG00000071547.3	Nt5dc2	42.1037	0.499094	0.311079	1.6044	0.108627	0.99999	protein_coding	70021
ENSMUSG00000039095.8	En2	2.70639	2.33277	1.45441	1.60393	0.10873	0.99999	protein_coding	13799
ENSMUSG00000102410.1	Gm36935	15.8693	-0.989007	0.616749	-1.60358	0.108807	0.99999	TEC	NA
ENSMUSG00000030209.14	Grin2b	12495.2	-0.268989	0.167754	-1.60347	0.108831	0.99999	protein_coding	14812
ENSMUSG00000101199.1	Gm9687	1.04849	-3.86108	2.40813	-1.60335	0.108858	0.99999	processed_pseudogene	NA
ENSMUSG00000036602.13	Alx1	1.74041	2.59735	1.62077	1.60254	0.109036	0.99999	protein_coding	216285
ENSMUSG00000056679.13	Gpr173	126.863	-0.323138	0.201661	-1.60238	0.109071	0.99999	protein_coding	70771
ENSMUSG00000069755.5	Zfp125	85.7016	-0.307593	0.191979	-1.60222	0.109106	0.99999	transcribed_unprocessed_pseudogene	NA
ENSMUSG00000021313.15	Ryr2	7036.19	-0.271828	0.169667	-1.60213	0.109128	0.99999	protein_coding	20191
ENSMUSG00000001053.15	N4bp3	214.753	-0.329135	0.205466	-1.6019	0.109178	0.99999	protein_coding	212706
ENSMUSG00000048373.8	Fgfbp1	31.8164	0.783571	0.489434	1.60097	0.109382	0.99999	protein_coding	14181
ENSMUSG00000094812.1	Gm22614	3.71825	4.627	2.89013	1.60097	0.109385	0.99999	snRNA	115489767
ENSMUSG00000033542.13	Arhgef5	87.6839	0.532773	0.332869	1.60055	0.109477	0.99999	protein_coding	54324
ENSMUSG00000069170.13	Adgrv1	74.5787	0.439065	0.274333	1.60048	0.109493	0.99999	protein_coding	110789
ENSMUSG00000036864.15	Proser3	25.871	0.603011	0.376852	1.60013	0.10957	0.99999	protein_coding	333193
ENSMUSG00000039706.11	Ldb2	719.351	-0.513452	0.320917	-1.59995	0.10961	0.99999	protein_coding	16826
ENSMUSG00000002324.7	Rec8	48.2583	0.693731	0.433658	1.59972	0.109661	0.99999	protein_coding	56739
ENSMUSG00000034336.3	Ina	1510.46	-0.150056	0.0938014	-1.59972	0.109661	0.99999	protein_coding	226180
ENSMUSG00000061286.7	Exosc5	152.016	0.258402	0.161543	1.59959	0.10969	0.99999	protein_coding	27998
ENSMUSG00000001768.15	Rin2	581.199	0.150257	0.0939526	1.59929	0.109756	0.99999	protein_coding	74030
ENSMUSG00000050721.8	Plekho2	189.35	0.241233	0.150872	1.59892	0.109838	0.99999	protein_coding	102595
ENSMUSG00000020716.15	Nf1	3953.72	-0.140375	0.0878086	-1.59865	0.109899	0.99999	protein_coding	18015
ENSMUSG00000024479.2	Mal2	2221.3	-0.317963	0.198896	-1.59864	0.109901	0.99999	protein_coding	105853
ENSMUSG00000007944.8	Ttc9b	865.22	-0.284991	0.178315	-1.59824	0.109989	0.99999	protein_coding	NA
ENSMUSG00000081249.3	Gm11517	3.34416	1.69232	1.05925	1.59765	0.11012	0.99999	processed_pseudogene	NA
ENSMUSG00000008206.16	Cers4	888.106	-0.234792	0.146984	-1.5974	0.110177	0.99999	protein_coding	67260
ENSMUSG00000019362.8	D8Ertd738e	449.205	0.155562	0.0974109	1.59697	0.110273	0.99999	protein_coding	101966
ENSMUSG00000060675.13	Plaat3	484.981	0.411448	0.257645	1.59695	0.110276	0.99999	protein_coding	225845
ENSMUSG00000009551.2	6330409D20Rik	12.8632	-0.785177	0.491703	-1.59685	0.110299	0.99999	protein_coding	70730
ENSMUSG00000040659.3	Efhd2	2824.55	-0.266876	0.167149	-1.59664	0.110347	0.99999	protein_coding	27984
ENSMUSG00000049176.14	Frmpd4	2011.01	-0.2051	0.12849	-1.59624	0.110436	0.99999	protein_coding	333605
ENSMUSG00000055862.6	Izumo4	190.975	-0.273745	0.171509	-1.59609	0.110468	0.99999	protein_coding	71564
ENSMUSG00000053465.5	Hs6st3	101.085	0.301326	0.188815	1.59588	0.110517	0.99999	protein_coding	50787
ENSMUSG00000019951.9	Uhrf1bp1l	1796.83	-0.123491	0.0773867	-1.59577	0.110541	0.99999	protein_coding	75089
ENSMUSG00000029055.17	Plch2	1108.9	0.205638	0.128898	1.59535	0.110635	0.99999	protein_coding	269615
ENSMUSG00000027810.14	Eif2a	512.436	0.165676	0.103858	1.59521	0.110666	0.99999	protein_coding	229317
ENSMUSG00000024799.14	Tm7sf2	193.701	-0.225506	0.14139	-1.59492	0.11073	0.99999	protein_coding	73166
ENSMUSG00000029104.15	Htt	3591.93	-0.18079	0.113362	-1.5948	0.110756	0.99999	protein_coding	15194
ENSMUSG00000061838.7	Suclg2	262.513	0.247768	0.15537	1.59469	0.110781	0.99999	protein_coding	20917
ENSMUSG00000031565.18	Fgfr1	758.203	0.258084	0.161863	1.59445	0.110834	0.99999	protein_coding	14182
ENSMUSG00000022323.11	Rida	266.687	0.252169	0.158161	1.59438	0.11085	0.99999	protein_coding	15473
ENSMUSG00000042707.6	Dnali1	9.27531	1.59362	0.999667	1.59415	0.110903	0.99999	protein_coding	75563
ENSMUSG00000007815.13	Rhoa	1266.08	0.151486	0.0950285	1.59411	0.110912	0.99999	protein_coding	11848
ENSMUSG00000019782.9	Rwdd1	428.077	-0.274614	0.17228	-1.594	0.110936	0.99999	protein_coding	66521
ENSMUSG00000109095.1	Gm44799	35.9857	-0.6593	0.413628	-1.59395	0.110948	0.99999	TEC	NA
ENSMUSG00000032024.10	Clmp	418.192	0.38118	0.239204	1.59353	0.111041	0.99999	protein_coding	71566
ENSMUSG00000021820.16	Camk2g	2556.75	-0.25071	0.15739	-1.59293	0.111177	0.99999	protein_coding	12325
ENSMUSG00000071369.10	Map3k5	969.198	-0.427648	0.268467	-1.59292	0.111177	0.99999	protein_coding	26408
ENSMUSG00000075704.16	Txnrd2	144.997	-0.29879	0.187593	-1.59276	0.111215	0.99999	protein_coding	26462
ENSMUSG00000031320.9	Rps4x	2652.87	0.158671	0.0996277	1.59264	0.111242	0.99999	protein_coding	20102
ENSMUSG00000028337.14	Coro2a	406.011	-0.439903	0.276232	-1.59251	0.111269	0.99999	protein_coding	107684
ENSMUSG00000104237.1	Gm33533	22.7097	-0.695821	0.437037	-1.59213	0.111355	0.99999	lincRNA	NA
ENSMUSG00000025932.14	Eya1	221.905	0.278457	0.174901	1.59208	0.111366	0.99999	protein_coding	14048
ENSMUSG00000034361.10	Cpne2	174.957	0.320652	0.201429	1.59188	0.111411	0.99999	protein_coding	234577
ENSMUSG00000049804.9	Armcx4	1426.27	-0.165303	0.103842	-1.59187	0.111413	0.99999	protein_coding	100503043
ENSMUSG00000037991.9	Rmi2	2.36925	2.09918	1.31887	1.59166	0.111462	0.99999	protein_coding	223970
ENSMUSG00000003402.13	Prkcsh	755.842	0.156431	0.0982847	1.59162	0.111471	0.99999	protein_coding	19089
ENSMUSG00000019873.7	Reep3	413.05	0.229956	0.14449	1.5915	0.111497	0.99999	protein_coding	28193
ENSMUSG00000065315.1	Gm26064	4.04727	-1.44463	0.907833	-1.59129	0.111544	0.99999	snRNA	115488251
ENSMUSG00000085110.1	Gm13920	3.4909	2.05258	1.29016	1.59094	0.111623	0.99999	antisense	NA
ENSMUSG00000099759.1	1700030C10Rik	4.60966	-1.75705	1.1045	-1.59082	0.11165	0.99999	processed_transcript	69513
ENSMUSG00000103599.1	Gm37356	6.4486	-1.13552	0.713803	-1.5908	0.111654	0.99999	TEC	NA
ENSMUSG00000001247.16	Lsr	82.3443	0.522338	0.328421	1.59045	0.111734	0.99999	protein_coding	54135
ENSMUSG00000038319.14	Kcnh2	360.618	0.356354	0.224082	1.59028	0.111771	0.99999	protein_coding	16511
ENSMUSG00000029913.14	Prdm5	122.286	0.293846	0.184816	1.58994	0.111849	0.99999	protein_coding	70779
ENSMUSG00000017897.18	Eya2	58.0448	0.635875	0.400005	1.58967	0.11191	0.99999	protein_coding	14049
ENSMUSG00000023367.14	Tmem176a	129.38	0.308593	0.194144	1.58951	0.111946	0.99999	protein_coding	66058
ENSMUSG00000026259.14	Ngef	2904.04	-0.347092	0.218371	-1.58946	0.111957	0.99999	protein_coding	53972
ENSMUSG00000022973.17	Synj1	4980.6	-0.246366	0.155034	-1.5891	0.112037	0.99999	protein_coding	104015
ENSMUSG00000068227.8	Il2rb	2.08407	2.63042	1.65538	1.58901	0.112058	0.99999	protein_coding	16185
ENSMUSG00000037712.15	Fermt2	870.952	0.169299	0.106552	1.58889	0.112086	0.99999	protein_coding	218952
ENSMUSG00000031161.15	Hdac6	625.742	-0.169341	0.106595	-1.58865	0.11214	0.99999	protein_coding	15185
ENSMUSG00000040043.15	Rbms2	117.782	0.281082	0.176948	1.5885	0.112173	0.99999	protein_coding	56516
ENSMUSG00000109006.2	B230209E15Rik	228.212	-0.387155	0.243774	-1.58817	0.112247	0.99999	lincRNA	NA
ENSMUSG00000108825.1	Gm45838	13.3199	0.902998	0.568598	1.58811	0.112261	0.99999	TEC	NA
ENSMUSG00000036968.15	Cnpy4	160.131	0.284397	0.179087	1.58804	0.112276	0.99999	protein_coding	66455
ENSMUSG00000028572.13	Hook1	1426.43	-0.152968	0.096341	-1.58777	0.112337	0.99999	protein_coding	77963
ENSMUSG00000048096.7	Lmod1	27.472	0.655219	0.41289	1.58691	0.112533	0.99999	protein_coding	93689
ENSMUSG00000038280.12	Ostm1	923.359	-0.16105	0.101491	-1.58684	0.11255	0.99999	protein_coding	14628
ENSMUSG00000024687.10	Osbp	936.067	-0.128301	0.0808593	-1.58672	0.112575	0.99999	protein_coding	76303
ENSMUSG00000110269.1	Gm45258	27.083	-0.716024	0.451282	-1.58664	0.112593	0.99999	TEC	NA
ENSMUSG00000067321.5	Gm7931	9.45418	1.12019	0.70609	1.58647	0.112634	0.99999	processed_pseudogene	NA
ENSMUSG00000030341.17	Tnfrsf1a	88.0363	0.355175	0.223907	1.58626	0.11268	0.99999	protein_coding	21937
ENSMUSG00000048709.6	Gm8666	13.2505	0.921408	0.58096	1.58601	0.112738	0.99999	processed_pseudogene	NA
ENSMUSG00000053185.2	Gm9898	1.77424	-2.46332	1.55384	-1.58532	0.112894	0.99999	lincRNA	NA
ENSMUSG00000021048.6	Mthfd1	575.563	0.170812	0.107788	1.5847	0.113034	0.99999	protein_coding	108156
ENSMUSG00000034855.13	Cxcl10	3.67147	1.62321	1.02454	1.58433	0.113118	0.99999	protein_coding	15945
ENSMUSG00000061306.15	Slc38a10	943.859	0.144679	0.0913572	1.58366	0.11327	0.99999	protein_coding	72055
ENSMUSG00000103591.1	Gm38365	7.50787	-1.02857	0.6495	-1.58363	0.113279	0.99999	TEC	NA
ENSMUSG00000055093.10	Gm8430	171.128	-0.319959	0.202071	-1.5834	0.113331	0.99999	processed_pseudogene	NA
ENSMUSG00000038156.16	Spon1	1498.69	-0.313837	0.198239	-1.58312	0.113394	0.99999	protein_coding	233744
ENSMUSG00000022940.16	Pigp	217.149	0.273229	0.172593	1.58308	0.113403	0.99999	protein_coding	56176
ENSMUSG00000103378.1	Gm37176	56.5667	-0.659809	0.41685	-1.58284	0.113457	0.99999	TEC	NA
ENSMUSG00000019368.13	Sec14l4	3.84464	-1.46645	0.926677	-1.58249	0.113538	0.99999	protein_coding	103655
ENSMUSG00000029126.7	Nsg1	3163.78	0.119821	0.0757462	1.58187	0.113678	0.99999	protein_coding	18196
ENSMUSG00000034275.17	Igsf9b	559.17	-0.441531	0.279236	-1.58121	0.113829	0.99999	protein_coding	235086
ENSMUSG00000005763.15	Cd247	0.968413	3.49425	2.20993	1.58116	0.113841	0.99999	protein_coding	12503
ENSMUSG00000022915.3	NA	3.22497	-1.6314	1.03193	-1.58092	0.113897	0.99999	antisense	NA
ENSMUSG00000038007.14	Acer2	97.1269	0.625414	0.395641	1.58076	0.113933	0.99999	protein_coding	230379
ENSMUSG00000042251.12	Pm20d1	31.3044	0.51235	0.32415	1.5806	0.113971	0.99999	protein_coding	212933
ENSMUSG00000028173.10	Wls	972.435	0.250856	0.15873	1.58039	0.114017	0.99999	protein_coding	68151
ENSMUSG00000026960.6	Arl6ip6	104.256	0.377781	0.239056	1.5803	0.114038	0.99999	protein_coding	65103
ENSMUSG00000103867.1	9630010A21Rik	52.0326	-0.447825	0.283437	-1.57998	0.114111	0.99999	TEC	NA
ENSMUSG00000015452.14	Ager	2.71566	2.00522	1.26938	1.57968	0.11418	0.99999	protein_coding	11596
ENSMUSG00000094087.1	Ighv1-61	4.29541	2.19232	1.38849	1.57892	0.114353	0.99999	IG_V_gene	NA
ENSMUSG00000011382.8	Dhdh	176.541	0.234039	0.148289	1.57827	0.114504	0.99999	protein_coding	71755
ENSMUSG00000088901.1	Mir1943	1.20275	-2.79504	1.77115	-1.5781	0.114544	0.99999	miRNA	NA
ENSMUSG00000107996.1	Gm44228	40.898	-0.533785	0.338281	-1.57793	0.114581	0.99999	TEC	NA
ENSMUSG00000083964.1	Gm14122	12.0305	-0.785113	0.497599	-1.5778	0.114611	0.99999	processed_pseudogene	NA
ENSMUSG00000064343.1	mt-Tq	9.57079	1.09537	0.694249	1.57778	0.114616	0.99999	Mt_tRNA	NA
ENSMUSG00000031765.8	Mt1	1429.01	0.260579	0.165181	1.57754	0.114671	0.99999	protein_coding	17748
ENSMUSG00000103889.1	Gm37011	23.9413	-0.68264	0.432786	-1.57731	0.114723	0.99999	TEC	NA
ENSMUSG00000062961.6	Ccdc177	334.644	-0.227483	0.144228	-1.57725	0.114739	0.99999	protein_coding	NA
ENSMUSG00000024513.16	Mbd2	426.124	0.227329	0.144139	1.57715	0.11476	0.99999	protein_coding	17191
ENSMUSG00000107585.1	3300002P13Rik	2.4207	-1.97343	1.25147	-1.57688	0.114822	0.99999	lincRNA	70230
ENSMUSG00000109031.1	Gm45201	41.9488	-0.439136	0.278514	-1.57671	0.114862	0.99999	TEC	NA
ENSMUSG00000075602.10	Ly6a	188.143	0.380164	0.241142	1.57651	0.114908	0.99999	protein_coding	110454
ENSMUSG00000102856.1	Gm37084	37.2574	-0.45699	0.289937	-1.57617	0.114986	0.99999	TEC	NA
ENSMUSG00000020255.8	D10Wsu102e	1727.6	-0.215012	0.136418	-1.57612	0.114997	0.99999	protein_coding	NA
ENSMUSG00000022761.10	Lztr1	2085.94	-0.241083	0.152968	-1.57603	0.115018	0.99999	protein_coding	66863
ENSMUSG00000022125.6	Cln5	162.233	0.255411	0.162115	1.57549	0.115144	0.99999	protein_coding	211286
ENSMUSG00000004455.16	Ppp1cc	1506.88	0.316155	0.200683	1.5754	0.115165	0.99999	protein_coding	19047
ENSMUSG00000031887.13	Tradd	49.1474	0.416838	0.264625	1.5752	0.11521	0.99999	protein_coding	NA
ENSMUSG00000021223.13	Papln	56.848	-0.554559	0.352057	-1.5752	0.115211	0.99999	protein_coding	170721
ENSMUSG00000022372.14	Sla	237.486	-0.490931	0.311698	-1.57502	0.115251	0.99999	protein_coding	20491
ENSMUSG00000064368.1	mt-Nd6	536.794	0.507732	0.322367	1.57501	0.115254	0.99999	protein_coding	17722
ENSMUSG00000065232.1	Gm22973	6.36587	1.48746	0.944614	1.57467	0.115332	0.99999	snRNA	115488085
ENSMUSG00000041064.13	Pif1	1.78458	2.49504	1.58458	1.57457	0.115355	0.99999	protein_coding	208084
ENSMUSG00000022829.14	Stxbp5l	2384.65	-0.12507	0.0794417	-1.57436	0.115405	0.99999	protein_coding	207227
ENSMUSG00000033862.7	Cdk10	477.022	-0.214205	0.136062	-1.57432	0.115413	0.99999	protein_coding	234854
ENSMUSG00000070047.13	Fat1	2272.42	0.403542	0.256379	1.57401	0.115486	0.99999	protein_coding	14107
ENSMUSG00000108390.1	Gm39038	8.25846	-1.16881	0.742761	-1.57361	0.115578	0.99999	sense_intronic	NA
ENSMUSG00000022960.12	Donson	187.86	-0.222958	0.141697	-1.57349	0.115606	0.99999	protein_coding	60364
ENSMUSG00000015766.14	Eps8	571.273	0.195085	0.123994	1.57334	0.115639	0.99999	protein_coding	13860
ENSMUSG00000071567.6	NA	694.517	-0.252279	0.160361	-1.5732	0.115673	0.99999	lincRNA	NA
ENSMUSG00000042208.15	0610010F05Rik	811.681	-0.160762	0.10219	-1.57317	0.11568	0.99999	protein_coding	71675
ENSMUSG00000096225.7	Lhx8	4.1758	3.05999	1.94552	1.57283	0.115757	0.99999	protein_coding	16875
ENSMUSG00000039133.8	9330171B17Rik	20.792	-0.575829	0.366121	-1.57278	0.115769	0.99999	antisense	NA
ENSMUSG00000059187.12	Tafa1	487.188	-0.381987	0.242895	-1.57264	0.115802	0.99999	protein_coding	320265
ENSMUSG00000067455.5	H4c11	60.0802	0.714434	0.454331	1.5725	0.115836	0.99999	protein_coding	NA
ENSMUSG00000081453.1	Gm6767	10.0666	0.860004	0.546947	1.57237	0.115865	0.99999	processed_pseudogene	NA
ENSMUSG00000047497.9	Adamts12	12.544	0.861812	0.548122	1.5723	0.115881	0.99999	protein_coding	239337
ENSMUSG00000087639.1	Gm15512	2.45665	2.14297	1.36345	1.57172	0.116015	0.99999	antisense	NA
ENSMUSG00000087366.7	Junos	8.54631	-0.907113	0.577266	-1.57139	0.116091	0.99999	antisense	NA
ENSMUSG00000033022.7	Cdo1	315.331	0.261015	0.16611	1.57134	0.116105	0.99999	protein_coding	12583
ENSMUSG00000037656.9	Slc20a2	720.299	0.15976	0.101674	1.5713	0.116112	0.99999	protein_coding	20516
ENSMUSG00000098838.2	Mir381	9.36369	-1.02323	0.651363	-1.57091	0.116205	0.99999	miRNA	723935
ENSMUSG00000103420.1	Gm37537	11.5932	-0.843874	0.537287	-1.57062	0.116271	0.99999	TEC	NA
ENSMUSG00000099662.1	Ppp1r2-ps2	22.6876	0.655224	0.417312	1.5701	0.116391	0.99999	processed_pseudogene	NA
ENSMUSG00000106446.1	Gm42970	26.1971	-0.833577	0.531053	-1.56967	0.116492	0.99999	TEC	NA
ENSMUSG00000039218.16	Srrm2	4092.36	-0.155438	0.0990267	-1.56966	0.116494	0.99999	protein_coding	75956
ENSMUSG00000025666.16	Tmem47	1586.75	0.250014	0.159346	1.569	0.116648	0.99999	protein_coding	192216
ENSMUSG00000032946.16	Rasgrp2	225.603	0.57023	0.363448	1.56894	0.116661	0.99999	protein_coding	19395
ENSMUSG00000042675.15	Ypel3	986.869	-0.187805	0.11971	-1.56883	0.116687	0.99999	protein_coding	66090
ENSMUSG00000078495.10	Zfp984	31.3386	0.554871	0.353689	1.56881	0.116693	0.99999	protein_coding	100041677
ENSMUSG00000057649.5	Brd9	880.765	-0.20357	0.129769	-1.56871	0.116715	0.99999	protein_coding	105246
ENSMUSG00000032806.13	Slc10a3	33.3682	0.486733	0.310293	1.56863	0.116735	0.99999	protein_coding	214601
ENSMUSG00000038369.14	Ncoa6	590.756	-0.165788	0.105763	-1.56754	0.116988	0.99999	protein_coding	56406
ENSMUSG00000026427.16	Eif2d	328.78	-0.196988	0.125684	-1.56733	0.117038	0.99999	protein_coding	16865
ENSMUSG00000032128.14	Robo3	68.0335	-0.693183	0.442325	-1.56714	0.117083	0.99999	protein_coding	19649
ENSMUSG00000105867.1	Gm42517	256.332	-0.227659	0.145288	-1.56695	0.117126	0.99999	lincRNA	115490131
ENSMUSG00000106664.1	Gm17936	5.66933	1.41082	0.900518	1.56667	0.117191	0.99999	processed_pseudogene	NA
ENSMUSG00000045314.5	Sowahb	304.585	-0.421265	0.268933	-1.56643	0.117248	0.99999	protein_coding	78088
ENSMUSG00000018661.17	Cog1	686.103	-0.166009	0.105987	-1.56631	0.117275	0.99999	protein_coding	16834
ENSMUSG00000014243.5	Zswim7	61.7772	-0.448885	0.286619	-1.56614	0.117317	0.99999	protein_coding	69747
ENSMUSG00000093625.1	Gm18953	3.53548	-1.54153	0.984432	-1.56591	0.117369	0.99999	unprocessed_pseudogene	NA
ENSMUSG00000006574.15	Slc4a1	14.1223	0.768678	0.490886	1.5659	0.117372	0.99999	protein_coding	20533
ENSMUSG00000105454.1	Gm43830	14.4464	-1.09948	0.702147	-1.56588	0.117376	0.99999	TEC	NA
ENSMUSG00000106579.1	Gm42771	112.201	-0.701649	0.448131	-1.56572	0.117414	0.99999	TEC	NA
ENSMUSG00000110438.1	Gm45756	1.15263	3.0015	1.91754	1.56529	0.117516	0.99999	processed_pseudogene	NA
ENSMUSG00000105758.1	Mirlet7e	4.42408	-1.2538	0.801178	-1.56495	0.117595	0.99999	miRNA	387248
ENSMUSG00000039607.15	Rbms3	303.933	0.281096	0.179628	1.56488	0.117612	0.99999	protein_coding	207181
ENSMUSG00000003534.17	Ddr1	507.716	0.22572	0.144243	1.56486	0.117617	0.99999	protein_coding	12305
ENSMUSG00000024095.15	Hnrnpll	1020.79	-0.129847	0.0830784	-1.56294	0.118066	0.99999	protein_coding	72692
ENSMUSG00000035284.9	Vps13c	2540.73	-0.173687	0.111129	-1.56294	0.118067	0.99999	protein_coding	320528
ENSMUSG00000066129.15	Kndc1	1044.88	-0.379394	0.242786	-1.56267	0.11813	0.99999	protein_coding	76484
ENSMUSG00000029403.14	Cdkl2	475.144	-0.199178	0.127485	-1.56236	0.118203	0.99999	protein_coding	53886
ENSMUSG00000106432.1	Gm43259	22.5514	-0.708502	0.453517	-1.56224	0.118232	0.99999	sense_intronic	NA
ENSMUSG00000032435.8	Dync1li1	1323.01	-0.145624	0.0932201	-1.56216	0.118251	0.99999	protein_coding	NA
ENSMUSG00000027840.5	Wnt2b	5.57866	1.70255	1.08992	1.56208	0.118269	0.99999	protein_coding	22414
ENSMUSG00000028678.13	Kif2c	2.77046	2.36192	1.51207	1.56205	0.118276	0.99999	protein_coding	73804
ENSMUSG00000026841.7	Fibcd1	153.594	0.723523	0.463376	1.56142	0.118426	0.99999	protein_coding	98970
ENSMUSG00000059179.6	Gm8991	15.9708	0.683158	0.43761	1.56111	0.118498	0.99999	processed_pseudogene	NA
ENSMUSG00000106240.1	Gm3544	1.62141	-2.51447	1.61077	-1.56104	0.118515	0.99999	processed_pseudogene	NA
ENSMUSG00000022514.14	Il1rap	638.113	-0.244553	0.156674	-1.56091	0.118545	0.99999	protein_coding	16180
ENSMUSG00000039168.15	Dap	44.356	0.430602	0.27595	1.56043	0.118658	0.99999	protein_coding	223453
ENSMUSG00000028676.17	Srsf10	1127.94	0.22335	0.143144	1.56032	0.118685	0.99999	protein_coding	14105
ENSMUSG00000107163.1	Gm43496	1.28699	2.75487	1.7657	1.56021	0.11871	0.99999	TEC	NA
ENSMUSG00000004383.18	Large1	3071.24	-0.244697	0.15685	-1.56007	0.118743	0.99999	protein_coding	16795
ENSMUSG00000051243.13	Islr2	781.698	-0.347281	0.222739	-1.55914	0.118962	0.99999	protein_coding	320563
ENSMUSG00000035150.15	Eif2s3x	1774.35	0.12236	0.0784903	1.55892	0.119015	0.99999	protein_coding	26905
ENSMUSG00000095129.1	Gm23217	3.39813	1.86211	1.1946	1.55877	0.119051	0.99999	snRNA	115486786
ENSMUSG00000109901.1	Chmp1b	328.34	0.187085	0.120029	1.55866	0.119077	0.99999	protein_coding	67064
ENSMUSG00000020265.15	Sumo3	1452.99	0.162373	0.104211	1.55812	0.119205	0.99999	protein_coding	20610
ENSMUSG00000098363.1	Mir6993	1.44512	2.60709	1.67379	1.55759	0.119329	0.99999	miRNA	NA
ENSMUSG00000080922.1	Gm2214	0.927155	3.28244	2.10746	1.55754	0.119343	0.99999	processed_pseudogene	NA
ENSMUSG00000087531.7	Gm15606	19.1176	-0.87639	0.562728	-1.5574	0.119376	0.99999	sense_intronic	NA
ENSMUSG00000075122.4	Cd80	3.79974	-1.4342	0.920987	-1.55724	0.119413	0.99999	protein_coding	12519
ENSMUSG00000087660.1	B230398E01Rik	2.8028	1.91315	1.22857	1.55721	0.11942	0.99999	antisense	NA
ENSMUSG00000031207.16	Msn	262.647	0.275003	0.176647	1.55679	0.11952	0.99999	protein_coding	17698
ENSMUSG00000000120.6	Ngfr	30.0684	0.768864	0.494174	1.55586	0.119742	0.99999	protein_coding	18053
ENSMUSG00000034911.8	Ushbp1	59.2643	0.421587	0.270993	1.55571	0.119777	0.99999	protein_coding	234395
ENSMUSG00000047414.6	Flrt2	1815.77	-0.410504	0.263916	-1.55543	0.119843	0.99999	protein_coding	399558
ENSMUSG00000046157.13	Tmem229b	334.288	-0.192363	0.123688	-1.55523	0.119891	0.99999	protein_coding	268567
ENSMUSG00000104433.1	Gm37426	8.34136	-0.994058	0.639235	-1.55507	0.119928	0.99999	TEC	NA
ENSMUSG00000078193.2	Gm2000	188.193	0.250816	0.161352	1.55446	0.120075	0.99999	protein_coding	NA
ENSMUSG00000032590.14	Apeh	200.186	0.244544	0.157325	1.5544	0.12009	0.99999	protein_coding	235606
ENSMUSG00000030207.15	Fam234b	3323.67	-0.109725	0.0705984	-1.55421	0.120135	0.99999	protein_coding	74525
ENSMUSG00000031506.11	Ptpn7	3.66894	1.85561	1.19407	1.55402	0.120181	0.99999	protein_coding	320139
ENSMUSG00000022814.6	Umps	295.331	0.20489	0.131865	1.55379	0.120236	0.99999	protein_coding	22247
ENSMUSG00000092981.1	Mir5125	15.8323	-0.672989	0.433139	-1.55375	0.120244	0.99999	miRNA	NA
ENSMUSG00000057315.14	Arhgap24	108.203	0.307488	0.197907	1.5537	0.120257	0.99999	protein_coding	231532
ENSMUSG00000042298.18	Ttc19	1497.38	-0.182824	0.117678	-1.5536	0.12028	0.99999	protein_coding	72795
ENSMUSG00000020564.16	Atxn7l1	280.485	-0.257204	0.165576	-1.55339	0.120329	0.99999	protein_coding	380753
ENSMUSG00000016494.9	Cd34	733.232	-0.442288	0.284797	-1.55299	0.120425	0.99999	protein_coding	12490
ENSMUSG00000048490.13	Nrip1	1245	-0.157342	0.10132	-1.55291	0.120444	0.99999	protein_coding	268903
ENSMUSG00000069833.12	Ahnak	2763.83	0.318739	0.205314	1.55245	0.120555	0.99999	protein_coding	66395
ENSMUSG00000076569.3	Igkv5-39	35.6435	0.931504	0.600039	1.55241	0.120565	0.99999	IG_V_gene	NA
ENSMUSG00000008318.10	Relt	143.106	-0.234998	0.151382	-1.55234	0.12058	0.99999	protein_coding	320100
ENSMUSG00000031189.12	Aff2	259.936	-0.382329	0.246298	-1.5523	0.12059	0.99999	protein_coding	14266
ENSMUSG00000006360.11	Crip1	57.3934	0.450478	0.290241	1.55208	0.120643	0.99999	protein_coding	12925
ENSMUSG00000089759.7	3632454L22Rik	29.6419	-0.494492	0.318698	-1.5516	0.120758	0.99999	processed_transcript	NA
ENSMUSG00000015224.10	Cyp2j9	387.66	0.25682	0.165545	1.55136	0.120815	0.99999	protein_coding	74519
ENSMUSG00000027673.12	Ndufb5	939.018	0.16016	0.103241	1.55132	0.120825	0.99999	protein_coding	66046
ENSMUSG00000004085.14	Map3k20	247.523	0.362625	0.233795	1.55104	0.120892	0.99999	protein_coding	65964
ENSMUSG00000090021.1	Gm6493	42.3257	0.48479	0.312623	1.55072	0.120969	0.99999	unprocessed_pseudogene	NA
ENSMUSG00000032839.13	Trpc1	950.582	-0.210679	0.135889	-1.55038	0.12105	0.99999	protein_coding	22063
ENSMUSG00000055296.14	Tmem245	1516.3	-0.355916	0.229631	-1.54995	0.121154	0.99999	protein_coding	242474
ENSMUSG00000057880.12	Abat	3905.57	0.272695	0.175961	1.54974	0.121203	0.99999	protein_coding	268860
ENSMUSG00000089812.2	Gm15867	4.29079	1.51703	0.979028	1.54953	0.121255	0.99999	antisense	NA
ENSMUSG00000034156.16	Tspoap1	3370.94	-0.212255	0.136999	-1.54932	0.121305	0.99999	protein_coding	207777
ENSMUSG00000030772.6	Dkk3	5185.14	-0.551896	0.356233	-1.54925	0.121321	0.99999	protein_coding	50781
ENSMUSG00000028599.10	Tnfrsf1b	64.2817	-0.415253	0.268061	-1.5491	0.121358	0.99999	protein_coding	NA
ENSMUSG00000028651.12	Ppie	123.172	0.321616	0.207621	1.54905	0.121369	0.99999	protein_coding	56031
ENSMUSG00000024042.6	Sik1	276.9	0.356487	0.230149	1.54894	0.121397	0.99999	protein_coding	17691
ENSMUSG00000062006.12	Rpl34	985.234	0.182598	0.117889	1.5489	0.121405	0.99999	protein_coding	68436
ENSMUSG00000020022.16	Ndufa12	517.691	0.199953	0.129099	1.54884	0.121421	0.99999	protein_coding	66414
ENSMUSG00000043131.14	Mob1a	559.195	0.165444	0.106822	1.54878	0.121434	0.99999	protein_coding	232157
ENSMUSG00000051985.12	Igfn1	180.984	-0.659433	0.425822	-1.54861	0.121475	0.99999	protein_coding	226438
ENSMUSG00000054083.8	Capn12	10.7972	-0.882207	0.56969	-1.54857	0.121484	0.99999	protein_coding	60594
ENSMUSG00000075592.9	Nynrin	188.075	0.258177	0.166741	1.54837	0.121533	0.99999	protein_coding	277154
ENSMUSG00000036862.15	Dchs1	329.953	0.352919	0.228038	1.54763	0.121711	0.99999	protein_coding	233651
ENSMUSG00000060591.9	Ifitm2	31.8919	0.685924	0.443252	1.54748	0.121748	0.99999	protein_coding	80876
ENSMUSG00000019539.11	Rcn3	70.6589	0.453164	0.29288	1.54727	0.121799	0.99999	protein_coding	52377
ENSMUSG00000045160.14	Bola3	163.103	0.230521	0.148991	1.54722	0.121811	0.99999	protein_coding	78653
ENSMUSG00000070141.2	Mir494	7.41639	-1.09031	0.704695	-1.5472	0.121814	0.99999	miRNA	723878
ENSMUSG00000104293.1	Gm38043	34.7372	0.53814	0.347826	1.54715	0.121827	0.99999	TEC	NA
ENSMUSG00000027860.15	Vangl1	65.9553	0.420208	0.271605	1.54713	0.121833	0.99999	protein_coding	229658
ENSMUSG00000103436.1	Gm36995	4.6701	-1.38326	0.894149	-1.54701	0.121861	0.99999	processed_transcript	NA
ENSMUSG00000046667.14	Rbm12b1	161.525	0.263136	0.170104	1.54691	0.121884	0.99999	protein_coding	72397
ENSMUSG00000028037.13	Ifi44	13.4232	0.768307	0.496726	1.54674	0.121925	0.99999	protein_coding	99899
ENSMUSG00000070425.12	Xntrpc	2.10918	2.21374	1.43146	1.5465	0.121985	0.99999	protein_coding	NA
ENSMUSG00000025745.11	Hadha	849.429	0.179476	0.116066	1.54632	0.122026	0.99999	protein_coding	97212
ENSMUSG00000060212.13	Pcnx2	1411.45	-0.364827	0.235991	-1.54593	0.122121	0.99999	protein_coding	270109
ENSMUSG00000058922.7	Gm10052	79.4452	0.416055	0.269153	1.54579	0.122155	0.99999	processed_pseudogene	NA
ENSMUSG00000047361.16	Gm973	97.5892	0.380274	0.246008	1.54578	0.122158	0.99999	protein_coding	381260
ENSMUSG00000071415.6	Rpl23	1588.47	0.159243	0.10302	1.54574	0.122167	0.99999	protein_coding	65019
ENSMUSG00000031409.1	Tceal6	391.065	0.193686	0.125322	1.5455	0.122225	0.99999	protein_coding	66104
ENSMUSG00000040560.9	Wdr7	4988.11	-0.204563	0.132383	-1.54523	0.12229	0.99999	protein_coding	104082
ENSMUSG00000030259.12	Rassf8	308.149	0.632266	0.409232	1.54501	0.122345	0.99999	protein_coding	71323
ENSMUSG00000041075.8	Fzd7	116.89	0.376375	0.243637	1.54482	0.122389	0.99999	protein_coding	14369
ENSMUSG00000032690.16	Oas2	7.5178	1.01116	0.654849	1.54412	0.12256	0.99999	protein_coding	246728
ENSMUSG00000109529.1	Gm44801	92.2401	-0.385233	0.249494	-1.54406	0.122575	0.99999	TEC	NA
ENSMUSG00000100755.1	Rps23-ps1	74.8801	0.53867	0.348914	1.54385	0.122625	0.99999	processed_pseudogene	NA
ENSMUSG00000030662.9	Ipo5	2889.28	-0.211227	0.136818	-1.54385	0.122625	0.99999	protein_coding	70572
ENSMUSG00000008438.3	Adam21	6.23115	-1.12975	0.731787	-1.54383	0.12263	0.99999	protein_coding	56622
ENSMUSG00000059554.12	Ccdc28a	241.189	-0.236112	0.152959	-1.54363	0.122678	0.99999	protein_coding	215814
ENSMUSG00000105695.1	Gm43327	6.76217	-1.13283	0.733943	-1.54349	0.122713	0.99999	TEC	NA
ENSMUSG00000086124.1	A530076I17Rik	0.96966	3.5971	2.33055	1.54346	0.12272	0.99999	lincRNA	320367
ENSMUSG00000032340.7	Neo1	2015.1	-0.148429	0.0961748	-1.54332	0.122753	0.99999	protein_coding	18007
ENSMUSG00000085875.2	Gm12905	14.2075	-0.726921	0.471224	-1.54262	0.122922	0.99999	antisense	NA
ENSMUSG00000053263.3	Gm12592	28.1657	-0.50975	0.330448	-1.5426	0.122927	0.99999	processed_transcript	NA
ENSMUSG00000039021.15	Ttc16	9.04677	1.23442	0.800307	1.54243	0.122968	0.99999	protein_coding	338348
ENSMUSG00000034098.14	Fstl5	865.918	0.473562	0.307204	1.54152	0.123189	0.99999	protein_coding	213262
ENSMUSG00000109791.1	Gm45636	2.50132	1.92718	1.25075	1.54082	0.12336	0.99999	TEC	NA
ENSMUSG00000021238.10	Aldh6a1	790.706	0.188799	0.122551	1.54058	0.12342	0.99999	protein_coding	104776
ENSMUSG00000032547.12	Ryk	439.849	0.222711	0.144614	1.54003	0.123552	0.99999	protein_coding	20187
ENSMUSG00000030144.4	Clec4d	1.4931	2.86745	1.86309	1.53908	0.123785	0.99999	protein_coding	17474
ENSMUSG00000106209.1	Gm42918	16.5604	-0.739991	0.480933	-1.53866	0.123888	0.99999	antisense	NA
ENSMUSG00000008489.18	Elavl2	951.638	-0.224361	0.145825	-1.53857	0.12391	0.99999	protein_coding	15569
ENSMUSG00000025316.16	Banp	364.52	0.231144	0.150264	1.53825	0.123988	0.99999	protein_coding	53325
ENSMUSG00000109088.1	Gm44593	4.12541	1.5016	0.976308	1.53804	0.124038	0.99999	lincRNA	NA
ENSMUSG00000106508.1	4933425M03Rik	1.74571	-2.76581	1.79858	-1.53777	0.124104	0.99999	TEC	NA
ENSMUSG00000055322.15	Tns1	451.572	0.220943	0.143777	1.5367	0.124366	0.99999	protein_coding	21961
ENSMUSG00000101378.1	Gm28086	1.09512	-3.75419	2.44326	-1.53655	0.124403	0.99999	lincRNA	NA
ENSMUSG00000047735.14	Samd9l	222.527	0.391403	0.254739	1.53649	0.124419	0.99999	protein_coding	209086
ENSMUSG00000087084.1	Gm13016	7.05228	-0.996157	0.648654	-1.53573	0.124605	0.99999	lincRNA	NA
ENSMUSG00000103932.1	Gm36963	7.39113	-1.07672	0.701543	-1.53478	0.124837	0.99999	TEC	NA
ENSMUSG00000088546.1	Gm25981	2.8513	-2.07378	1.35131	-1.53465	0.124871	0.99999	misc_RNA	NA
ENSMUSG00000107826.1	Gm44242	60.8041	-0.513188	0.334421	-1.53456	0.124893	0.99999	TEC	NA
ENSMUSG00000070532.5	Ccdc190	104.418	0.395411	0.257678	1.53451	0.124903	0.99999	protein_coding	78465
ENSMUSG00000086939.1	Gm13530	7.75663	-0.978476	0.637836	-1.53405	0.125016	0.99999	lincRNA	NA
ENSMUSG00000102495.1	Gm26524	0.855611	-3.80313	2.47918	-1.53403	0.125023	0.99999	TEC	NA
ENSMUSG00000045027.6	Prss22	18.3251	-0.933825	0.608787	-1.53391	0.125052	0.99999	protein_coding	70835
ENSMUSG00000038034.15	Igsf8	1836.19	-0.207479	0.135268	-1.53384	0.12507	0.99999	protein_coding	140559
ENSMUSG00000074259.10	Gramd2	78.8219	-0.588211	0.383599	-1.5334	0.125177	0.99999	protein_coding	546134
ENSMUSG00000028821.8	Syf2	524.029	0.204131	0.133139	1.53321	0.125224	0.99999	protein_coding	68592
ENSMUSG00000033306.14	Lpp	254.826	0.246767	0.160952	1.53317	0.125233	0.99999	protein_coding	210126
ENSMUSG00000047773.13	Ankfn1	123.716	0.472396	0.308176	1.53288	0.125306	0.99999	protein_coding	382543
ENSMUSG00000041343.19	Ankrd42	293.772	-0.255774	0.166862	-1.53285	0.125313	0.99999	protein_coding	73845
ENSMUSG00000038630.8	Zkscan16	910.5	-0.314152	0.204952	-1.53281	0.125324	0.99999	protein_coding	100041581
ENSMUSG00000103103.1	4833445I07Rik	59.5783	-0.38794	0.253159	-1.5324	0.125424	0.99999	lincRNA	NA
ENSMUSG00000071860.1	NA	187.902	-0.514319	0.335719	-1.53199	0.125525	0.99999	protein_coding	NA
ENSMUSG00000027175.10	Tcp11l1	369.23	-0.233207	0.152226	-1.53198	0.125526	0.99999	protein_coding	320554
ENSMUSG00000030451.15	Herc2	8466.37	-0.198058	0.1293	-1.53177	0.125578	0.99999	protein_coding	15204
ENSMUSG00000022014.14	Epsti1	14.7312	0.814036	0.531535	1.53148	0.12565	0.99999	protein_coding	108670
ENSMUSG00000022229.2	Atp12a	9.79295	-1.00953	0.65969	-1.53031	0.125939	0.99999	protein_coding	192113
ENSMUSG00000027977.15	Ndst3	875.956	-0.321504	0.210124	-1.53007	0.126	0.99999	protein_coding	83398
ENSMUSG00000032434.8	Cmtm6	402.534	0.177043	0.115714	1.53	0.126016	0.99999	protein_coding	67213
ENSMUSG00000028990.13	Lzic	144.629	0.310983	0.203286	1.52978	0.126072	0.99999	protein_coding	69151
ENSMUSG00000025355.6	Mmp19	20.6033	1.06973	0.699316	1.52969	0.126094	0.99999	protein_coding	58223
ENSMUSG00000005994.14	Tyrp1	15.2217	1.98666	1.2988	1.52962	0.126112	0.99999	protein_coding	22178
ENSMUSG00000086610.1	Gm15408	2.45518	2.06173	1.34804	1.52944	0.126156	0.99999	lincRNA	NA
ENSMUSG00000102037.1	Bcl2a1a	2.12214	2.53184	1.65605	1.52884	0.126304	0.99999	protein_coding	12044
ENSMUSG00000032018.13	Sc5d	764.712	-0.147001	0.0961584	-1.52874	0.12633	0.99999	protein_coding	235293
ENSMUSG00000020802.8	Ube2o	1564.8	-0.26011	0.170155	-1.52866	0.126348	0.99999	protein_coding	217342
ENSMUSG00000065331.1	Gm24927	1.26084	-2.48095	1.62314	-1.52849	0.126391	0.99999	snRNA	115488735
ENSMUSG00000103216.1	Gm37248	13.1153	-1.0314	0.674877	-1.52828	0.126444	0.99999	TEC	NA
ENSMUSG00000096780.7	Tmem181b-ps	635.978	-0.238106	0.155811	-1.52817	0.126471	0.99999	transcribed_unprocessed_pseudogene	NA
ENSMUSG00000076435.3	Acsf2	74.5876	0.33071	0.216423	1.52807	0.126494	0.99999	protein_coding	264895
ENSMUSG00000031610.3	Scrg1	126.916	0.315196	0.206291	1.52792	0.126532	0.99999	protein_coding	20284
ENSMUSG00000054850.4	Smim10l2a	302.933	-0.297127	0.194518	-1.5275	0.126636	0.99999	protein_coding	NA
ENSMUSG00000027483.7	Bpifa1	3.11947	-2.45544	1.60764	-1.52735	0.126673	0.99999	protein_coding	18843
ENSMUSG00000103734.1	Gm37651	9.28754	-0.888901	0.582016	-1.52728	0.126691	0.99999	TEC	NA
ENSMUSG00000061615.2	H2ac4	25.6229	0.660887	0.432796	1.52702	0.126757	0.99999	protein_coding	319172
ENSMUSG00000029060.17	Mib2	1193.69	-0.17345	0.113593	-1.52695	0.126774	0.99999	protein_coding	76580
ENSMUSG00000024528.7	Srfbp1	197.675	0.220187	0.144218	1.52676	0.12682	0.99999	protein_coding	67222
ENSMUSG00000040624.17	Plekhg1	226.889	0.268926	0.176152	1.52667	0.126843	0.99999	protein_coding	213783
ENSMUSG00000005299.6	Letm1	1023.54	-0.116657	0.0764151	-1.52662	0.126855	0.99999	protein_coding	56384
ENSMUSG00000024800.7	Rpp30	106.247	0.305725	0.200268	1.52658	0.126866	0.99999	protein_coding	54364
ENSMUSG00000030107.10	Usp18	17.1676	0.801063	0.524791	1.52644	0.1269	0.99999	protein_coding	24110
ENSMUSG00000009772.15	Nuak2	12.8983	0.790754	0.518049	1.52641	0.126909	0.99999	protein_coding	74137
ENSMUSG00000075538.2	Gm10855	91.053	-0.57842	0.378943	-1.5264	0.126909	0.99999	sense_intronic	NA
ENSMUSG00000026965.12	Anapc2	647.145	-0.152281	0.0997665	-1.52637	0.126917	0.99999	protein_coding	99152
ENSMUSG00000029173.12	Sepsecs	332.226	-0.221926	0.145406	-1.52625	0.126947	0.99999	protein_coding	211006
ENSMUSG00000078234.6	Klhdc7a	258.603	0.256083	0.167835	1.52581	0.127058	0.99999	protein_coding	NA
ENSMUSG00000020069.16	Hnrnph3	437.338	0.22956	0.150452	1.5258	0.12706	0.99999	protein_coding	432467
ENSMUSG00000072941.5	Sod3	49.9612	0.398004	0.260855	1.52576	0.127069	0.99999	protein_coding	NA
ENSMUSG00000060739.7	Nsa2	341.303	0.184526	0.12098	1.52526	0.127195	0.99999	protein_coding	59050
ENSMUSG00000050505.7	Pcdh20	855.29	0.560909	0.367748	1.52525	0.127196	0.99999	protein_coding	219257
ENSMUSG00000066150.12	Slc31a1	212.953	0.238257	0.156219	1.52515	0.127221	0.99999	protein_coding	20529
ENSMUSG00000022471.13	Xrcc6	218.618	0.227478	0.149163	1.52503	0.127252	0.99999	protein_coding	14375
ENSMUSG00000042743.13	Sgtb	2227.39	-0.239993	0.157407	-1.52466	0.127343	0.99999	protein_coding	218544
ENSMUSG00000020658.9	Efr3b	3002.66	-0.141957	0.0931147	-1.52454	0.127374	0.99999	protein_coding	668212
ENSMUSG00000031349.4	Nsdhl	232.872	-0.236262	0.154974	-1.52453	0.127378	0.99999	protein_coding	18194
ENSMUSG00000056306.5	Sertm1	236.331	-0.367863	0.241302	-1.52449	0.127386	0.99999	protein_coding	329641
ENSMUSG00000005268.20	Prlr	15.0714	1.30013	0.852966	1.52425	0.127447	0.99999	protein_coding	19116
ENSMUSG00000040838.10	Gm11639	142.111	-0.738169	0.484288	-1.52424	0.12745	0.99999	protein_coding	NA
ENSMUSG00000030094.8	Xpc	312.349	0.207489	0.136127	1.52423	0.127451	0.99999	protein_coding	22591
ENSMUSG00000004933.17	Matk	1678.58	-0.235775	0.154689	-1.52419	0.127461	0.99999	protein_coding	17179
ENSMUSG00000069743.4	Zfp820	14.9223	0.838965	0.550584	1.52377	0.127566	0.99999	protein_coding	75424
[truncated: 27,474 more rows]
