# Supplementary material for: Stimulation of Locus Ceruleus Inputs to the Prelimbic Cortex in Mice Induces Cell Type-Specific Expression of the Apoe Gene
Source: eNeuro. 2024 Dec 10;11(12):ENEURO.0328-24.2024. doi: 10.1523/ENEURO.0328-24.2024 (PMC11675532; doi:10.1523/ENEURO.0328-24.2024)
Supplement: Figure 1-2 — Table showing p-values, FDR-adjusted-values, and core genes (in ENSEMBL notation) for all gene ontology (GO) terms from the bulk RNA-sequencing experiment. Download Figure 1-2, XLS file. [file eneuro-11-ENEURO.0328-24.2024-s003.xls]

## Sheet: Sheet 1 - GO_terms
GO_terms
	ONTOLOGY	ID	Description	setSize	enrichmentScore	NES	pvalue	p.adjust	qvalue	rank	leading_edge	core_enrichment
GO:0051602	BP	GO:0051602	response to electrical stimulus	24	0.827042	2.07291	0.000195963	0.000195963	0.324211	1181	tags=17%, list=4%, signal=16%	ENSMUSG00000028072/ENSMUSG00000034837/ENSMUSG00000057280/ENSMUSG00000028834
GO:0050961	BP	GO:0050961	detection of temperature stimulus involved in sensory perception	29	0.78978	2.05944	0.000196696	0.000196696	0.324211	2990	tags=24%, list=10%, signal=22%	ENSMUSG00000028072/ENSMUSG00000079466/ENSMUSG00000061762/ENSMUSG00000005952/ENSMUSG00000034533/ENSMUSG00000021799/ENSMUSG00000031075
GO:0048011	BP	GO:0048011	neurotrophin TRK receptor signaling pathway	33	0.817444	2.18314	0.00019802	0.00019802	0.324211	3	tags=3%, list=0%, signal=3%	ENSMUSG00000028072
GO:1990089	BP	GO:1990089	response to nerve growth factor	42	0.740921	2.0654	0.000200965	0.000200965	0.324211	3	tags=2%, list=0%, signal=2%	ENSMUSG00000028072
GO:1990090	BP	GO:1990090	cellular response to nerve growth factor stimulus	42	0.740921	2.0654	0.000200965	0.000200965	0.324211	3	tags=2%, list=0%, signal=2%	ENSMUSG00000028072
GO:0038179	BP	GO:0038179	neurotrophin signaling pathway	43	0.745049	2.08204	0.000202102	0.000202102	0.324211	3	tags=2%, list=0%, signal=2%	ENSMUSG00000028072
GO:0001578	BP	GO:0001578	microtubule bundle formation	130	0.558159	1.83646	0.000228311	0.000228311	0.324211	5294	tags=19%, list=18%, signal=16%	ENSMUSG00000032057/ENSMUSG00000043020/ENSMUSG00000031831/ENSMUSG00000038987/ENSMUSG00000020686/ENSMUSG00000026809/ENSMUSG00000027867/ENSMUSG00000053161/ENSMUSG00000034227/ENSMUSG00000041323/ENSMUSG00000042433/ENSMUSG00000029235/ENSMUSG00000030708/ENSMUSG00000046585/ENSMUSG00000061322/ENSMUSG00000031786/ENSMUSG00000039963/ENSMUSG00000034706/ENSMUSG00000032221/ENSMUSG00000072663/ENSMUSG00000073733/…
GO:0019838	MF	GO:0019838	growth factor binding	141	0.529201	1.75928	0.000230787	0.000230787	0.324211	9250	tags=46%, list=31%, signal=32%	ENSMUSG00000028072/ENSMUSG00000046070/ENSMUSG00000068227/ENSMUSG00000026770/ENSMUSG00000005320/ENSMUSG00000032511/ENSMUSG00000004654/ENSMUSG00000027070/ENSMUSG00000031304/ENSMUSG00000035551/ENSMUSG00000078735/ENSMUSG00000071356/ENSMUSG00000048373/ENSMUSG00000000120/ENSMUSG00000026043/ENSMUSG00000046186/ENSMUSG00000039323/ENSMUSG00000030359/ENSMUSG00000020357/ENSMUSG00000030111/ENSMUSG00000052504/…
GO:0007623	BP	GO:0007623	circadian rhythm	224	0.522604	1.8272	0.000255167	0.000255167	0.324211	4040	tags=14%, list=14%, signal=12%	ENSMUSG00000028072/ENSMUSG00000038805/ENSMUSG00000022705/ENSMUSG00000067604/ENSMUSG00000032259/ENSMUSG00000001496/ENSMUSG00000030069/ENSMUSG00000020178/ENSMUSG00000038537/ENSMUSG00000029491/ENSMUSG00000049409/ENSMUSG00000037202/ENSMUSG00000037583/ENSMUSG00000029236/ENSMUSG00000021647/ENSMUSG00000020914/ENSMUSG00000004654/ENSMUSG00000039321/ENSMUSG00000034533/ENSMUSG00000064177/ENSMUSG00000021799/…
GO:0048511	BP	GO:0048511	rhythmic process	306	0.451958	1.63227	0.000273748	0.000273748	0.324211	3270	tags=10%, list=11%, signal=9%	ENSMUSG00000028072/ENSMUSG00000038805/ENSMUSG00000022705/ENSMUSG00000067604/ENSMUSG00000032259/ENSMUSG00000001496/ENSMUSG00000030069/ENSMUSG00000020178/ENSMUSG00000038537/ENSMUSG00000043441/ENSMUSG00000029491/ENSMUSG00000049409/ENSMUSG00000037202/ENSMUSG00000048540/ENSMUSG00000037583/ENSMUSG00000029236/ENSMUSG00000021647/ENSMUSG00000018238/ENSMUSG00000020914/ENSMUSG00000004654/ENSMUSG00000027832/…
GO:0001525	BP	GO:0001525	angiogenesis	540	0.404136	1.52745	0.000323625	0.000323625	0.324211	9533	tags=43%, list=32%, signal=30%	ENSMUSG00000028072/ENSMUSG00000042258/ENSMUSG00000085925/ENSMUSG00000030069/ENSMUSG00000020676/ENSMUSG00000022181/ENSMUSG00000024164/ENSMUSG00000034855/ENSMUSG00000031965/ENSMUSG00000035385/ENSMUSG00000038357/ENSMUSG00000005836/ENSMUSG00000004814/ENSMUSG00000058620/ENSMUSG00000046714/ENSMUSG00000079042/ENSMUSG00000000049/ENSMUSG00000065541/ENSMUSG00000047293/ENSMUSG00000020185/ENSMUSG00000025355/…
GO:0048514	BP	GO:0048514	blood vessel morphogenesis	647	0.39143	1.50056	0.000343171	0.000343171	0.324211	9442	tags=43%, list=32%, signal=30%	ENSMUSG00000028072/ENSMUSG00000042258/ENSMUSG00000085925/ENSMUSG00000030069/ENSMUSG00000020676/ENSMUSG00000022181/ENSMUSG00000024164/ENSMUSG00000038224/ENSMUSG00000034855/ENSMUSG00000031965/ENSMUSG00000035385/ENSMUSG00000038357/ENSMUSG00000005836/ENSMUSG00000004814/ENSMUSG00000058620/ENSMUSG00000002057/ENSMUSG00000046714/ENSMUSG00000025927/ENSMUSG00000065592/ENSMUSG00000079042/ENSMUSG00000057123/…
GO:0001568	BP	GO:0001568	blood vessel development	749	0.384776	1.49214	0.00036075	0.00036075	0.324211	9513	tags=42%, list=32%, signal=29%	ENSMUSG00000028072/ENSMUSG00000042258/ENSMUSG00000085925/ENSMUSG00000030069/ENSMUSG00000020676/ENSMUSG00000022181/ENSMUSG00000049409/ENSMUSG00000086712/ENSMUSG00000024164/ENSMUSG00000038224/ENSMUSG00000034855/ENSMUSG00000031965/ENSMUSG00000035385/ENSMUSG00000038357/ENSMUSG00000005836/ENSMUSG00000004814/ENSMUSG00000058620/ENSMUSG00000002057/ENSMUSG00000046714/ENSMUSG00000025927/ENSMUSG00000065592/…
GO:0001944	BP	GO:0001944	vasculature development	783	0.380887	1.481	0.000366703	0.000366703	0.324211	9513	tags=42%, list=32%, signal=29%	ENSMUSG00000028072/ENSMUSG00000042258/ENSMUSG00000085925/ENSMUSG00000030069/ENSMUSG00000020676/ENSMUSG00000022181/ENSMUSG00000049409/ENSMUSG00000028989/ENSMUSG00000086712/ENSMUSG00000024164/ENSMUSG00000038224/ENSMUSG00000034855/ENSMUSG00000031965/ENSMUSG00000035385/ENSMUSG00000038357/ENSMUSG00000005836/ENSMUSG00000004814/ENSMUSG00000058620/ENSMUSG00000002057/ENSMUSG00000046714/ENSMUSG00000025927/…
GO:0060385	BP	GO:0060385	axonogenesis involved in innervation	11	0.934143	1.96204	0.000390016	0.000390016	0.324211	3	tags=9%, list=0%, signal=9%	ENSMUSG00000028072
GO:0008287	CC	GO:0008287	protein serine/threonine phosphatase complex	50	-0.768238	-2.0463	0.000393236	0.000393236	0.324211	18	tags=4%, list=0%, signal=4%	ENSMUSG00000030102/ENSMUSG00000042717
GO:1903293	CC	GO:1903293	phosphatase complex	50	-0.768238	-2.0463	0.000393236	0.000393236	0.324211	18	tags=4%, list=0%, signal=4%	ENSMUSG00000030102/ENSMUSG00000042717
GO:0008073	MF	GO:0008073	ornithine decarboxylase inhibitor activity	3	-0.993548	-1.56234	0.000408831	0.000408831	0.324211	65	tags=67%, list=0%, signal=67%	ENSMUSG00000040652/ENSMUSG00000028141
GO:1902268	BP	GO:1902268	negative regulation of polyamine transmembrane transport	3	-0.993548	-1.56234	0.000408831	0.000408831	0.324211	65	tags=67%, list=0%, signal=67%	ENSMUSG00000040652/ENSMUSG00000028141
GO:0033677	MF	GO:0033677	DNA/RNA helicase activity	4	0.97525	1.60037	0.000574823	0.000574823	0.383745	209	tags=25%, list=1%, signal=25%	ENSMUSG00000041064
GO:0006583	BP	GO:0006583	melanin biosynthetic process from tyrosine	4	0.970887	1.59321	0.000574823	0.000574823	0.383745	505	tags=75%, list=2%, signal=74%	ENSMUSG00000022243/ENSMUSG00000022129/ENSMUSG00000005994
GO:0050965	BP	GO:0050965	detection of temperature stimulus involved in sensory perception of pain	25	0.803912	2.03078	0.0005909	0.0005909	0.383745	2990	tags=24%, list=10%, signal=22%	ENSMUSG00000028072/ENSMUSG00000079466/ENSMUSG00000061762/ENSMUSG00000005952/ENSMUSG00000034533/ENSMUSG00000031075
GO:0000164	CC	GO:0000164	protein phosphatase type 1 complex	18	-0.883545	-2.00532	0.000611247	0.000611247	0.383745	18	tags=17%, list=0%, signal=17%	ENSMUSG00000072494/ENSMUSG00000050423/ENSMUSG00000042717
GO:1902047	BP	GO:1902047	polyamine transmembrane transport	9	-0.945818	-1.88492	0.000611247	0.000611247	0.383745	65	tags=22%, list=0%, signal=22%	ENSMUSG00000028789/ENSMUSG00000028141
GO:0035082	BP	GO:0035082	axoneme assembly	98	0.597959	1.89882	0.000655022	0.000655022	0.394778	5294	tags=24%, list=18%, signal=20%	ENSMUSG00000032057/ENSMUSG00000043020/ENSMUSG00000031831/ENSMUSG00000038987/ENSMUSG00000026809/ENSMUSG00000027867/ENSMUSG00000053161/ENSMUSG00000034227/ENSMUSG00000041323/ENSMUSG00000042433/ENSMUSG00000029235/ENSMUSG00000030708/ENSMUSG00000046585/ENSMUSG00000061322/ENSMUSG00000031786/ENSMUSG00000039963/ENSMUSG00000034706/ENSMUSG00000032221/ENSMUSG00000072663/ENSMUSG00000073733/ENSMUSG00000028294/…
GO:0097026	BP	GO:0097026	dendritic cell dendrite assembly	3	0.985781	1.51981	0.000782779	0.000782779	0.423312	108	tags=67%, list=0%, signal=66%	ENSMUSG00000037944/ENSMUSG00000071005
GO:1901342	BP	GO:1901342	regulation of vasculature development	306	0.428087	1.54605	0.000821243	0.000821243	0.423312	9223	tags=43%, list=31%, signal=30%	ENSMUSG00000028072/ENSMUSG00000042258/ENSMUSG00000020676/ENSMUSG00000022181/ENSMUSG00000028989/ENSMUSG00000024164/ENSMUSG00000034855/ENSMUSG00000035385/ENSMUSG00000038357/ENSMUSG00000005836/ENSMUSG00000004814/ENSMUSG00000046714/ENSMUSG00000079042/ENSMUSG00000000049/ENSMUSG00000065541/ENSMUSG00000026180/ENSMUSG00000048583/ENSMUSG00000050335/ENSMUSG00000039321/ENSMUSG00000064177/ENSMUSG00000003032/…
GO:0042979	MF	GO:0042979	ornithine decarboxylase regulator activity	5	-0.982011	-1.71042	0.000832986	0.000832986	0.423312	65	tags=40%, list=0%, signal=40%	ENSMUSG00000028789/ENSMUSG00000028141
GO:1902267	BP	GO:1902267	regulation of polyamine transmembrane transport	5	-0.982011	-1.71042	0.000832986	0.000832986	0.423312	65	tags=40%, list=0%, signal=40%	ENSMUSG00000028789/ENSMUSG00000028141
GO:0061366	BP	GO:0061366	behavioral response to chemical pain	5	0.959288	1.65642	0.000961538	0.000961538	0.423312	3	tags=20%, list=0%, signal=20%	ENSMUSG00000028072
GO:0061368	BP	GO:0061368	behavioral response to formalin induced pain	5	0.959288	1.65642	0.000961538	0.000961538	0.423312	3	tags=20%, list=0%, signal=20%	ENSMUSG00000028072
GO:0038180	BP	GO:0038180	nerve growth factor signaling pathway	13	0.88837	1.93247	0.000972384	0.000972384	0.423312	3	tags=8%, list=0%, signal=8%	ENSMUSG00000028072
GO:0062023	CC	GO:0062023	collagen-containing extracellular matrix	361	0.408698	1.49329	0.00115075	0.00115075	0.423312	7725	tags=42%, list=26%, signal=32%	ENSMUSG00000032343/ENSMUSG00000030116/ENSMUSG00000029510/ENSMUSG00000028989/ENSMUSG00000027249/ENSMUSG00000038224/ENSMUSG00000042353/ENSMUSG00000024076/ENSMUSG00000037254/ENSMUSG00000091345/ENSMUSG00000033327/ENSMUSG00000048583/ENSMUSG00000025787/ENSMUSG00000050335/ENSMUSG00000027907/ENSMUSG00000030607/ENSMUSG00000042254/ENSMUSG00000041559/ENSMUSG00000024734/ENSMUSG00000039899/ENSMUSG00000035551/…
GO:2000676	BP	GO:2000676	positive regulation of type B pancreatic cell apoptotic process	6	0.940336	1.70059	0.00115318	0.00115318	0.423312	498	tags=33%, list=2%, signal=33%	ENSMUSG00000042258/ENSMUSG00000015452
GO:0005030	MF	GO:0005030	neurotrophin receptor activity	5	0.95507	1.64913	0.00115385	0.00115385	0.423312	3	tags=20%, list=0%, signal=20%	ENSMUSG00000028072
GO:0050966	BP	GO:0050966	detection of mechanical stimulus involved in sensory perception of pain	23	0.797207	1.97575	0.00118507	0.00118507	0.423312	3	tags=4%, list=0%, signal=4%	ENSMUSG00000028072
GO:0050951	BP	GO:0050951	sensory perception of temperature stimulus	37	0.728312	1.98671	0.00120216	0.00120216	0.423312	2990	tags=22%, list=10%, signal=19%	ENSMUSG00000028072/ENSMUSG00000079466/ENSMUSG00000061762/ENSMUSG00000005952/ENSMUSG00000032769/ENSMUSG00000034533/ENSMUSG00000021799/ENSMUSG00000031075
GO:0062149	BP	GO:0062149	detection of stimulus involved in sensory perception of pain	40	0.717569	1.98316	0.0012024	0.0012024	0.423312	2990	tags=18%, list=10%, signal=16%	ENSMUSG00000028072/ENSMUSG00000079466/ENSMUSG00000061762/ENSMUSG00000005952/ENSMUSG00000032769/ENSMUSG00000034533/ENSMUSG00000031075
GO:0031012	CC	GO:0031012	extracellular matrix	478	0.376795	1.41225	0.00124069	0.00124069	0.423312	7735	tags=42%, list=26%, signal=31%	ENSMUSG00000032343/ENSMUSG00000030116/ENSMUSG00000029510/ENSMUSG00000028989/ENSMUSG00000027249/ENSMUSG00000038224/ENSMUSG00000043613/ENSMUSG00000039084/ENSMUSG00000005800/ENSMUSG00000042353/ENSMUSG00000024076/ENSMUSG00000050860/ENSMUSG00000037254/ENSMUSG00000025355/ENSMUSG00000091345/ENSMUSG00000033327/ENSMUSG00000048583/ENSMUSG00000025787/ENSMUSG00000050335/ENSMUSG00000027907/ENSMUSG00000030607/…
GO:0050673	BP	GO:0050673	epithelial cell proliferation	480	0.379849	1.42427	0.00124185	0.00124185	0.423312	9189	tags=40%, list=31%, signal=28%	ENSMUSG00000042258/ENSMUSG00000032259/ENSMUSG00000015619/ENSMUSG00000030069/ENSMUSG00000074486/ENSMUSG00000019987/ENSMUSG00000020676/ENSMUSG00000079516/ENSMUSG00000054385/ENSMUSG00000015452/ENSMUSG00000001672/ENSMUSG00000044303/ENSMUSG00000097993/ENSMUSG00000025105/ENSMUSG00000037600/ENSMUSG00000035385/ENSMUSG00000051397/ENSMUSG00000004814/ENSMUSG00000035187/ENSMUSG00000022676/ENSMUSG00000051029/…
GO:0001664	MF	GO:0001664	G protein-coupled receptor binding	292	0.430871	1.54969	0.00134336	0.00134336	0.423312	5504	tags=25%, list=19%, signal=21%	ENSMUSG00000071005/ENSMUSG00000022705/ENSMUSG00000095675/ENSMUSG00000067604/ENSMUSG00000019890/ENSMUSG00000029417/ENSMUSG00000029380/ENSMUSG00000096826/ENSMUSG00000049699/ENSMUSG00000030069/ENSMUSG00000020178/ENSMUSG00000042306/ENSMUSG00000020676/ENSMUSG00000045471/ENSMUSG00000034837/ENSMUSG00000027840/ENSMUSG00000024164/ENSMUSG00000035373/ENSMUSG00000034855/ENSMUSG00000035385/ENSMUSG00000022949/…
GO:0005004	MF	GO:0005004	GPI-linked ephrin receptor activity	7	0.934138	1.76679	0.00134383	0.00134383	0.423312	3	tags=14%, list=0%, signal=14%	ENSMUSG00000028072
GO:0045765	BP	GO:0045765	regulation of angiogenesis	299	0.427524	1.54014	0.0013598	0.0013598	0.423312	9223	tags=44%, list=31%, signal=31%	ENSMUSG00000028072/ENSMUSG00000042258/ENSMUSG00000020676/ENSMUSG00000022181/ENSMUSG00000024164/ENSMUSG00000034855/ENSMUSG00000035385/ENSMUSG00000038357/ENSMUSG00000005836/ENSMUSG00000004814/ENSMUSG00000046714/ENSMUSG00000079042/ENSMUSG00000000049/ENSMUSG00000065541/ENSMUSG00000026180/ENSMUSG00000048583/ENSMUSG00000050335/ENSMUSG00000039321/ENSMUSG00000064177/ENSMUSG00000003032/ENSMUSG00000038304/…
GO:0048729	BP	GO:0048729	tissue morphogenesis	642	0.351227	1.34627	0.00136893	0.00136893	0.423312	7918	tags=30%, list=27%, signal=22%	ENSMUSG00000038805/ENSMUSG00000018822/ENSMUSG00000042258/ENSMUSG00000036602/ENSMUSG00000015619/ENSMUSG00000097084/ENSMUSG00000031831/ENSMUSG00000020676/ENSMUSG00000027840/ENSMUSG00000000731/ENSMUSG00000034855/ENSMUSG00000031965/ENSMUSG00000051879/ENSMUSG00000028463/ENSMUSG00000032068/ENSMUSG00000027547/ENSMUSG00000037600/ENSMUSG00000053797/ENSMUSG00000012396/ENSMUSG00000035557/ENSMUSG00000051397/…
GO:0043062	BP	GO:0043062	extracellular structure organization	317	0.408392	1.47856	0.00138007	0.00138007	0.423312	7393	tags=34%, list=25%, signal=26%	ENSMUSG00000032343/ENSMUSG00000028989/ENSMUSG00000038224/ENSMUSG00000043613/ENSMUSG00000003051/ENSMUSG00000046714/ENSMUSG00000005800/ENSMUSG00000024076/ENSMUSG00000025355/ENSMUSG00000005320/ENSMUSG00000033327/ENSMUSG00000027315/ENSMUSG00000050335/ENSMUSG00000030607/ENSMUSG00000027832/ENSMUSG00000021359/ENSMUSG00000020473/ENSMUSG00000047497/ENSMUSG00000031273/ENSMUSG00000027750/ENSMUSG00000000402/…
GO:0038083	BP	GO:0038083	peptidyl-tyrosine autophosphorylation	23	0.794338	1.96864	0.00138258	0.00138258	0.423312	3	tags=4%, list=0%, signal=4%	ENSMUSG00000028072
GO:0030198	BP	GO:0030198	extracellular matrix organization	315	0.412723	1.49321	0.00138274	0.00138274	0.423312	7393	tags=34%, list=25%, signal=26%	ENSMUSG00000032343/ENSMUSG00000028989/ENSMUSG00000038224/ENSMUSG00000043613/ENSMUSG00000003051/ENSMUSG00000046714/ENSMUSG00000005800/ENSMUSG00000024076/ENSMUSG00000025355/ENSMUSG00000005320/ENSMUSG00000033327/ENSMUSG00000027315/ENSMUSG00000050335/ENSMUSG00000030607/ENSMUSG00000027832/ENSMUSG00000021359/ENSMUSG00000020473/ENSMUSG00000047497/ENSMUSG00000031273/ENSMUSG00000027750/ENSMUSG00000000402/…
GO:0051968	BP	GO:0051968	positive regulation of synaptic transmission, glutamatergic	42	0.704966	1.96517	0.00140675	0.00140675	0.423312	3158	tags=19%, list=11%, signal=17%	ENSMUSG00000028072/ENSMUSG00000020178/ENSMUSG00000035385/ENSMUSG00000039783/ENSMUSG00000073804/ENSMUSG00000040373/ENSMUSG00000000120/ENSMUSG00000021478
GO:0008285	BP	GO:0008285	negative regulation of cell population proliferation	726	0.344569	1.33255	0.00142908	0.00142908	0.423312	7935	tags=29%, list=27%, signal=22%	ENSMUSG00000028072/ENSMUSG00000018822/ENSMUSG00000043017/ENSMUSG00000042258/ENSMUSG00000032259/ENSMUSG00000031551/ENSMUSG00000015619/ENSMUSG00000020178/ENSMUSG00000019987/ENSMUSG00000054385/ENSMUSG00000015452/ENSMUSG00000001672/ENSMUSG00000044303/ENSMUSG00000097993/ENSMUSG00000037600/ENSMUSG00000021239/ENSMUSG00000026770/ENSMUSG00000005836/ENSMUSG00000039981/ENSMUSG00000001076/ENSMUSG00000021070/…
GO:0098552	CC	GO:0098552	side of membrane	731	0.341903	1.32135	0.00143885	0.00143885	0.423312	6440	tags=26%, list=22%, signal=21%	ENSMUSG00000037944/ENSMUSG00000030336/ENSMUSG00000071005/ENSMUSG00000030144/ENSMUSG00000027863/ENSMUSG00000095675/ENSMUSG00000108763/ENSMUSG00000089728/ENSMUSG00000068227/ENSMUSG00000034774/ENSMUSG00000029417/ENSMUSG00000079355/ENSMUSG00000060509/ENSMUSG00000029510/ENSMUSG00000040963/ENSMUSG00000034837/ENSMUSG00000022595/ENSMUSG00000031506/ENSMUSG00000023013/ENSMUSG00000042474/ENSMUSG00000027249/…
GO:0002377	BP	GO:0002377	immunoglobulin production	185	0.4716	1.61948	0.00145808	0.00145808	0.423312	3283	tags=18%, list=11%, signal=16%	ENSMUSG00000076532/ENSMUSG00000095630/ENSMUSG00000079543/ENSMUSG00000105606/ENSMUSG00000065578/ENSMUSG00000094006/ENSMUSG00000030336/ENSMUSG00000095771/ENSMUSG00000096336/ENSMUSG00000076563/ENSMUSG00000076514/ENSMUSG00000024353/ENSMUSG00000076540/ENSMUSG00000036117/ENSMUSG00000076543/ENSMUSG00000095335/ENSMUSG00000076552/ENSMUSG00000096515/ENSMUSG00000094420/ENSMUSG00000062593/ENSMUSG00000094930/…
GO:0051336	BP	GO:0051336	regulation of hydrolase activity	781	0.33809	1.31501	0.00146092	0.00146092	0.423312	7346	tags=23%, list=25%, signal=18%	ENSMUSG00000028072/ENSMUSG00000021403/ENSMUSG00000037944/ENSMUSG00000071005/ENSMUSG00000095675/ENSMUSG00000050395/ENSMUSG00000020676/ENSMUSG00000015452/ENSMUSG00000041567/ENSMUSG00000068129/ENSMUSG00000042474/ENSMUSG00000044303/ENSMUSG00000035373/ENSMUSG00000038224/ENSMUSG00000027317/ENSMUSG00000032661/ENSMUSG00000029664/ENSMUSG00000035385/ENSMUSG00000062345/ENSMUSG00000066861/ENSMUSG00000004814/…
GO:0030312	CC	GO:0030312	external encapsulating structure	479	0.376392	1.41064	0.00155376	0.00155376	0.436835	7735	tags=42%, list=26%, signal=31%	ENSMUSG00000032343/ENSMUSG00000030116/ENSMUSG00000029510/ENSMUSG00000028989/ENSMUSG00000027249/ENSMUSG00000038224/ENSMUSG00000043613/ENSMUSG00000039084/ENSMUSG00000005800/ENSMUSG00000042353/ENSMUSG00000024076/ENSMUSG00000050860/ENSMUSG00000037254/ENSMUSG00000025355/ENSMUSG00000091345/ENSMUSG00000033327/ENSMUSG00000048583/ENSMUSG00000025787/ENSMUSG00000050335/ENSMUSG00000027907/ENSMUSG00000030607/…
GO:0046579	BP	GO:0046579	positive regulation of Ras protein signal transduction	24	0.792394	1.98607	0.00156771	0.00156771	0.436835	3	tags=4%, list=0%, signal=4%	ENSMUSG00000028072
GO:0048512	BP	GO:0048512	circadian behavior	64	0.628694	1.87615	0.00165734	0.00165734	0.436835	5267	tags=30%, list=18%, signal=24%	ENSMUSG00000038805/ENSMUSG00000022705/ENSMUSG00000067604/ENSMUSG00000032259/ENSMUSG00000020178/ENSMUSG00000038537/ENSMUSG00000029236/ENSMUSG00000004654/ENSMUSG00000039321/ENSMUSG00000064177/ENSMUSG00000073804/ENSMUSG00000050901/ENSMUSG00000021478/ENSMUSG00000015090/ENSMUSG00000035383/ENSMUSG00000038872/ENSMUSG00000017697/ENSMUSG00000057722/ENSMUSG00000047773
GO:0045229	BP	GO:0045229	external encapsulating structure organization	316	0.403132	1.45859	0.00166113	0.00166113	0.436835	7393	tags=34%, list=25%, signal=26%	ENSMUSG00000032343/ENSMUSG00000028989/ENSMUSG00000038224/ENSMUSG00000043613/ENSMUSG00000003051/ENSMUSG00000046714/ENSMUSG00000005800/ENSMUSG00000024076/ENSMUSG00000025355/ENSMUSG00000005320/ENSMUSG00000033327/ENSMUSG00000027315/ENSMUSG00000050335/ENSMUSG00000030607/ENSMUSG00000027832/ENSMUSG00000021359/ENSMUSG00000020473/ENSMUSG00000047497/ENSMUSG00000031273/ENSMUSG00000027750/ENSMUSG00000000402/…
GO:0007622	BP	GO:0007622	rhythmic behavior	67	0.627857	1.88626	0.00166736	0.00166736	0.436835	5267	tags=30%, list=18%, signal=25%	ENSMUSG00000038805/ENSMUSG00000022705/ENSMUSG00000067604/ENSMUSG00000021919/ENSMUSG00000032259/ENSMUSG00000020178/ENSMUSG00000038537/ENSMUSG00000029236/ENSMUSG00000004654/ENSMUSG00000039321/ENSMUSG00000064177/ENSMUSG00000073804/ENSMUSG00000050901/ENSMUSG00000021478/ENSMUSG00000015090/ENSMUSG00000035383/ENSMUSG00000038872/ENSMUSG00000017697/ENSMUSG00000057722/ENSMUSG00000047773
GO:0051966	BP	GO:0051966	regulation of synaptic transmission, glutamatergic	88	0.581311	1.82069	0.00170831	0.00170831	0.436835	3158	tags=11%, list=11%, signal=10%	ENSMUSG00000028072/ENSMUSG00000022705/ENSMUSG00000032259/ENSMUSG00000020178/ENSMUSG00000035385/ENSMUSG00000039783/ENSMUSG00000073804/ENSMUSG00000040373/ENSMUSG00000000120/ENSMUSG00000021478
GO:0021798	BP	GO:0021798	forebrain dorsal/ventral pattern formation	6	0.930567	1.68292	0.00172977	0.00172977	0.436835	240	tags=50%, list=1%, signal=50%	ENSMUSG00000038805/ENSMUSG00000035946/ENSMUSG00000001496
GO:0071316	BP	GO:0071316	cellular response to nicotine	8	0.917086	1.78969	0.00174757	0.00174757	0.436835	3	tags=12%, list=0%, signal=13%	ENSMUSG00000028072
GO:0060009	BP	GO:0060009	Sertoli cell development	22	0.788664	1.94029	0.00176852	0.00176852	0.436835	3	tags=5%, list=0%, signal=5%	ENSMUSG00000028072
GO:0051606	BP	GO:0051606	detection of stimulus	306	0.411573	1.48642	0.00191623	0.00191623	0.465687	4321	tags=27%, list=15%, signal=23%	ENSMUSG00000028072/ENSMUSG00000056203/ENSMUSG00000079466/ENSMUSG00000061295/ENSMUSG00000059864/ENSMUSG00000052508/ENSMUSG00000050015/ENSMUSG00000054054/ENSMUSG00000034837/ENSMUSG00000074003/ENSMUSG00000029491/ENSMUSG00000029205/ENSMUSG00000023349/ENSMUSG00000094891/ENSMUSG00000094612/ENSMUSG00000063827/ENSMUSG00000059887/ENSMUSG00000056822/ENSMUSG00000066319/ENSMUSG00000058831/ENSMUSG00000075066/…
GO:0005540	MF	GO:0005540	hyaluronic acid binding	23	0.781569	1.93699	0.00197511	0.00197511	0.467211	2195	tags=13%, list=7%, signal=12%	ENSMUSG00000032343/ENSMUSG00000037254/ENSMUSG00000030607
GO:0060384	BP	GO:0060384	innervation	32	0.727779	1.93101	0.00198452	0.00198452	0.467211	117	tags=6%, list=0%, signal=6%	ENSMUSG00000028072/ENSMUSG00000042258
GO:0005165	MF	GO:0005165	neurotrophin receptor binding	16	0.835257	1.91452	0.00213717	0.00213717	0.495407	3	tags=6%, list=0%, signal=6%	ENSMUSG00000028072
GO:0048483	BP	GO:0048483	autonomic nervous system development	42	0.686993	1.91507	0.00221061	0.00221061	0.504668	3105	tags=19%, list=11%, signal=17%	ENSMUSG00000028072/ENSMUSG00000015619/ENSMUSG00000028946/ENSMUSG00000025927/ENSMUSG00000039377/ENSMUSG00000021359/ENSMUSG00000022510/ENSMUSG00000022144
GO:0050678	BP	GO:0050678	regulation of epithelial cell proliferation	401	0.386113	1.42544	0.00237107	0.00237107	0.527946	9223	tags=42%, list=31%, signal=29%	ENSMUSG00000042258/ENSMUSG00000032259/ENSMUSG00000015619/ENSMUSG00000019987/ENSMUSG00000020676/ENSMUSG00000079516/ENSMUSG00000054385/ENSMUSG00000015452/ENSMUSG00000001672/ENSMUSG00000044303/ENSMUSG00000025105/ENSMUSG00000037600/ENSMUSG00000035385/ENSMUSG00000051397/ENSMUSG00000004814/ENSMUSG00000022676/ENSMUSG00000079042/ENSMUSG00000096001/ENSMUSG00000000049/ENSMUSG00000084128/ENSMUSG00000048534/…
GO:0055037	CC	GO:0055037	recycling endosome	160	0.486163	1.64121	0.00238265	0.00238265	0.527946	3403	tags=6%, list=12%, signal=6%	ENSMUSG00000028072/ENSMUSG00000023013/ENSMUSG00000063354/ENSMUSG00000026304/ENSMUSG00000027048/ENSMUSG00000041301/ENSMUSG00000039321/ENSMUSG00000011008/ENSMUSG00000049115/ENSMUSG00000047507
GO:0030855	BP	GO:0030855	epithelial cell differentiation	659	0.347418	1.33381	0.00242634	0.00242634	0.528865	7410	tags=30%, list=25%, signal=23%	ENSMUSG00000028072/ENSMUSG00000036853/ENSMUSG00000038805/ENSMUSG00000063672/ENSMUSG00000001496/ENSMUSG00000015619/ENSMUSG00000030069/ENSMUSG00000079516/ENSMUSG00000021848/ENSMUSG00000039977/ENSMUSG00000022435/ENSMUSG00000044303/ENSMUSG00000051879/ENSMUSG00000047641/ENSMUSG00000037600/ENSMUSG00000053797/ENSMUSG00000061959/ENSMUSG00000021872/ENSMUSG00000035557/ENSMUSG00000005836/ENSMUSG00000002057/…
GO:0046578	BP	GO:0046578	regulation of Ras protein signal transduction	57	0.648183	1.89605	0.002457	0.002457	0.528865	3	tags=2%, list=0%, signal=2%	ENSMUSG00000028072
GO:0007610	BP	GO:0007610	behavior	772	0.330668	1.28567	0.00254545	0.00254545	0.538659	5537	tags=14%, list=19%, signal=12%	ENSMUSG00000028072/ENSMUSG00000036853/ENSMUSG00000038805/ENSMUSG00000096225/ENSMUSG00000022705/ENSMUSG00000067604/ENSMUSG00000019890/ENSMUSG00000021919/ENSMUSG00000032259/ENSMUSG00000031551/ENSMUSG00000001496/ENSMUSG00000020178/ENSMUSG00000074486/ENSMUSG00000074207/ENSMUSG00000020676/ENSMUSG00000038537/ENSMUSG00000045471/ENSMUSG00000054385/ENSMUSG00000015452/ENSMUSG00000034837/ENSMUSG00000029219/…
GO:0051057	BP	GO:0051057	positive regulation of small GTPase mediated signal transduction	91	0.568051	1.78892	0.002574	0.002574	0.538659	7076	tags=31%, list=24%, signal=23%	ENSMUSG00000028072/ENSMUSG00000050350/ENSMUSG00000045281/ENSMUSG00000057280/ENSMUSG00000095677/ENSMUSG00000073010/ENSMUSG00000054293/ENSMUSG00000031861/ENSMUSG00000000120/ENSMUSG00000026043/ENSMUSG00000073008/ENSMUSG00000050147/ENSMUSG00000029711/ENSMUSG00000050921/ENSMUSG00000036131/ENSMUSG00000021886/ENSMUSG00000027878/ENSMUSG00000000579/ENSMUSG00000044317/ENSMUSG00000062312/ENSMUSG00000038855/…
GO:0005166	MF	GO:0005166	neurotrophin p75 receptor binding	6	0.920589	1.66487	0.00269076	0.00269076	0.541476	3	tags=17%, list=0%, signal=17%	ENSMUSG00000028072
GO:0005003	MF	GO:0005003	ephrin receptor activity	16	0.828688	1.89946	0.00272003	0.00272003	0.541476	3	tags=6%, list=0%, signal=6%	ENSMUSG00000028072
GO:0048485	BP	GO:0048485	sympathetic nervous system development	22	0.76304	1.87725	0.00275103	0.00275103	0.541476	3105	tags=27%, list=11%, signal=24%	ENSMUSG00000028072/ENSMUSG00000015619/ENSMUSG00000025927/ENSMUSG00000021359/ENSMUSG00000022510/ENSMUSG00000022144
GO:0002250	BP	GO:0002250	adaptive immune response	468	0.372878	1.39658	0.00275229	0.00275229	0.541476	5487	tags=25%, list=19%, signal=20%	ENSMUSG00000095589/ENSMUSG00000076615/ENSMUSG00000094088/ENSMUSG00000095007/ENSMUSG00000005763/ENSMUSG00000021403/ENSMUSG00000065578/ENSMUSG00000037944/ENSMUSG00000026405/ENSMUSG00000071005/ENSMUSG00000094124/ENSMUSG00000030144/ENSMUSG00000068227/ENSMUSG00000015619/ENSMUSG00000076563/ENSMUSG00000026070/ENSMUSG00000096499/ENSMUSG00000019987/ENSMUSG00000094502/ENSMUSG00000015452/ENSMUSG00000090077/…
GO:0016048	BP	GO:0016048	detection of temperature stimulus	32	0.723848	1.92058	0.00277833	0.00277833	0.541476	3126	tags=25%, list=11%, signal=22%	ENSMUSG00000028072/ENSMUSG00000079466/ENSMUSG00000061762/ENSMUSG00000005952/ENSMUSG00000034533/ENSMUSG00000021799/ENSMUSG00000031075/ENSMUSG00000000120
GO:0007600	BP	GO:0007600	sensory perception	680	0.337588	1.29966	0.00280308	0.00280308	0.541476	4977	tags=26%, list=17%, signal=22%	ENSMUSG00000028072/ENSMUSG00000032343/ENSMUSG00000036853/ENSMUSG00000056203/ENSMUSG00000030523/ENSMUSG00000079466/ENSMUSG00000032259/ENSMUSG00000109219/ENSMUSG00000061295/ENSMUSG00000059864/ENSMUSG00000026114/ENSMUSG00000070421/ENSMUSG00000052508/ENSMUSG00000022243/ENSMUSG00000050015/ENSMUSG00000054054/ENSMUSG00000021396/ENSMUSG00000034837/ENSMUSG00000074003/ENSMUSG00000029491/ENSMUSG00000029205/…
GO:0035249	BP	GO:0035249	synaptic transmission, glutamatergic	130	0.505091	1.66186	0.00296804	0.00296804	0.558812	1101	tags=5%, list=4%, signal=4%	ENSMUSG00000028072/ENSMUSG00000022705/ENSMUSG00000032259/ENSMUSG00000035745/ENSMUSG00000020178/ENSMUSG00000035385
GO:0034184	BP	GO:0034184	positive regulation of maintenance of mitotic sister chromatid cohesion	6	0.901513	1.63037	0.00307515	0.00307515	0.558812	116	tags=17%, list=0%, signal=17%	ENSMUSG00000027379
GO:0043121	MF	GO:0043121	neurotrophin binding	13	0.847154	1.84281	0.00311163	0.00311163	0.558812	3	tags=8%, list=0%, signal=8%	ENSMUSG00000028072
GO:0071532	MF	GO:0071532	ankyrin repeat binding	7	-0.946324	-1.77471	0.00312956	0.00312956	0.558812	65	tags=57%, list=0%, signal=57%	ENSMUSG00000033955/ENSMUSG00000022629/ENSMUSG00000025925/ENSMUSG00000028141
GO:0045766	BP	GO:0045766	positive regulation of angiogenesis	176	0.466152	1.59157	0.00313329	0.00313329	0.558812	7548	tags=36%, list=26%, signal=27%	ENSMUSG00000028072/ENSMUSG00000042258/ENSMUSG00000020676/ENSMUSG00000022181/ENSMUSG00000024164/ENSMUSG00000038357/ENSMUSG00000005836/ENSMUSG00000004814/ENSMUSG00000046714/ENSMUSG00000079042/ENSMUSG00000065541/ENSMUSG00000026180/ENSMUSG00000048583/ENSMUSG00000050335/ENSMUSG00000039321/ENSMUSG00000064177/ENSMUSG00000003032/ENSMUSG00000049115/ENSMUSG00000037411/ENSMUSG00000054555/ENSMUSG00000015340/…
GO:0051896	BP	GO:0051896	regulation of phosphatidylinositol 3-kinase/protein kinase B signal transduction	261	0.421144	1.49759	0.00313398	0.00313398	0.558812	933	tags=5%, list=3%, signal=5%	ENSMUSG00000028072/ENSMUSG00000064109/ENSMUSG00000018822/ENSMUSG00000071005/ENSMUSG00000022705/ENSMUSG00000095675/ENSMUSG00000019890/ENSMUSG00000032259/ENSMUSG00000015619/ENSMUSG00000054385/ENSMUSG00000041567/ENSMUSG00000090077/ENSMUSG00000027249/ENSMUSG00000043613
GO:0043473	BP	GO:0043473	pigmentation	114	0.528496	1.70797	0.00315244	0.00315244	0.558812	6812	tags=25%, list=23%, signal=20%	ENSMUSG00000032259/ENSMUSG00000035183/ENSMUSG00000022243/ENSMUSG00000022129/ENSMUSG00000005994/ENSMUSG00000025359/ENSMUSG00000034837/ENSMUSG00000026304/ENSMUSG00000022676/ENSMUSG00000004651/ENSMUSG00000030559/ENSMUSG00000051159/ENSMUSG00000004872/ENSMUSG00000061524/ENSMUSG00000030022/ENSMUSG00000031367/ENSMUSG00000037370/ENSMUSG00000025333/ENSMUSG00000022122/ENSMUSG00000027860/ENSMUSG00000025351/…
GO:0050906	BP	GO:0050906	detection of stimulus involved in sensory perception	203	0.451847	1.56739	0.00322181	0.00322181	0.560134	4321	tags=31%, list=15%, signal=27%	ENSMUSG00000028072/ENSMUSG00000056203/ENSMUSG00000079466/ENSMUSG00000061295/ENSMUSG00000059864/ENSMUSG00000052508/ENSMUSG00000050015/ENSMUSG00000054054/ENSMUSG00000034837/ENSMUSG00000074003/ENSMUSG00000029205/ENSMUSG00000094891/ENSMUSG00000094612/ENSMUSG00000063827/ENSMUSG00000059887/ENSMUSG00000056822/ENSMUSG00000066319/ENSMUSG00000075066/ENSMUSG00000033355/ENSMUSG00000046652/ENSMUSG00000037578/…
GO:0002064	BP	GO:0002064	epithelial cell development	227	0.433781	1.51715	0.00333504	0.00333504	0.560134	7600	tags=31%, list=26%, signal=23%	ENSMUSG00000028072/ENSMUSG00000038805/ENSMUSG00000037600/ENSMUSG00000021872/ENSMUSG00000046714/ENSMUSG00000024215/ENSMUSG00000041301/ENSMUSG00000070473/ENSMUSG00000000303/ENSMUSG00000021359/ENSMUSG00000017491/ENSMUSG00000022056/ENSMUSG00000022510/ENSMUSG00000068323/ENSMUSG00000077962/ENSMUSG00000028640/ENSMUSG00000045322/ENSMUSG00000039004/ENSMUSG00000035273/ENSMUSG00000032179/ENSMUSG00000043013/…
GO:0048406	MF	GO:0048406	nerve growth factor binding	9	0.873495	1.75119	0.00333726	0.00333726	0.560134	3	tags=11%, list=0%, signal=11%	ENSMUSG00000028072
GO:0120031	BP	GO:0120031	plasma membrane bounded cell projection assembly	583	0.348567	1.32765	0.00334336	0.00334336	0.560134	8327	tags=22%, list=28%, signal=16%	ENSMUSG00000032057/ENSMUSG00000037944/ENSMUSG00000071005/ENSMUSG00000095675/ENSMUSG00000043020/ENSMUSG00000021118/ENSMUSG00000031831/ENSMUSG00000038987/ENSMUSG00000042707/ENSMUSG00000026809/ENSMUSG00000042189/ENSMUSG00000026304/ENSMUSG00000095276/ENSMUSG00000051397/ENSMUSG00000027867/ENSMUSG00000053161/ENSMUSG00000021948/ENSMUSG00000043621/ENSMUSG00000028492/ENSMUSG00000034227/ENSMUSG00000038195/…
GO:1904018	BP	GO:1904018	positive regulation of vasculature development	179	0.464187	1.59125	0.00335893	0.00335893	0.560134	7548	tags=35%, list=26%, signal=26%	ENSMUSG00000028072/ENSMUSG00000042258/ENSMUSG00000020676/ENSMUSG00000022181/ENSMUSG00000024164/ENSMUSG00000038357/ENSMUSG00000005836/ENSMUSG00000004814/ENSMUSG00000046714/ENSMUSG00000079042/ENSMUSG00000065541/ENSMUSG00000026180/ENSMUSG00000048583/ENSMUSG00000050335/ENSMUSG00000039321/ENSMUSG00000064177/ENSMUSG00000003032/ENSMUSG00000049115/ENSMUSG00000037411/ENSMUSG00000054555/ENSMUSG00000015340/…
GO:0030031	BP	GO:0030031	cell projection assembly	597	0.347381	1.32457	0.00338295	0.00338295	0.560134	8327	tags=22%, list=28%, signal=16%	ENSMUSG00000032057/ENSMUSG00000037944/ENSMUSG00000071005/ENSMUSG00000095675/ENSMUSG00000043020/ENSMUSG00000021118/ENSMUSG00000031831/ENSMUSG00000038987/ENSMUSG00000042707/ENSMUSG00000026809/ENSMUSG00000042189/ENSMUSG00000026304/ENSMUSG00000095276/ENSMUSG00000051397/ENSMUSG00000027867/ENSMUSG00000053161/ENSMUSG00000021948/ENSMUSG00000043621/ENSMUSG00000028492/ENSMUSG00000034227/ENSMUSG00000038195/…
GO:0002414	BP	GO:0002414	immunoglobulin transcytosis in epithelial cells	4	0.947416	1.5547	0.00344894	0.00344894	0.564852	1202	tags=75%, list=4%, signal=72%	ENSMUSG00000017309/ENSMUSG00000042474/ENSMUSG00000026304
GO:0046189	BP	GO:0046189	phenol-containing compound biosynthetic process	52	0.639254	1.84178	0.00387044	0.00387044	0.616464	3423	tags=31%, list=12%, signal=27%	ENSMUSG00000035183/ENSMUSG00000015619/ENSMUSG00000022243/ENSMUSG00000022129/ENSMUSG00000005994/ENSMUSG00000025359/ENSMUSG00000042096/ENSMUSG00000055197/ENSMUSG00000004651/ENSMUSG00000030559/ENSMUSG00000027360/ENSMUSG00000038216/ENSMUSG00000051159/ENSMUSG00000049115/ENSMUSG00000040046/ENSMUSG00000037580
GO:0060159	BP	GO:0060159	regulation of dopamine receptor signaling pathway	11	0.842895	1.77039	0.00390016	0.00390016	0.616464	169	tags=18%, list=1%, signal=18%	ENSMUSG00000022705/ENSMUSG00000032259
GO:2001069	MF	GO:2001069	glycogen binding	8	-0.926905	-1.79775	0.00391591	0.00391591	0.616464	18	tags=38%, list=0%, signal=37%	ENSMUSG00000072494/ENSMUSG00000050423/ENSMUSG00000042717
GO:0007635	BP	GO:0007635	chemosensory behavior	21	0.752278	1.83546	0.00392773	0.00392773	0.616464	651	tags=10%, list=2%, signal=9%	ENSMUSG00000028072/ENSMUSG00000074003
GO:0019233	BP	GO:0019233	sensory perception of pain	95	0.547288	1.73297	0.00411612	0.00411612	0.636374	2490	tags=11%, list=8%, signal=10%	ENSMUSG00000028072/ENSMUSG00000079466/ENSMUSG00000035385/ENSMUSG00000029236/ENSMUSG00000045573/ENSMUSG00000042448/ENSMUSG00000061762/ENSMUSG00000005952/ENSMUSG00000032769/ENSMUSG00000034533
GO:0097029	BP	GO:0097029	mature conventional dendritic cell differentiation	4	0.941081	1.5443	0.00421537	0.00421537	0.636374	108	tags=50%, list=0%, signal=50%	ENSMUSG00000037944/ENSMUSG00000071005
GO:0034235	MF	GO:0034235	GPI anchor binding	7	0.881258	1.66677	0.00422346	0.00422346	0.636374	2043	tags=43%, list=7%, signal=40%	ENSMUSG00000054385/ENSMUSG00000037440/ENSMUSG00000059089
GO:0002009	BP	GO:0002009	morphogenesis of an epithelium	543	0.349512	1.32104	0.00422352	0.00422352	0.636374	8585	tags=34%, list=29%, signal=24%	ENSMUSG00000018822/ENSMUSG00000036602/ENSMUSG00000015619/ENSMUSG00000031831/ENSMUSG00000020676/ENSMUSG00000027840/ENSMUSG00000000731/ENSMUSG00000034855/ENSMUSG00000031965/ENSMUSG00000051879/ENSMUSG00000028463/ENSMUSG00000032068/ENSMUSG00000027547/ENSMUSG00000037600/ENSMUSG00000053797/ENSMUSG00000035557/ENSMUSG00000051397/ENSMUSG00000002057/ENSMUSG00000046714/ENSMUSG00000022676/ENSMUSG00000044279/…
GO:1900152	BP	GO:1900152	negative regulation of nuclear-transcribed mRNA catabolic process, deadenylation-dependent decay	11	0.838591	1.76135	0.00448518	0.00448518	0.665852	62	tags=9%, list=0%, signal=9%	ENSMUSG00000013415
GO:0018958	BP	GO:0018958	phenol-containing compound metabolic process	121	0.4978	1.62487	0.00450755	0.00450755	0.665852	3423	tags=21%, list=12%, signal=18%	ENSMUSG00000032259/ENSMUSG00000035183/ENSMUSG00000015619/ENSMUSG00000022243/ENSMUSG00000022129/ENSMUSG00000005994/ENSMUSG00000025359/ENSMUSG00000042096/ENSMUSG00000055197/ENSMUSG00000025479/ENSMUSG00000004651/ENSMUSG00000028172/ENSMUSG00000027224/ENSMUSG00000068452/ENSMUSG00000030559/ENSMUSG00000027360/ENSMUSG00000027931/ENSMUSG00000038216/ENSMUSG00000051159/ENSMUSG00000030378/ENSMUSG00000021478/…
GO:0005539	MF	GO:0005539	glycosaminoglycan binding	215	0.433004	1.51281	0.00475238	0.00475238	0.695202	7781	tags=40%, list=26%, signal=30%	ENSMUSG00000032343/ENSMUSG00000046070/ENSMUSG00000032852/ENSMUSG00000079516/ENSMUSG00000033898/ENSMUSG00000035373/ENSMUSG00000027249/ENSMUSG00000034855/ENSMUSG00000035385/ENSMUSG00000009185/ENSMUSG00000074378/ENSMUSG00000024076/ENSMUSG00000000049/ENSMUSG00000037254/ENSMUSG00000005320/ENSMUSG00000026580/ENSMUSG00000022766/ENSMUSG00000033327/ENSMUSG00000030607/ENSMUSG00000027750/ENSMUSG00000056399/…
GO:0004373	MF	GO:0004373	glycogen (starch) synthase activity	3	0.960856	1.48139	0.00489237	0.00489237	0.704254	323	tags=33%, list=1%, signal=33%	ENSMUSG00000030244
GO:0034182	BP	GO:0034182	regulation of maintenance of mitotic sister chromatid cohesion	9	0.858476	1.72108	0.00490773	0.00490773	0.704254	116	tags=11%, list=0%, signal=11%	ENSMUSG00000027379
GO:0051924	BP	GO:0051924	regulation of calcium ion transport	268	0.40755	1.45212	0.00503045	0.00503045	0.715053	8215	tags=33%, list=28%, signal=24%	ENSMUSG00000022705/ENSMUSG00000042258/ENSMUSG00000032259/ENSMUSG00000029417/ENSMUSG00000020722/ENSMUSG00000035745/ENSMUSG00000020178/ENSMUSG00000045471/ENSMUSG00000090077/ENSMUSG00000023013/ENSMUSG00000027249/ENSMUSG00000034855/ENSMUSG00000023274/ENSMUSG00000024027/ENSMUSG00000047343/ENSMUSG00000029193/ENSMUSG00000043505/ENSMUSG00000050335/ENSMUSG00000022479/ENSMUSG00000019787/ENSMUSG00000026343/…
GO:0040017	BP	GO:0040017	positive regulation of locomotion	622	0.33698	1.29015	0.00508475	0.00508475	0.716016	9428	tags=39%, list=32%, signal=27%	ENSMUSG00000037944/ENSMUSG00000071005/ENSMUSG00000095675/ENSMUSG00000015619/ENSMUSG00000042306/ENSMUSG00000020676/ENSMUSG00000015452/ENSMUSG00000024939/ENSMUSG00000052270/ENSMUSG00000035373/ENSMUSG00000041954/ENSMUSG00000034855/ENSMUSG00000057719/ENSMUSG00000043613/ENSMUSG00000032068/ENSMUSG00000021872/ENSMUSG00000096215/ENSMUSG00000035385/ENSMUSG00000004814/ENSMUSG00000015316/ENSMUSG00000046714/…
GO:0060271	BP	GO:0060271	cilium assembly	382	0.377912	1.39012	0.00519181	0.00519181	0.724323	7291	tags=17%, list=25%, signal=13%	ENSMUSG00000032057/ENSMUSG00000043020/ENSMUSG00000031831/ENSMUSG00000038987/ENSMUSG00000042707/ENSMUSG00000026809/ENSMUSG00000042189/ENSMUSG00000026304/ENSMUSG00000095276/ENSMUSG00000027867/ENSMUSG00000053161/ENSMUSG00000043621/ENSMUSG00000028492/ENSMUSG00000034227/ENSMUSG00000038195/ENSMUSG00000041323/ENSMUSG00000042433/ENSMUSG00000029235/ENSMUSG00000041138/ENSMUSG00000030708/ENSMUSG00000046585/…
GO:0043547	BP	GO:0043547	positive regulation of GTPase activity	219	0.429401	1.50087	0.00531646	0.00531646	0.729578	7388	tags=20%, list=25%, signal=15%	ENSMUSG00000028072/ENSMUSG00000037944/ENSMUSG00000071005/ENSMUSG00000095675/ENSMUSG00000020676/ENSMUSG00000035373/ENSMUSG00000035385/ENSMUSG00000004814/ENSMUSG00000009185/ENSMUSG00000034227/ENSMUSG00000026358/ENSMUSG00000031355/ENSMUSG00000031780/ENSMUSG00000020599/ENSMUSG00000026573/ENSMUSG00000038608/ENSMUSG00000032946/ENSMUSG00000006445/ENSMUSG00000033542/ENSMUSG00000021994/ENSMUSG00000021886/…
GO:0060160	BP	GO:0060160	negative regulation of dopamine receptor signaling pathway	4	0.939022	1.54092	0.00536501	0.00536501	0.729578	169	tags=50%, list=1%, signal=50%	ENSMUSG00000022705/ENSMUSG00000032259
GO:0002443	BP	GO:0002443	leukocyte mediated immunity	427	0.362493	1.34816	0.00537474	0.00537474	0.729578	5005	tags=23%, list=17%, signal=19%	ENSMUSG00000095589/ENSMUSG00000076615/ENSMUSG00000094088/ENSMUSG00000021403/ENSMUSG00000065578/ENSMUSG00000026405/ENSMUSG00000094124/ENSMUSG00000027863/ENSMUSG00000068227/ENSMUSG00000029380/ENSMUSG00000015619/ENSMUSG00000026070/ENSMUSG00000096499/ENSMUSG00000019987/ENSMUSG00000094502/ENSMUSG00000015452/ENSMUSG00000086076/ENSMUSG00000042474/ENSMUSG00000037202/ENSMUSG00000000731/ENSMUSG00000024164/…
GO:0043068	BP	GO:0043068	positive regulation of programmed cell death	639	0.335671	1.28652	0.00545889	0.00545889	0.733643	8978	tags=30%, list=30%, signal=21%	ENSMUSG00000028072/ENSMUSG00000027379/ENSMUSG00000042258/ENSMUSG00000102037/ENSMUSG00000029380/ENSMUSG00000031551/ENSMUSG00000020178/ENSMUSG00000019987/ENSMUSG00000022181/ENSMUSG00000015452/ENSMUSG00000044303/ENSMUSG00000037202/ENSMUSG00000031965/ENSMUSG00000037440/ENSMUSG00000057280/ENSMUSG00000063851/ENSMUSG00000019982/ENSMUSG00000005836/ENSMUSG00000050345/ENSMUSG00000034552/ENSMUSG00000025927/…
GO:0045056	BP	GO:0045056	transcytosis	22	0.733829	1.80538	0.00550206	0.00550206	0.733643	2287	tags=23%, list=8%, signal=21%	ENSMUSG00000017309/ENSMUSG00000015452/ENSMUSG00000042474/ENSMUSG00000026304/ENSMUSG00000027070
GO:0019221	BP	GO:0019221	cytokine-mediated signaling pathway	420	0.36428	1.3527	0.00567673	0.00567673	0.750292	6665	tags=25%, list=23%, signal=19%	ENSMUSG00000071005/ENSMUSG00000095675/ENSMUSG00000068227/ENSMUSG00000029417/ENSMUSG00000029380/ENSMUSG00000026070/ENSMUSG00000019987/ENSMUSG00000020676/ENSMUSG00000042672/ENSMUSG00000036117/ENSMUSG00000089942/ENSMUSG00000035373/ENSMUSG00000034855/ENSMUSG00000023274/ENSMUSG00000032661/ENSMUSG00000035385/ENSMUSG00000026770/ENSMUSG00000066861/ENSMUSG00000007888/ENSMUSG00000004814/ENSMUSG00000049382/…
GO:0034093	BP	GO:0034093	positive regulation of maintenance of sister chromatid cohesion	7	0.868514	1.64267	0.00575926	0.00575926	0.752153	116	tags=14%, list=0%, signal=14%	ENSMUSG00000027379
GO:0007265	BP	GO:0007265	Ras protein signal transduction	110	0.511602	1.64572	0.00579065	0.00579065	0.752153	3	tags=1%, list=0%, signal=1%	ENSMUSG00000028072
GO:0034987	MF	GO:0034987	immunoglobulin receptor binding	14	0.796123	1.76178	0.00604524	0.00604524	0.755118	2125	tags=36%, list=7%, signal=33%	ENSMUSG00000076615/ENSMUSG00000030144/ENSMUSG00000095079/ENSMUSG00000053338/ENSMUSG00000050335
GO:0006570	BP	GO:0006570	tyrosine metabolic process	17	0.768078	1.78202	0.00607605	0.00607605	0.755118	4635	tags=47%, list=16%, signal=40%	ENSMUSG00000022243/ENSMUSG00000022129/ENSMUSG00000005994/ENSMUSG00000022821/ENSMUSG00000001670/ENSMUSG00000029445/ENSMUSG00000019762/ENSMUSG00000000214
GO:0042749	BP	GO:0042749	regulation of circadian sleep/wake cycle	30	0.693189	1.81771	0.00610236	0.00610236	0.755118	4819	tags=43%, list=16%, signal=36%	ENSMUSG00000022705/ENSMUSG00000032259/ENSMUSG00000020178/ENSMUSG00000029236/ENSMUSG00000004654/ENSMUSG00000039321/ENSMUSG00000064177/ENSMUSG00000073804/ENSMUSG00000050901/ENSMUSG00000021478/ENSMUSG00000015090/ENSMUSG00000035383/ENSMUSG00000017697
GO:0050953	BP	GO:0050953	sensory perception of light stimulus	149	0.473605	1.58338	0.00612197	0.00612197	0.755118	5014	tags=26%, list=17%, signal=22%	ENSMUSG00000032343/ENSMUSG00000030523/ENSMUSG00000026114/ENSMUSG00000022243/ENSMUSG00000021396/ENSMUSG00000034837/ENSMUSG00000029491/ENSMUSG00000021239/ENSMUSG00000038135/ENSMUSG00000058831/ENSMUSG00000048582/ENSMUSG00000032401/ENSMUSG00000031789/ENSMUSG00000056043/ENSMUSG00000031450/ENSMUSG00000042064/ENSMUSG00000025386/ENSMUSG00000021799/ENSMUSG00000025350/ENSMUSG00000012819/ENSMUSG00000070337/…
GO:0005930	CC	GO:0005930	axoneme	190	0.444993	1.53169	0.00613648	0.00613648	0.755118	7588	tags=28%, list=26%, signal=21%	ENSMUSG00000029182/ENSMUSG00000043020/ENSMUSG00000047671/ENSMUSG00000031831/ENSMUSG00000036551/ENSMUSG00000042707/ENSMUSG00000026809/ENSMUSG00000079502/ENSMUSG00000042189/ENSMUSG00000009070/ENSMUSG00000022993/ENSMUSG00000027867/ENSMUSG00000090206/ENSMUSG00000042788/ENSMUSG00000028492/ENSMUSG00000052273/ENSMUSG00000026649/ENSMUSG00000041138/ENSMUSG00000026969/ENSMUSG00000030708/ENSMUSG00000021879/…
GO:0097014	CC	GO:0097014	ciliary plasm	191	0.444054	1.529	0.00615006	0.00615006	0.755118	7588	tags=28%, list=26%, signal=21%	ENSMUSG00000029182/ENSMUSG00000043020/ENSMUSG00000047671/ENSMUSG00000031831/ENSMUSG00000036551/ENSMUSG00000042707/ENSMUSG00000026809/ENSMUSG00000079502/ENSMUSG00000042189/ENSMUSG00000009070/ENSMUSG00000022993/ENSMUSG00000027867/ENSMUSG00000090206/ENSMUSG00000042788/ENSMUSG00000028492/ENSMUSG00000052273/ENSMUSG00000026649/ENSMUSG00000041138/ENSMUSG00000026969/ENSMUSG00000030708/ENSMUSG00000021879/…
GO:0048762	BP	GO:0048762	mesenchymal cell differentiation	241	0.416617	1.46861	0.00620797	0.00620797	0.755118	8448	tags=34%, list=29%, signal=24%	ENSMUSG00000042258/ENSMUSG00000036602/ENSMUSG00000001496/ENSMUSG00000015619/ENSMUSG00000015452/ENSMUSG00000031965/ENSMUSG00000046714/ENSMUSG00000022676/ENSMUSG00000024134/ENSMUSG00000021359/ENSMUSG00000001827/ENSMUSG00000032744/ENSMUSG00000004872/ENSMUSG00000031073/ENSMUSG00000024987/ENSMUSG00000013584/ENSMUSG00000022144/ENSMUSG00000032446/ENSMUSG00000061524/ENSMUSG00000021904/ENSMUSG00000022150/…
GO:0051056	BP	GO:0051056	regulation of small GTPase mediated signal transduction	240	0.413173	1.45483	0.0062144	0.0062144	0.755118	8619	tags=28%, list=29%, signal=20%	ENSMUSG00000028072/ENSMUSG00000050350/ENSMUSG00000045281/ENSMUSG00000057280/ENSMUSG00000095677/ENSMUSG00000032081/ENSMUSG00000073010/ENSMUSG00000054293/ENSMUSG00000024043/ENSMUSG00000031861/ENSMUSG00000026697/ENSMUSG00000040600/ENSMUSG00000000120/ENSMUSG00000026043/ENSMUSG00000073008/ENSMUSG00000050147/ENSMUSG00000029711/ENSMUSG00000050921/ENSMUSG00000036131/ENSMUSG00000001583/ENSMUSG00000021886/…
GO:0003735	MF	GO:0003735	structural constituent of ribosome	165	0.462416	1.5673	0.00644238	0.00644238	0.771233	12087	tags=68%, list=41%, signal=41%	ENSMUSG00000061669/ENSMUSG00000062456/ENSMUSG00000039209/ENSMUSG00000062997/ENSMUSG00000036781/ENSMUSG00000046330/ENSMUSG00000068396/ENSMUSG00000020460/ENSMUSG00000046364/ENSMUSG00000068240/ENSMUSG00000010406/ENSMUSG00000090862/ENSMUSG00000034932/ENSMUSG00000078193/ENSMUSG00000024829/ENSMUSG00000040952/ENSMUSG00000058546/ENSMUSG00000025362/ENSMUSG00000045128/ENSMUSG00000034892/ENSMUSG00000006333/…
GO:0006595	BP	GO:0006595	polyamine metabolic process	17	-0.837818	-1.88388	0.00653061	0.00653061	0.771233	65	tags=12%, list=0%, signal=12%	ENSMUSG00000060038/ENSMUSG00000028141
GO:0044782	BP	GO:0044782	cilium organization	412	0.366724	1.35818	0.00655738	0.00655738	0.771233	7291	tags=17%, list=25%, signal=13%	ENSMUSG00000032057/ENSMUSG00000043020/ENSMUSG00000031831/ENSMUSG00000038987/ENSMUSG00000042707/ENSMUSG00000026809/ENSMUSG00000042189/ENSMUSG00000026304/ENSMUSG00000095276/ENSMUSG00000027867/ENSMUSG00000053161/ENSMUSG00000043621/ENSMUSG00000028492/ENSMUSG00000034227/ENSMUSG00000038195/ENSMUSG00000026649/ENSMUSG00000041323/ENSMUSG00000042433/ENSMUSG00000032514/ENSMUSG00000029235/ENSMUSG00000041138/…
GO:0002440	BP	GO:0002440	production of molecular mediator of immune response	319	0.386114	1.39737	0.00666297	0.00666297	0.771233	3381	tags=15%, list=11%, signal=14%	ENSMUSG00000076532/ENSMUSG00000095630/ENSMUSG00000079543/ENSMUSG00000105606/ENSMUSG00000065578/ENSMUSG00000094006/ENSMUSG00000030336/ENSMUSG00000095771/ENSMUSG00000096336/ENSMUSG00000015619/ENSMUSG00000076563/ENSMUSG00000026070/ENSMUSG00000076514/ENSMUSG00000019987/ENSMUSG00000052234/ENSMUSG00000024353/ENSMUSG00000076540/ENSMUSG00000036117/ENSMUSG00000076543/ENSMUSG00000095335/ENSMUSG00000076552/…
GO:0060008	BP	GO:0060008	Sertoli cell differentiation	26	0.714786	1.82225	0.00668108	0.00668108	0.771233	3	tags=4%, list=0%, signal=4%	ENSMUSG00000028072
GO:2000147	BP	GO:2000147	positive regulation of cell motility	608	0.334498	1.2779	0.00677048	0.00677048	0.771233	9428	tags=38%, list=32%, signal=27%	ENSMUSG00000037944/ENSMUSG00000071005/ENSMUSG00000095675/ENSMUSG00000015619/ENSMUSG00000042306/ENSMUSG00000020676/ENSMUSG00000015452/ENSMUSG00000024939/ENSMUSG00000052270/ENSMUSG00000035373/ENSMUSG00000041954/ENSMUSG00000034855/ENSMUSG00000057719/ENSMUSG00000043613/ENSMUSG00000032068/ENSMUSG00000021872/ENSMUSG00000096215/ENSMUSG00000035385/ENSMUSG00000004814/ENSMUSG00000015316/ENSMUSG00000046714/…
GO:0030431	BP	GO:0030431	sleep	35	0.669013	1.80376	0.00680408	0.00680408	0.771233	4040	tags=34%, list=14%, signal=30%	ENSMUSG00000022705/ENSMUSG00000032259/ENSMUSG00000020178/ENSMUSG00000045471/ENSMUSG00000029236/ENSMUSG00000004654/ENSMUSG00000039321/ENSMUSG00000064177/ENSMUSG00000050901/ENSMUSG00000021478/ENSMUSG00000015090/ENSMUSG00000035383
GO:0035094	BP	GO:0035094	response to nicotine	30	0.682924	1.79079	0.00688976	0.00688976	0.771233	3	tags=3%, list=0%, signal=3%	ENSMUSG00000028072
GO:0097057	CC	GO:0097057	TRAF2-GSTP1 complex	4	-0.954605	-1.59131	0.00689655	0.00689655	0.771233	1186	tags=50%, list=4%, signal=48%	ENSMUSG00000058216/ENSMUSG00000038155
GO:0060161	BP	GO:0060161	positive regulation of dopamine receptor signaling pathway	5	0.908005	1.56786	0.00692308	0.00692308	0.771233	109	tags=20%, list=0%, signal=20%	ENSMUSG00000022705
GO:0022410	BP	GO:0022410	circadian sleep/wake cycle process	32	0.675766	1.79301	0.00694582	0.00694582	0.771233	4819	tags=41%, list=16%, signal=34%	ENSMUSG00000022705/ENSMUSG00000032259/ENSMUSG00000020178/ENSMUSG00000029236/ENSMUSG00000004654/ENSMUSG00000039321/ENSMUSG00000064177/ENSMUSG00000073804/ENSMUSG00000050901/ENSMUSG00000021478/ENSMUSG00000015090/ENSMUSG00000035383/ENSMUSG00000017697
GO:0045876	BP	GO:0045876	positive regulation of sister chromatid cohesion	10	0.830516	1.70343	0.00704225	0.00704225	0.771233	116	tags=10%, list=0%, signal=10%	ENSMUSG00000027379
GO:0050802	BP	GO:0050802	circadian sleep/wake cycle, sleep	29	0.687761	1.79341	0.00708104	0.00708104	0.771233	4819	tags=41%, list=16%, signal=35%	ENSMUSG00000022705/ENSMUSG00000032259/ENSMUSG00000020178/ENSMUSG00000029236/ENSMUSG00000004654/ENSMUSG00000039321/ENSMUSG00000064177/ENSMUSG00000050901/ENSMUSG00000021478/ENSMUSG00000015090/ENSMUSG00000035383/ENSMUSG00000017697
GO:0006816	BP	GO:0006816	calcium ion transport	433	0.358573	1.33601	0.00714711	0.00714711	0.771233	7681	tags=28%, list=26%, signal=21%	ENSMUSG00000071005/ENSMUSG00000022705/ENSMUSG00000042258/ENSMUSG00000095675/ENSMUSG00000030523/ENSMUSG00000032259/ENSMUSG00000035183/ENSMUSG00000029417/ENSMUSG00000020722/ENSMUSG00000035745/ENSMUSG00000020178/ENSMUSG00000045471/ENSMUSG00000060509/ENSMUSG00000090077/ENSMUSG00000023013/ENSMUSG00000027249/ENSMUSG00000034855/ENSMUSG00000023274/ENSMUSG00000024027/ENSMUSG00000047343/ENSMUSG00000019982/…
GO:0034091	BP	GO:0034091	regulation of maintenance of sister chromatid cohesion	10	0.828488	1.69927	0.00723787	0.00723787	0.771233	116	tags=10%, list=0%, signal=10%	ENSMUSG00000027379
GO:0045187	BP	GO:0045187	regulation of circadian sleep/wake cycle, sleep	27	0.696023	1.78653	0.00727917	0.00727917	0.771233	4819	tags=44%, list=16%, signal=37%	ENSMUSG00000022705/ENSMUSG00000032259/ENSMUSG00000020178/ENSMUSG00000029236/ENSMUSG00000004654/ENSMUSG00000039321/ENSMUSG00000064177/ENSMUSG00000050901/ENSMUSG00000021478/ENSMUSG00000015090/ENSMUSG00000035383/ENSMUSG00000017697
GO:0006582	BP	GO:0006582	melanin metabolic process	27	0.695664	1.78561	0.00727917	0.00727917	0.771233	2619	tags=30%, list=9%, signal=27%	ENSMUSG00000035183/ENSMUSG00000022243/ENSMUSG00000022129/ENSMUSG00000005994/ENSMUSG00000025359/ENSMUSG00000004651/ENSMUSG00000030559/ENSMUSG00000051159
GO:0002525	BP	GO:0002525	acute inflammatory response to non-antigenic stimulus	3	-0.968122	-1.52236	0.00735895	0.00735895	0.771233	27	tags=67%, list=0%, signal=67%	ENSMUSG00000024256/ENSMUSG00000051314
GO:0009812	BP	GO:0009812	flavonoid metabolic process	3	-0.967757	-1.52179	0.00735895	0.00735895	0.771233	76	tags=67%, list=0%, signal=67%	ENSMUSG00000032315/ENSMUSG00000089960
GO:0007601	BP	GO:0007601	visual perception	145	0.470042	1.56901	0.00740398	0.00740398	0.771233	5014	tags=26%, list=17%, signal=21%	ENSMUSG00000032343/ENSMUSG00000030523/ENSMUSG00000026114/ENSMUSG00000022243/ENSMUSG00000021396/ENSMUSG00000034837/ENSMUSG00000029491/ENSMUSG00000021239/ENSMUSG00000038135/ENSMUSG00000058831/ENSMUSG00000048582/ENSMUSG00000032401/ENSMUSG00000031789/ENSMUSG00000056043/ENSMUSG00000031450/ENSMUSG00000042064/ENSMUSG00000025386/ENSMUSG00000021799/ENSMUSG00000025350/ENSMUSG00000070337/ENSMUSG00000049353/…
GO:0010623	BP	GO:0010623	programmed cell death involved in cell development	31	0.673589	1.77686	0.00771056	0.00771056	0.771233	881	tags=6%, list=3%, signal=6%	ENSMUSG00000028072/ENSMUSG00000094985
GO:0051092	BP	GO:0051092	positive regulation of NF-kappaB transcription factor activity	132	0.471456	1.55295	0.0077484	0.0077484	0.771233	6911	tags=23%, list=23%, signal=18%	ENSMUSG00000028072/ENSMUSG00000019890/ENSMUSG00000026070/ENSMUSG00000015452/ENSMUSG00000090215/ENSMUSG00000079293/ENSMUSG00000021108/ENSMUSG00000072244/ENSMUSG00000026875/ENSMUSG00000057596/ENSMUSG00000045322/ENSMUSG00000022015/ENSMUSG00000052688/ENSMUSG00000074934/ENSMUSG00000021994/ENSMUSG00000017652/ENSMUSG00000005251/ENSMUSG00000061878/ENSMUSG00000035305/ENSMUSG00000000215/ENSMUSG00000021408/…
GO:0042470	CC	GO:0042470	melanosome	39	0.641628	1.76421	0.00781094	0.00781094	0.771233	1969	tags=21%, list=7%, signal=19%	ENSMUSG00000022243/ENSMUSG00000022129/ENSMUSG00000005994/ENSMUSG00000025359/ENSMUSG00000024806/ENSMUSG00000026304/ENSMUSG00000004651/ENSMUSG00000030559
GO:0048770	CC	GO:0048770	pigment granule	39	0.641628	1.76421	0.00781094	0.00781094	0.771233	1969	tags=21%, list=7%, signal=19%	ENSMUSG00000022243/ENSMUSG00000022129/ENSMUSG00000005994/ENSMUSG00000025359/ENSMUSG00000024806/ENSMUSG00000026304/ENSMUSG00000004651/ENSMUSG00000030559
GO:0001936	BP	GO:0001936	regulation of endothelial cell proliferation	146	0.460942	1.54025	0.00785582	0.00785582	0.771233	9345	tags=51%, list=32%, signal=35%	ENSMUSG00000019987/ENSMUSG00000020676/ENSMUSG00000015452/ENSMUSG00000035385/ENSMUSG00000004814/ENSMUSG00000079042/ENSMUSG00000000049/ENSMUSG00000048583/ENSMUSG00000064177/ENSMUSG00000048373/ENSMUSG00000013584/ENSMUSG00000041445/ENSMUSG00000000120/ENSMUSG00000049115/ENSMUSG00000039004/ENSMUSG00000079465/ENSMUSG00000040856/ENSMUSG00000028763/ENSMUSG00000020357/ENSMUSG00000037621/ENSMUSG00000016529/…
GO:0140375	MF	GO:0140375	immune receptor activity	127	0.480313	1.57643	0.00791497	0.00791497	0.771233	5407	tags=35%, list=18%, signal=28%	ENSMUSG00000037944/ENSMUSG00000068227/ENSMUSG00000079355/ENSMUSG00000026070/ENSMUSG00000060509/ENSMUSG00000089942/ENSMUSG00000042474/ENSMUSG00000052270/ENSMUSG00000023274/ENSMUSG00000026770/ENSMUSG00000007888/ENSMUSG00000030165/ENSMUSG00000005268/ENSMUSG00000035148/ENSMUSG00000029530/ENSMUSG00000059089/ENSMUSG00000026180/ENSMUSG00000050377/ENSMUSG00000062593/ENSMUSG00000058818/ENSMUSG00000074361/…
GO:2000674	BP	GO:2000674	regulation of type B pancreatic cell apoptotic process	13	0.784068	1.70558	0.00797355	0.00797355	0.771233	498	tags=15%, list=2%, signal=15%	ENSMUSG00000042258/ENSMUSG00000015452
GO:0007189	BP	GO:0007189	adenylate cyclase-activating G protein-coupled receptor signaling pathway	149	0.45835	1.53238	0.00800565	0.00800565	0.771233	6795	tags=30%, list=23%, signal=23%	ENSMUSG00000022705/ENSMUSG00000043017/ENSMUSG00000032259/ENSMUSG00000029417/ENSMUSG00000049699/ENSMUSG00000046922/ENSMUSG00000020178/ENSMUSG00000038537/ENSMUSG00000024553/ENSMUSG00000034855/ENSMUSG00000036357/ENSMUSG00000045569/ENSMUSG00000024027/ENSMUSG00000058620/ENSMUSG00000004654/ENSMUSG00000031861/ENSMUSG00000020793/ENSMUSG00000044988/ENSMUSG00000000394/ENSMUSG00000021478/ENSMUSG00000037759/…
GO:0006596	BP	GO:0006596	polyamine biosynthetic process	13	-0.864494	-1.84818	0.00802469	0.00802469	0.771233	65	tags=15%, list=0%, signal=15%	ENSMUSG00000028789/ENSMUSG00000028141
GO:0009582	BP	GO:0009582	detection of abiotic stimulus	136	0.469734	1.55419	0.00803489	0.00803489	0.771233	3134	tags=17%, list=11%, signal=15%	ENSMUSG00000028072/ENSMUSG00000079466/ENSMUSG00000034837/ENSMUSG00000029491/ENSMUSG00000029205/ENSMUSG00000058831/ENSMUSG00000068696/ENSMUSG00000037578/ENSMUSG00000061762/ENSMUSG00000031789/ENSMUSG00000056043/ENSMUSG00000005952/ENSMUSG00000004630/ENSMUSG00000031450/ENSMUSG00000031738/ENSMUSG00000032769/ENSMUSG00000034533/ENSMUSG00000021799/ENSMUSG00000030470/ENSMUSG00000031075/ENSMUSG00000014503/…
GO:0006572	BP	GO:0006572	tyrosine catabolic process	6	0.879543	1.59064	0.00807227	0.00807227	0.771233	2747	tags=50%, list=9%, signal=45%	ENSMUSG00000022821/ENSMUSG00000001670/ENSMUSG00000029445
GO:0042438	BP	GO:0042438	melanin biosynthetic process	25	0.703346	1.77674	0.00807564	0.00807564	0.771233	2619	tags=32%, list=9%, signal=29%	ENSMUSG00000035183/ENSMUSG00000022243/ENSMUSG00000022129/ENSMUSG00000005994/ENSMUSG00000025359/ENSMUSG00000004651/ENSMUSG00000030559/ENSMUSG00000051159
GO:0070602	BP	GO:0070602	regulation of centromeric sister chromatid cohesion	5	0.905253	1.56311	0.00807692	0.00807692	0.771233	116	tags=20%, list=0%, signal=20%	ENSMUSG00000027379
GO:0060134	BP	GO:0060134	prepulse inhibition	18	0.744753	1.75351	0.00824499	0.00824499	0.771233	374	tags=17%, list=1%, signal=16%	ENSMUSG00000022705/ENSMUSG00000032259/ENSMUSG00000020178
GO:0001504	BP	GO:0001504	neurotransmitter uptake	44	0.62568	1.75547	0.00825614	0.00825614	0.771233	6198	tags=34%, list=21%, signal=27%	ENSMUSG00000022705/ENSMUSG00000032259/ENSMUSG00000100241/ENSMUSG00000039728/ENSMUSG00000055368/ENSMUSG00000055197/ENSMUSG00000025094/ENSMUSG00000022144/ENSMUSG00000023828/ENSMUSG00000040966/ENSMUSG00000050822/ENSMUSG00000030307/ENSMUSG00000020932/ENSMUSG00000044708/ENSMUSG00000036330
GO:0034241	BP	GO:0034241	positive regulation of macrophage fusion	5	0.904764	1.56227	0.00826923	0.00826923	0.771233	67	tags=20%, list=0%, signal=20%	ENSMUSG00000027670
GO:0098810	BP	GO:0098810	neurotransmitter reuptake	31	0.672083	1.77289	0.00830368	0.00830368	0.771233	6198	tags=39%, list=21%, signal=31%	ENSMUSG00000032259/ENSMUSG00000100241/ENSMUSG00000039728/ENSMUSG00000055368/ENSMUSG00000055197/ENSMUSG00000025094/ENSMUSG00000022144/ENSMUSG00000023828/ENSMUSG00000040966/ENSMUSG00000050822/ENSMUSG00000044708/ENSMUSG00000036330
GO:0009581	BP	GO:0009581	detection of external stimulus	137	0.46716	1.54626	0.00830833	0.00830833	0.771233	3134	tags=17%, list=11%, signal=15%	ENSMUSG00000028072/ENSMUSG00000079466/ENSMUSG00000034837/ENSMUSG00000029491/ENSMUSG00000029205/ENSMUSG00000058831/ENSMUSG00000068696/ENSMUSG00000037578/ENSMUSG00000061762/ENSMUSG00000031789/ENSMUSG00000056043/ENSMUSG00000005952/ENSMUSG00000004630/ENSMUSG00000031450/ENSMUSG00000031738/ENSMUSG00000032769/ENSMUSG00000034533/ENSMUSG00000021799/ENSMUSG00000030470/ENSMUSG00000031075/ENSMUSG00000014503/…
GO:0001935	BP	GO:0001935	endothelial cell proliferation	168	0.452559	1.53845	0.00834327	0.00834327	0.771233	9345	tags=49%, list=32%, signal=34%	ENSMUSG00000030069/ENSMUSG00000019987/ENSMUSG00000020676/ENSMUSG00000015452/ENSMUSG00000035385/ENSMUSG00000004814/ENSMUSG00000079042/ENSMUSG00000000049/ENSMUSG00000048583/ENSMUSG00000064177/ENSMUSG00000048373/ENSMUSG00000013584/ENSMUSG00000041445/ENSMUSG00000000120/ENSMUSG00000049115/ENSMUSG00000039004/ENSMUSG00000079465/ENSMUSG00000040856/ENSMUSG00000050666/ENSMUSG00000028763/ENSMUSG00000020357/…
GO:0042745	BP	GO:0042745	circadian sleep/wake cycle	39	0.630715	1.7342	0.00861206	0.00861206	0.783377	4819	tags=33%, list=16%, signal=28%	ENSMUSG00000022705/ENSMUSG00000032259/ENSMUSG00000020178/ENSMUSG00000029236/ENSMUSG00000004654/ENSMUSG00000039321/ENSMUSG00000064177/ENSMUSG00000073804/ENSMUSG00000050901/ENSMUSG00000021478/ENSMUSG00000015090/ENSMUSG00000035383/ENSMUSG00000017697
GO:0071295	BP	GO:0071295	cellular response to vitamin	17	0.74841	1.73639	0.00862407	0.00862407	0.783377	2519	tags=29%, list=9%, signal=27%	ENSMUSG00000022676/ENSMUSG00000032725/ENSMUSG00000022479/ENSMUSG00000001827/ENSMUSG00000027750
GO:0002460	BP	GO:0002460	adaptive immune response based on somatic recombination of immune receptors built from immunoglobulin superfamily domains	352	0.372677	1.3578	0.00863061	0.00863061	0.783377	5487	tags=25%, list=19%, signal=21%	ENSMUSG00000095589/ENSMUSG00000076615/ENSMUSG00000094088/ENSMUSG00000021403/ENSMUSG00000065578/ENSMUSG00000037944/ENSMUSG00000026405/ENSMUSG00000071005/ENSMUSG00000094124/ENSMUSG00000068227/ENSMUSG00000015619/ENSMUSG00000026070/ENSMUSG00000096499/ENSMUSG00000019987/ENSMUSG00000094502/ENSMUSG00000015452/ENSMUSG00000042474/ENSMUSG00000037202/ENSMUSG00000000731/ENSMUSG00000024164/ENSMUSG00000023274/…
GO:0002832	BP	GO:0002832	negative regulation of response to biotic stimulus	134	0.466751	1.54144	0.00892449	0.00892449	0.792892	7496	tags=35%, list=25%, signal=26%	ENSMUSG00000021403/ENSMUSG00000032259/ENSMUSG00000019987/ENSMUSG00000072476/ENSMUSG00000042672/ENSMUSG00000032999/ENSMUSG00000032661/ENSMUSG00000066861/ENSMUSG00000030165/ENSMUSG00000073490/ENSMUSG00000030158/ENSMUSG00000039997/ENSMUSG00000048583/ENSMUSG00000079507/ENSMUSG00000039899/ENSMUSG00000023224/ENSMUSG00000017830/ENSMUSG00000051596/ENSMUSG00000050241/ENSMUSG00000026536/ENSMUSG00000025804/…
GO:0001580	BP	GO:0001580	detection of chemical stimulus involved in sensory perception of bitter taste	15	0.771131	1.73897	0.00893204	0.00893204	0.792892	2076	tags=40%, list=7%, signal=37%	ENSMUSG00000056203/ENSMUSG00000034837/ENSMUSG00000066319/ENSMUSG00000033355/ENSMUSG00000046652/ENSMUSG00000009356
GO:0051967	BP	GO:0051967	negative regulation of synaptic transmission, glutamatergic	13	0.780206	1.69718	0.00894594	0.00894594	0.792892	169	tags=15%, list=1%, signal=15%	ENSMUSG00000022705/ENSMUSG00000032259
GO:2000767	BP	GO:2000767	positive regulation of cytoplasmic translation	13	0.779537	1.69573	0.00894594	0.00894594	0.792892	62	tags=8%, list=0%, signal=8%	ENSMUSG00000013415
GO:0050680	BP	GO:0050680	negative regulation of epithelial cell proliferation	162	0.451807	1.52744	0.00903471	0.00903471	0.796078	8215	tags=36%, list=28%, signal=26%	ENSMUSG00000042258/ENSMUSG00000032259/ENSMUSG00000015619/ENSMUSG00000054385/ENSMUSG00000015452/ENSMUSG00000001672/ENSMUSG00000044303/ENSMUSG00000037600/ENSMUSG00000022676/ENSMUSG00000000049/ENSMUSG00000000303/ENSMUSG00000022479/ENSMUSG00000030717/ENSMUSG00000064177/ENSMUSG00000041445/ENSMUSG00000000120/ENSMUSG00000079465/ENSMUSG00000040856/ENSMUSG00000046186/ENSMUSG00000037621/ENSMUSG00000072625/…
GO:0010387	BP	GO:0010387	COP9 signalosome assembly	5	-0.936902	-1.63186	0.00916285	0.00916285	0.798667	1386	tags=40%, list=5%, signal=38%	ENSMUSG00000009900/ENSMUSG00000034833
GO:0043524	BP	GO:0043524	negative regulation of neuron apoptotic process	209	0.425398	1.47792	0.00928948	0.00928948	0.798667	3393	tags=9%, list=12%, signal=8%	ENSMUSG00000028072/ENSMUSG00000042258/ENSMUSG00000039095/ENSMUSG00000020178/ENSMUSG00000024027/ENSMUSG00000007888/ENSMUSG00000025927/ENSMUSG00000048349/ENSMUSG00000031450/ENSMUSG00000021359/ENSMUSG00000005465/ENSMUSG00000051159/ENSMUSG00000026805/ENSMUSG00000050901/ENSMUSG00000022144/ENSMUSG00000000120/ENSMUSG00000029026/ENSMUSG00000026822
GO:0003341	BP	GO:0003341	cilium movement	220	0.416566	1.4565	0.00937896	0.00937896	0.798667	3458	tags=15%, list=12%, signal=13%	ENSMUSG00000032057/ENSMUSG00000043020/ENSMUSG00000031553/ENSMUSG00000031831/ENSMUSG00000038987/ENSMUSG00000020686/ENSMUSG00000042707/ENSMUSG00000042189/ENSMUSG00000061099/ENSMUSG00000021872/ENSMUSG00000009070/ENSMUSG00000027867/ENSMUSG00000028172/ENSMUSG00000053161/ENSMUSG00000061762/ENSMUSG00000052273/ENSMUSG00000037683/ENSMUSG00000007591/ENSMUSG00000041323/ENSMUSG00000042433/ENSMUSG00000022056/…
GO:0050913	BP	GO:0050913	sensory perception of bitter taste	17	0.7432	1.7243	0.00940808	0.00940808	0.798667	2076	tags=35%, list=7%, signal=33%	ENSMUSG00000056203/ENSMUSG00000034837/ENSMUSG00000066319/ENSMUSG00000033355/ENSMUSG00000046652/ENSMUSG00000009356
GO:0042753	BP	GO:0042753	positive regulation of circadian rhythm	25	0.692118	1.74838	0.0094544	0.0094544	0.798667	4040	tags=32%, list=14%, signal=28%	ENSMUSG00000001496/ENSMUSG00000020178/ENSMUSG00000004654/ENSMUSG00000039321/ENSMUSG00000064177/ENSMUSG00000073804/ENSMUSG00000050901/ENSMUSG00000035383
GO:0032838	CC	GO:0032838	plasma membrane bounded cell projection cytoplasm	240	0.403235	1.41984	0.00958053	0.00958053	0.798667	7998	tags=25%, list=27%, signal=18%	ENSMUSG00000029182/ENSMUSG00000043020/ENSMUSG00000047671/ENSMUSG00000031831/ENSMUSG00000036551/ENSMUSG00000042707/ENSMUSG00000026809/ENSMUSG00000079502/ENSMUSG00000042189/ENSMUSG00000009070/ENSMUSG00000022993/ENSMUSG00000027867/ENSMUSG00000090206/ENSMUSG00000042788/ENSMUSG00000028492/ENSMUSG00000052273/ENSMUSG00000026649/ENSMUSG00000041138/ENSMUSG00000026969/ENSMUSG00000030708/ENSMUSG00000021879/…
GO:0048736	BP	GO:0048736	appendage development	191	0.427133	1.47074	0.0095941	0.0095941	0.798667	7817	tags=34%, list=27%, signal=25%	ENSMUSG00000032852/ENSMUSG00000024518/ENSMUSG00000036602/ENSMUSG00000027547/ENSMUSG00000037600/ENSMUSG00000002057/ENSMUSG00000025927/ENSMUSG00000057123/ENSMUSG00000004885/ENSMUSG00000021359/ENSMUSG00000017491/ENSMUSG00000068859/ENSMUSG00000048562/ENSMUSG00000022510/ENSMUSG00000013584/ENSMUSG00000050917/ENSMUSG00000029755/ENSMUSG00000026043/ENSMUSG00000014603/ENSMUSG00000029754/ENSMUSG00000038765/…
GO:0060173	BP	GO:0060173	limb development	191	0.427133	1.47074	0.0095941	0.0095941	0.798667	7817	tags=34%, list=27%, signal=25%	ENSMUSG00000032852/ENSMUSG00000024518/ENSMUSG00000036602/ENSMUSG00000027547/ENSMUSG00000037600/ENSMUSG00000002057/ENSMUSG00000025927/ENSMUSG00000057123/ENSMUSG00000004885/ENSMUSG00000021359/ENSMUSG00000017491/ENSMUSG00000068859/ENSMUSG00000048562/ENSMUSG00000022510/ENSMUSG00000013584/ENSMUSG00000050917/ENSMUSG00000029755/ENSMUSG00000026043/ENSMUSG00000014603/ENSMUSG00000029754/ENSMUSG00000038765/…
GO:0045824	BP	GO:0045824	negative regulation of innate immune response	108	0.499767	1.60651	0.00970232	0.00970232	0.798667	7496	tags=40%, list=25%, signal=30%	ENSMUSG00000021403/ENSMUSG00000032259/ENSMUSG00000019987/ENSMUSG00000042672/ENSMUSG00000032999/ENSMUSG00000032661/ENSMUSG00000066861/ENSMUSG00000030165/ENSMUSG00000073490/ENSMUSG00000030158/ENSMUSG00000039997/ENSMUSG00000048583/ENSMUSG00000079507/ENSMUSG00000023224/ENSMUSG00000017830/ENSMUSG00000051596/ENSMUSG00000050241/ENSMUSG00000026536/ENSMUSG00000025804/ENSMUSG00000060550/ENSMUSG00000043263/…
GO:0032885	BP	GO:0032885	regulation of polysaccharide biosynthetic process	39	-0.708293	-1.82024	0.00978239	0.00978239	0.798667	18	tags=8%, list=0%, signal=8%	ENSMUSG00000021255/ENSMUSG00000028630/ENSMUSG00000042717
GO:1990226	MF	GO:1990226	histone methyltransferase binding	17	0.740379	1.71775	0.00980008	0.00980008	0.798667	283	tags=12%, list=1%, signal=12%	ENSMUSG00000079466/ENSMUSG00000015619
GO:0006959	BP	GO:0006959	humoral immune response	198	0.426301	1.47252	0.00993295	0.00993295	0.798667	6666	tags=42%, list=23%, signal=33%	ENSMUSG00000076615/ENSMUSG00000037944/ENSMUSG00000026405/ENSMUSG00000071005/ENSMUSG00000095675/ENSMUSG00000019890/ENSMUSG00000029417/ENSMUSG00000029380/ENSMUSG00000062727/ENSMUSG00000015619/ENSMUSG00000096826/ENSMUSG00000020676/ENSMUSG00000079516/ENSMUSG00000022181/ENSMUSG00000033898/ENSMUSG00000042474/ENSMUSG00000000731/ENSMUSG00000024164/ENSMUSG00000027249/ENSMUSG00000034855/ENSMUSG00000038357/…
GO:0001539	BP	GO:0001539	cilium or flagellum-dependent cell motility	183	0.431082	1.47884	0.00995387	0.00995387	0.798667	3458	tags=15%, list=12%, signal=14%	ENSMUSG00000032057/ENSMUSG00000043020/ENSMUSG00000031553/ENSMUSG00000038987/ENSMUSG00000020686/ENSMUSG00000042707/ENSMUSG00000042189/ENSMUSG00000061099/ENSMUSG00000021872/ENSMUSG00000009070/ENSMUSG00000028172/ENSMUSG00000061762/ENSMUSG00000052273/ENSMUSG00000037683/ENSMUSG00000007591/ENSMUSG00000042433/ENSMUSG00000022056/ENSMUSG00000032514/ENSMUSG00000029235/ENSMUSG00000041138/ENSMUSG00000030708/…
GO:0060285	BP	GO:0060285	cilium-dependent cell motility	183	0.431082	1.47884	0.00995387	0.00995387	0.798667	3458	tags=15%, list=12%, signal=14%	ENSMUSG00000032057/ENSMUSG00000043020/ENSMUSG00000031553/ENSMUSG00000038987/ENSMUSG00000020686/ENSMUSG00000042707/ENSMUSG00000042189/ENSMUSG00000061099/ENSMUSG00000021872/ENSMUSG00000009070/ENSMUSG00000028172/ENSMUSG00000061762/ENSMUSG00000052273/ENSMUSG00000037683/ENSMUSG00000007591/ENSMUSG00000042433/ENSMUSG00000022056/ENSMUSG00000032514/ENSMUSG00000029235/ENSMUSG00000041138/ENSMUSG00000030708/…
GO:1901143	BP	GO:1901143	insulin catabolic process	4	0.92788	1.52264	0.00996359	0.00996359	0.798667	493	tags=25%, list=2%, signal=25%	ENSMUSG00000054385
GO:0033600	BP	GO:0033600	negative regulation of mammary gland epithelial cell proliferation	7	0.851682	1.61084	0.00998272	0.00998272	0.798667	790	tags=29%, list=3%, signal=28%	ENSMUSG00000015619/ENSMUSG00000044303
GO:0070937	CC	GO:0070937	CRD-mediated mRNA stability complex	6	0.874385	1.58131	0.00999423	0.00999423	0.798667	62	tags=17%, list=0%, signal=17%	ENSMUSG00000013415
GO:0051345	BP	GO:0051345	positive regulation of hydrolase activity	454	0.352334	1.31629	0.0100182	0.0100182	0.798667	7388	tags=21%, list=25%, signal=16%	ENSMUSG00000028072/ENSMUSG00000037944/ENSMUSG00000071005/ENSMUSG00000095675/ENSMUSG00000050395/ENSMUSG00000020676/ENSMUSG00000015452/ENSMUSG00000044303/ENSMUSG00000035373/ENSMUSG00000027317/ENSMUSG00000035385/ENSMUSG00000004814/ENSMUSG00000037738/ENSMUSG00000050345/ENSMUSG00000009185/ENSMUSG00000000049/ENSMUSG00000079293/ENSMUSG00000073490/ENSMUSG00000021948/ENSMUSG00000070473/ENSMUSG00000034227/…
GO:0050974	BP	GO:0050974	detection of mechanical stimulus involved in sensory perception	51	0.601	1.725	0.0101895	0.0101895	0.807768	880	tags=4%, list=3%, signal=4%	ENSMUSG00000028072/ENSMUSG00000029205
GO:0009897	CC	GO:0009897	external side of plasma membrane	448	0.35165	1.31229	0.0102968	0.0102968	0.807768	6440	tags=31%, list=22%, signal=25%	ENSMUSG00000037944/ENSMUSG00000030336/ENSMUSG00000071005/ENSMUSG00000030144/ENSMUSG00000027863/ENSMUSG00000095675/ENSMUSG00000108763/ENSMUSG00000089728/ENSMUSG00000068227/ENSMUSG00000029417/ENSMUSG00000079355/ENSMUSG00000060509/ENSMUSG00000040963/ENSMUSG00000042474/ENSMUSG00000027249/ENSMUSG00000041954/ENSMUSG00000034855/ENSMUSG00000053044/ENSMUSG00000023274/ENSMUSG00000032068/ENSMUSG00000023349/…
GO:0043491	BP	GO:0043491	phosphatidylinositol 3-kinase/protein kinase B signal transduction	303	0.382058	1.3788	0.0103401	0.0103401	0.807768	933	tags=5%, list=3%, signal=5%	ENSMUSG00000028072/ENSMUSG00000064109/ENSMUSG00000018822/ENSMUSG00000071005/ENSMUSG00000022705/ENSMUSG00000095675/ENSMUSG00000019890/ENSMUSG00000032259/ENSMUSG00000015619/ENSMUSG00000054385/ENSMUSG00000041567/ENSMUSG00000090077/ENSMUSG00000027249/ENSMUSG00000043613
GO:0033165	CC	GO:0033165	interphotoreceptor matrix	4	0.927128	1.52141	0.0103468	0.0103468	0.807768	4	tags=25%, list=0%, signal=25%	ENSMUSG00000032343
GO:0031280	BP	GO:0031280	negative regulation of cyclase activity	9	0.822814	1.64958	0.0104044	0.0104044	0.808077	3365	tags=56%, list=11%, signal=49%	ENSMUSG00000022705/ENSMUSG00000032259/ENSMUSG00000024553/ENSMUSG00000020793/ENSMUSG00000049353
GO:0060411	BP	GO:0060411	cardiac septum morphogenesis	74	0.534676	1.63238	0.0106405	0.0106405	0.816215	9089	tags=53%, list=31%, signal=37%	ENSMUSG00000042258/ENSMUSG00000031965/ENSMUSG00000005836/ENSMUSG00000057123/ENSMUSG00000027070/ENSMUSG00000032744/ENSMUSG00000018581/ENSMUSG00000032179/ENSMUSG00000018263/ENSMUSG00000008999/ENSMUSG00000021994/ENSMUSG00000027878/ENSMUSG00000019789/ENSMUSG00000018604/ENSMUSG00000044338/ENSMUSG00000076431/ENSMUSG00000021835/ENSMUSG00000009097/ENSMUSG00000029287/ENSMUSG00000041235/ENSMUSG00000039910/…
GO:1990868	BP	GO:1990868	response to chemokine	71	0.54328	1.64516	0.0106717	0.0106717	0.816215	5132	tags=28%, list=17%, signal=23%	ENSMUSG00000071005/ENSMUSG00000095675/ENSMUSG00000029417/ENSMUSG00000029380/ENSMUSG00000020676/ENSMUSG00000035373/ENSMUSG00000034855/ENSMUSG00000035385/ENSMUSG00000004814/ENSMUSG00000009185/ENSMUSG00000048521/ENSMUSG00000025804/ENSMUSG00000031780/ENSMUSG00000029371/ENSMUSG00000026573/ENSMUSG00000029379/ENSMUSG00000024529/ENSMUSG00000049103/ENSMUSG00000031779/ENSMUSG00000043953
GO:1990869	BP	GO:1990869	cellular response to chemokine	71	0.54328	1.64516	0.0106717	0.0106717	0.816215	5132	tags=28%, list=17%, signal=23%	ENSMUSG00000071005/ENSMUSG00000095675/ENSMUSG00000029417/ENSMUSG00000029380/ENSMUSG00000020676/ENSMUSG00000035373/ENSMUSG00000034855/ENSMUSG00000035385/ENSMUSG00000004814/ENSMUSG00000009185/ENSMUSG00000048521/ENSMUSG00000025804/ENSMUSG00000031780/ENSMUSG00000029371/ENSMUSG00000026573/ENSMUSG00000029379/ENSMUSG00000024529/ENSMUSG00000049103/ENSMUSG00000031779/ENSMUSG00000043953
GO:0060294	BP	GO:0060294	cilium movement involved in cell motility	177	0.436246	1.49212	0.0108147	0.0108147	0.822976	3458	tags=16%, list=12%, signal=14%	ENSMUSG00000032057/ENSMUSG00000043020/ENSMUSG00000031553/ENSMUSG00000038987/ENSMUSG00000020686/ENSMUSG00000042707/ENSMUSG00000042189/ENSMUSG00000061099/ENSMUSG00000021872/ENSMUSG00000009070/ENSMUSG00000028172/ENSMUSG00000061762/ENSMUSG00000052273/ENSMUSG00000037683/ENSMUSG00000007591/ENSMUSG00000042433/ENSMUSG00000022056/ENSMUSG00000032514/ENSMUSG00000029235/ENSMUSG00000041138/ENSMUSG00000030708/…
GO:0031987	BP	GO:0031987	locomotion involved in locomotory behavior	16	0.741173	1.69887	0.0108801	0.0108801	0.823793	169	tags=12%, list=1%, signal=12%	ENSMUSG00000022705/ENSMUSG00000032259
GO:0002002	BP	GO:0002002	regulation of angiotensin levels in blood	6	-0.924049	-1.67503	0.011044	0.011044	0.832018	2	tags=33%, list=0%, signal=33%	ENSMUSG00000001865/ENSMUSG00000061068
GO:0060485	BP	GO:0060485	mesenchyme development	294	0.385586	1.38734	0.0111171	0.0111171	0.833363	8931	tags=37%, list=30%, signal=26%	ENSMUSG00000042258/ENSMUSG00000036602/ENSMUSG00000001496/ENSMUSG00000015619/ENSMUSG00000015452/ENSMUSG00000031965/ENSMUSG00000037034/ENSMUSG00000046714/ENSMUSG00000022676/ENSMUSG00000024134/ENSMUSG00000021359/ENSMUSG00000001827/ENSMUSG00000032744/ENSMUSG00000004872/ENSMUSG00000031073/ENSMUSG00000024987/ENSMUSG00000013584/ENSMUSG00000022144/ENSMUSG00000032446/ENSMUSG00000061524/ENSMUSG00000021904/…
GO:0007204	BP	GO:0007204	positive regulation of cytosolic calcium ion concentration	184	0.424116	1.4554	0.0113939	0.0113939	0.834495	5206	tags=27%, list=18%, signal=23%	ENSMUSG00000037944/ENSMUSG00000043017/ENSMUSG00000029380/ENSMUSG00000079355/ENSMUSG00000046922/ENSMUSG00000045471/ENSMUSG00000060509/ENSMUSG00000024553/ENSMUSG00000052270/ENSMUSG00000029205/ENSMUSG00000023274/ENSMUSG00000024027/ENSMUSG00000029193/ENSMUSG00000029236/ENSMUSG00000021070/ENSMUSG00000031162/ENSMUSG00000043505/ENSMUSG00000035148/ENSMUSG00000061762/ENSMUSG00000029530/ENSMUSG00000026180/…
GO:0007194	BP	GO:0007194	negative regulation of adenylate cyclase activity	8	0.833901	1.62735	0.0114563	0.0114563	0.834495	2889	tags=50%, list=10%, signal=45%	ENSMUSG00000022705/ENSMUSG00000032259/ENSMUSG00000024553/ENSMUSG00000020793
GO:0097050	BP	GO:0097050	type B pancreatic cell apoptotic process	16	0.738592	1.69295	0.011463	0.011463	0.834495	498	tags=12%, list=2%, signal=12%	ENSMUSG00000042258/ENSMUSG00000015452
GO:0004032	MF	GO:0004032	alditol:NADP+ 1-oxidoreductase activity	13	0.76236	1.65836	0.0114741	0.0114741	0.834495	6305	tags=69%, list=21%, signal=54%	ENSMUSG00000021211/ENSMUSG00000052131/ENSMUSG00000021213/ENSMUSG00000021214/ENSMUSG00000071551/ENSMUSG00000029762/ENSMUSG00000033715/ENSMUSG00000021207/ENSMUSG00000061758
GO:0033265	MF	GO:0033265	choline binding	6	0.868334	1.57037	0.0115318	0.0115318	0.834495	664	tags=33%, list=2%, signal=33%	ENSMUSG00000021919/ENSMUSG00000023945
GO:0005979	BP	GO:0005979	regulation of glycogen biosynthetic process	30	-0.737441	-1.82121	0.0115807	0.0115807	0.834495	18	tags=10%, list=0%, signal=10%	ENSMUSG00000021255/ENSMUSG00000028630/ENSMUSG00000042717
GO:0010962	BP	GO:0010962	regulation of glucan biosynthetic process	30	-0.737441	-1.82121	0.0115807	0.0115807	0.834495	18	tags=10%, list=0%, signal=10%	ENSMUSG00000021255/ENSMUSG00000028630/ENSMUSG00000042717
GO:0002449	BP	GO:0002449	lymphocyte mediated immunity	326	0.373646	1.35445	0.0117417	0.0117417	0.834495	5005	tags=25%, list=17%, signal=21%	ENSMUSG00000095589/ENSMUSG00000076615/ENSMUSG00000094088/ENSMUSG00000021403/ENSMUSG00000065578/ENSMUSG00000026405/ENSMUSG00000094124/ENSMUSG00000027863/ENSMUSG00000068227/ENSMUSG00000015619/ENSMUSG00000026070/ENSMUSG00000096499/ENSMUSG00000019987/ENSMUSG00000094502/ENSMUSG00000015452/ENSMUSG00000086076/ENSMUSG00000042474/ENSMUSG00000037202/ENSMUSG00000000731/ENSMUSG00000024164/ENSMUSG00000053977/…
GO:0007063	BP	GO:0007063	regulation of sister chromatid cohesion	17	0.72942	1.69233	0.0117601	0.0117601	0.834495	116	tags=6%, list=0%, signal=6%	ENSMUSG00000027379
GO:0010560	BP	GO:0010560	positive regulation of glycoprotein biosynthetic process	22	0.688821	1.69465	0.0117901	0.0117901	0.834495	108	tags=9%, list=0%, signal=9%	ENSMUSG00000037944/ENSMUSG00000071005
GO:0070989	BP	GO:0070989	oxidative demethylation	9	-0.888507	-1.77071	0.0118174	0.0118174	0.834495	1083	tags=44%, list=4%, signal=43%	ENSMUSG00000040174/ENSMUSG00000029727/ENSMUSG00000070419/ENSMUSG00000032310
GO:0001701	BP	GO:0001701	in utero embryonic development	532	0.338158	1.2784	0.0118476	0.0118476	0.834495	7657	tags=22%, list=26%, signal=16%	ENSMUSG00000031844/ENSMUSG00000085925/ENSMUSG00000074365/ENSMUSG00000015619/ENSMUSG00000085957/ENSMUSG00000022181/ENSMUSG00000028946/ENSMUSG00000023945/ENSMUSG00000038298/ENSMUSG00000032999/ENSMUSG00000027547/ENSMUSG00000059060/ENSMUSG00000003051/ENSMUSG00000015721/ENSMUSG00000019982/ENSMUSG00000059898/ENSMUSG00000005836/ENSMUSG00000031162/ENSMUSG00000049382/ENSMUSG00000065514/ENSMUSG00000042729/…
GO:0001890	BP	GO:0001890	placenta development	170	0.431068	1.46682	0.0119389	0.0119389	0.834495	5828	tags=25%, list=20%, signal=20%	ENSMUSG00000031844/ENSMUSG00000085925/ENSMUSG00000085957/ENSMUSG00000049382/ENSMUSG00000079042/ENSMUSG00000058794/ENSMUSG00000032717/ENSMUSG00000020185/ENSMUSG00000041287/ENSMUSG00000027315/ENSMUSG00000048583/ENSMUSG00000000303/ENSMUSG00000052854/ENSMUSG00000064177/ENSMUSG00000051159/ENSMUSG00000042357/ENSMUSG00000086503/ENSMUSG00000037411/ENSMUSG00000092035/ENSMUSG00000026934/ENSMUSG00000032446/…
GO:1900150	BP	GO:1900150	regulation of defense response to fungus	8	0.828427	1.61667	0.0120388	0.0120388	0.834495	386	tags=25%, list=1%, signal=25%	ENSMUSG00000029380/ENSMUSG00000019987
GO:0048266	BP	GO:0048266	behavioral response to pain	31	0.644825	1.70099	0.0120601	0.0120601	0.834495	2490	tags=13%, list=8%, signal=12%	ENSMUSG00000028072/ENSMUSG00000005952/ENSMUSG00000029503/ENSMUSG00000034533
GO:0034663	CC	GO:0034663	endoplasmic reticulum chaperone complex	12	-0.858527	-1.80761	0.0121075	0.0121075	0.834495	76	tags=17%, list=0%, signal=17%	ENSMUSG00000032115/ENSMUSG00000089960
GO:1903020	BP	GO:1903020	positive regulation of glycoprotein metabolic process	24	0.686341	1.72026	0.0121497	0.0121497	0.834495	108	tags=8%, list=0%, signal=8%	ENSMUSG00000037944/ENSMUSG00000071005
GO:2000848	BP	GO:2000848	positive regulation of corticosteroid hormone secretion	9	0.814716	1.63335	0.0121712	0.0121712	0.834495	5382	tags=89%, list=18%, signal=73%	ENSMUSG00000024553/ENSMUSG00000061762/ENSMUSG00000064177/ENSMUSG00000039004/ENSMUSG00000024907/ENSMUSG00000022150/ENSMUSG00000026051/ENSMUSG00000049796
GO:0048066	BP	GO:0048066	developmental pigmentation	54	0.57659	1.67242	0.0122224	0.0122224	0.834495	7123	tags=31%, list=24%, signal=24%	ENSMUSG00000035183/ENSMUSG00000022243/ENSMUSG00000022129/ENSMUSG00000005994/ENSMUSG00000030559/ENSMUSG00000051159/ENSMUSG00000004872/ENSMUSG00000061524/ENSMUSG00000030022/ENSMUSG00000037370/ENSMUSG00000022122/ENSMUSG00000025351/ENSMUSG00000032202/ENSMUSG00000035158/ENSMUSG00000019966/ENSMUSG00000015850/ENSMUSG00000027524
GO:0070098	BP	GO:0070098	chemokine-mediated signaling pathway	61	0.563139	1.66882	0.0123026	0.0123026	0.834495	5132	tags=31%, list=17%, signal=26%	ENSMUSG00000071005/ENSMUSG00000095675/ENSMUSG00000029417/ENSMUSG00000029380/ENSMUSG00000020676/ENSMUSG00000035373/ENSMUSG00000034855/ENSMUSG00000035385/ENSMUSG00000004814/ENSMUSG00000009185/ENSMUSG00000048521/ENSMUSG00000025804/ENSMUSG00000031780/ENSMUSG00000029371/ENSMUSG00000026573/ENSMUSG00000029379/ENSMUSG00000049103/ENSMUSG00000031779/ENSMUSG00000043953
GO:0030335	BP	GO:0030335	positive regulation of cell migration	585	0.330557	1.2596	0.0123457	0.0123457	0.834495	9428	tags=38%, list=32%, signal=26%	ENSMUSG00000037944/ENSMUSG00000071005/ENSMUSG00000095675/ENSMUSG00000015619/ENSMUSG00000042306/ENSMUSG00000020676/ENSMUSG00000015452/ENSMUSG00000024939/ENSMUSG00000052270/ENSMUSG00000035373/ENSMUSG00000041954/ENSMUSG00000034855/ENSMUSG00000057719/ENSMUSG00000043613/ENSMUSG00000032068/ENSMUSG00000096215/ENSMUSG00000035385/ENSMUSG00000004814/ENSMUSG00000015316/ENSMUSG00000046714/ENSMUSG00000022676/…
GO:0090325	BP	GO:0090325	regulation of locomotion involved in locomotory behavior	7	0.844009	1.59632	0.0124784	0.0124784	0.834495	169	tags=29%, list=1%, signal=28%	ENSMUSG00000022705/ENSMUSG00000032259
GO:0048880	BP	GO:0048880	sensory system development	410	0.355756	1.318	0.0127294	0.0127294	0.834495	7951	tags=29%, list=27%, signal=22%	ENSMUSG00000038805/ENSMUSG00000042258/ENSMUSG00000030523/ENSMUSG00000024518/ENSMUSG00000032259/ENSMUSG00000030116/ENSMUSG00000015619/ENSMUSG00000026114/ENSMUSG00000021848/ENSMUSG00000034837/ENSMUSG00000029491/ENSMUSG00000028989/ENSMUSG00000024164/ENSMUSG00000021239/ENSMUSG00000021099/ENSMUSG00000038135/ENSMUSG00000046714/ENSMUSG00000048349/ENSMUSG00000032401/ENSMUSG00000065541/ENSMUSG00000031450/…
GO:0048608	BP	GO:0048608	reproductive structure development	299	0.378025	1.36182	0.0127822	0.0127822	0.834495	8258	tags=32%, list=28%, signal=23%	ENSMUSG00000028072/ENSMUSG00000038805/ENSMUSG00000096225/ENSMUSG00000001496/ENSMUSG00000015619/ENSMUSG00000031553/ENSMUSG00000043441/ENSMUSG00000024164/ENSMUSG00000048540/ENSMUSG00000012396/ENSMUSG00000021872/ENSMUSG00000005883/ENSMUSG00000031162/ENSMUSG00000005268/ENSMUSG00000015812/ENSMUSG00000018238/ENSMUSG00000041301/ENSMUSG00000000303/ENSMUSG00000027832/ENSMUSG00000018698/ENSMUSG00000027070/…
GO:0035730	MF	GO:0035730	S-nitrosoglutathione binding	3	-0.956258	-1.5037	0.0128782	0.0128782	0.834495	1186	tags=67%, list=4%, signal=64%	ENSMUSG00000058216/ENSMUSG00000038155
GO:1901685	BP	GO:1901685	glutathione derivative metabolic process	3	-0.956258	-1.5037	0.0128782	0.0128782	0.834495	1186	tags=67%, list=4%, signal=64%	ENSMUSG00000058216/ENSMUSG00000038155
GO:1901687	BP	GO:1901687	glutathione derivative biosynthetic process	3	-0.956258	-1.5037	0.0128782	0.0128782	0.834495	1186	tags=67%, list=4%, signal=64%	ENSMUSG00000058216/ENSMUSG00000038155
GO:0001771	BP	GO:0001771	immunological synapse formation	17	0.72098	1.67275	0.0129361	0.0129361	0.834495	2125	tags=24%, list=7%, signal=22%	ENSMUSG00000037944/ENSMUSG00000071005/ENSMUSG00000037202/ENSMUSG00000050335
GO:0051960	BP	GO:0051960	regulation of nervous system development	583	0.330554	1.25904	0.0130391	0.0130391	0.834495	8537	tags=26%, list=29%, signal=19%	ENSMUSG00000028072/ENSMUSG00000035946/ENSMUSG00000022705/ENSMUSG00000032259/ENSMUSG00000065454/ENSMUSG00000022129/ENSMUSG00000020676/ENSMUSG00000028946/ENSMUSG00000068129/ENSMUSG00000027249/ENSMUSG00000057280/ENSMUSG00000021239/ENSMUSG00000019982/ENSMUSG00000035187/ENSMUSG00000048349/ENSMUSG00000047171/ENSMUSG00000021108/ENSMUSG00000004885/ENSMUSG00000027315/ENSMUSG00000043924/ENSMUSG00000000303/…
GO:0098535	BP	GO:0098535	de novo centriole assembly involved in multi-ciliated epithelial cell differentiation	5	0.890487	1.53762	0.0130769	0.0130769	0.834495	2238	tags=40%, list=8%, signal=37%	ENSMUSG00000039977/ENSMUSG00000071202
GO:0070953	BP	GO:0070953	regulation of neutrophil mediated killing of fungus	3	0.943801	1.45509	0.0131115	0.0131115	0.834495	386	tags=67%, list=1%, signal=66%	ENSMUSG00000029380/ENSMUSG00000019987
GO:0070965	BP	GO:0070965	positive regulation of neutrophil mediated killing of fungus	3	0.943801	1.45509	0.0131115	0.0131115	0.834495	386	tags=67%, list=1%, signal=66%	ENSMUSG00000029380/ENSMUSG00000019987
GO:0001837	BP	GO:0001837	epithelial to mesenchymal transition	159	0.431545	1.4544	0.0131328	0.0131328	0.834495	9199	tags=37%, list=31%, signal=26%	ENSMUSG00000042258/ENSMUSG00000036602/ENSMUSG00000001496/ENSMUSG00000015619/ENSMUSG00000015452/ENSMUSG00000031965/ENSMUSG00000022676/ENSMUSG00000032744/ENSMUSG00000032446/ENSMUSG00000022150/ENSMUSG00000034205/ENSMUSG00000008999/ENSMUSG00000031980/ENSMUSG00000037095/ENSMUSG00000074934/ENSMUSG00000027654/ENSMUSG00000052504/ENSMUSG00000021994/ENSMUSG00000033149/ENSMUSG00000027996/ENSMUSG00000019789/…
GO:0008201	MF	GO:0008201	heparin binding	158	0.432405	1.45631	0.0131516	0.0131516	0.834495	7190	tags=35%, list=24%, signal=26%	ENSMUSG00000032343/ENSMUSG00000046070/ENSMUSG00000032852/ENSMUSG00000033898/ENSMUSG00000035373/ENSMUSG00000027249/ENSMUSG00000034855/ENSMUSG00000035385/ENSMUSG00000009185/ENSMUSG00000074378/ENSMUSG00000000049/ENSMUSG00000005320/ENSMUSG00000026580/ENSMUSG00000022766/ENSMUSG00000033327/ENSMUSG00000027750/ENSMUSG00000056399/ENSMUSG00000027386/ENSMUSG00000045776/ENSMUSG00000027656/ENSMUSG00000041202/…
GO:0051350	BP	GO:0051350	negative regulation of lyase activity	11	0.784669	1.64809	0.0132605	0.0132605	0.834495	3365	tags=45%, list=11%, signal=40%	ENSMUSG00000022705/ENSMUSG00000032259/ENSMUSG00000024553/ENSMUSG00000020793/ENSMUSG00000049353
GO:0009072	BP	GO:0009072	aromatic amino acid metabolic process	33	0.628343	1.67811	0.0132673	0.0132673	0.834495	3387	tags=33%, list=11%, signal=30%	ENSMUSG00000031551/ENSMUSG00000022243/ENSMUSG00000022129/ENSMUSG00000005994/ENSMUSG00000022821/ENSMUSG00000026866/ENSMUSG00000001670/ENSMUSG00000039783/ENSMUSG00000029445/ENSMUSG00000040046/ENSMUSG00000019762
GO:0016822	MF	GO:0016822	hydrolase activity, acting on acid carbon-carbon bonds	3	0.943456	1.45456	0.0133072	0.0133072	0.834495	817	tags=33%, list=3%, signal=32%	ENSMUSG00000026866
GO:0016823	MF	GO:0016823	hydrolase activity, acting on acid carbon-carbon bonds, in ketonic substances	3	0.943456	1.45456	0.0133072	0.0133072	0.834495	817	tags=33%, list=3%, signal=32%	ENSMUSG00000026866
GO:0015846	BP	GO:0015846	polyamine transport	14	-0.838083	-1.81845	0.0133361	0.0133361	0.834495	65	tags=14%, list=0%, signal=14%	ENSMUSG00000023829/ENSMUSG00000028141
GO:0061474	CC	GO:0061474	phagolysosome membrane	4	-0.937265	-1.56241	0.0133751	0.0133751	0.834495	136	tags=50%, list=0%, signal=50%	ENSMUSG00000081534/ENSMUSG00000040065
GO:0061458	BP	GO:0061458	reproductive system development	302	0.377194	1.36125	0.0135906	0.0135906	0.834495	8258	tags=31%, list=28%, signal=23%	ENSMUSG00000028072/ENSMUSG00000038805/ENSMUSG00000096225/ENSMUSG00000001496/ENSMUSG00000015619/ENSMUSG00000031553/ENSMUSG00000043441/ENSMUSG00000024164/ENSMUSG00000048540/ENSMUSG00000012396/ENSMUSG00000021872/ENSMUSG00000005883/ENSMUSG00000031162/ENSMUSG00000005268/ENSMUSG00000015812/ENSMUSG00000018238/ENSMUSG00000041301/ENSMUSG00000000303/ENSMUSG00000027832/ENSMUSG00000018698/ENSMUSG00000027070/…
GO:0034238	BP	GO:0034238	macrophage fusion	8	0.82441	1.60883	0.0135922	0.0135922	0.834495	67	tags=12%, list=0%, signal=12%	ENSMUSG00000027670
GO:0006559	BP	GO:0006559	L-phenylalanine catabolic process	8	0.82424	1.6085	0.0135922	0.0135922	0.834495	2747	tags=38%, list=9%, signal=34%	ENSMUSG00000022821/ENSMUSG00000001670/ENSMUSG00000029445
GO:1902222	BP	GO:1902222	erythrose 4-phosphate/phosphoenolpyruvate family amino acid catabolic process	8	0.82424	1.6085	0.0135922	0.0135922	0.834495	2747	tags=38%, list=9%, signal=34%	ENSMUSG00000022821/ENSMUSG00000001670/ENSMUSG00000029445
GO:0003203	BP	GO:0003203	endocardial cushion morphogenesis	37	0.607218	1.65638	0.0136245	0.0136245	0.834495	8650	tags=51%, list=29%, signal=36%	ENSMUSG00000042258/ENSMUSG00000031965/ENSMUSG00000022676/ENSMUSG00000032744/ENSMUSG00000032179/ENSMUSG00000008999/ENSMUSG00000073733/ENSMUSG00000000530/ENSMUSG00000018604/ENSMUSG00000044338/ENSMUSG00000027358/ENSMUSG00000026923/ENSMUSG00000036862/ENSMUSG00000022894/ENSMUSG00000026814/ENSMUSG00000048450/ENSMUSG00000039239/ENSMUSG00000048616/ENSMUSG00000032440
GO:0046148	BP	GO:0046148	pigment biosynthetic process	52	0.578816	1.66765	0.0138521	0.0138521	0.84101	2619	tags=15%, list=9%, signal=14%	ENSMUSG00000035183/ENSMUSG00000022243/ENSMUSG00000022129/ENSMUSG00000005994/ENSMUSG00000025359/ENSMUSG00000004651/ENSMUSG00000030559/ENSMUSG00000051159
GO:0003197	BP	GO:0003197	endocardial cushion development	49	0.58639	1.66926	0.0139516	0.0139516	0.84101	8883	tags=55%, list=30%, signal=39%	ENSMUSG00000042258/ENSMUSG00000031965/ENSMUSG00000022676/ENSMUSG00000032744/ENSMUSG00000032179/ENSMUSG00000018263/ENSMUSG00000008999/ENSMUSG00000052504/ENSMUSG00000073733/ENSMUSG00000000530/ENSMUSG00000018604/ENSMUSG00000044338/ENSMUSG00000021835/ENSMUSG00000039910/ENSMUSG00000027358/ENSMUSG00000026923/ENSMUSG00000036862/ENSMUSG00000027276/ENSMUSG00000022894/ENSMUSG00000033016/ENSMUSG00000026814/…
GO:0034239	BP	GO:0034239	regulation of macrophage fusion	6	0.860383	1.55599	0.0140304	0.0140304	0.84101	67	tags=17%, list=0%, signal=17%	ENSMUSG00000027670
GO:0017171	MF	GO:0017171	serine hydrolase activity	150	-0.506654	-1.54377	0.0140479	0.0140479	0.84101	3369	tags=15%, list=11%, signal=13%	ENSMUSG00000020131/ENSMUSG00000048400/ENSMUSG00000016942/ENSMUSG00000038968/ENSMUSG00000033491/ENSMUSG00000045027/ENSMUSG00000029882/ENSMUSG00000037129/ENSMUSG00000020125/ENSMUSG00000034623/ENSMUSG00000041534/ENSMUSG00000031645/ENSMUSG00000032591/ENSMUSG00000040314/ENSMUSG00000071517/ENSMUSG00000000385/ENSMUSG00000022157/ENSMUSG00000071519/ENSMUSG00000024034/ENSMUSG00000033825/ENSMUSG00000022857/…
GO:0050777	BP	GO:0050777	negative regulation of immune response	204	0.412435	1.43166	0.0141369	0.0141369	0.84101	7648	tags=36%, list=26%, signal=27%	ENSMUSG00000021403/ENSMUSG00000026405/ENSMUSG00000032259/ENSMUSG00000019987/ENSMUSG00000042672/ENSMUSG00000032999/ENSMUSG00000032661/ENSMUSG00000066861/ENSMUSG00000015316/ENSMUSG00000030165/ENSMUSG00000042808/ENSMUSG00000073490/ENSMUSG00000030158/ENSMUSG00000034227/ENSMUSG00000026285/ENSMUSG00000039997/ENSMUSG00000062593/ENSMUSG00000048583/ENSMUSG00000050335/ENSMUSG00000079507/ENSMUSG00000039377/…
GO:0048247	BP	GO:0048247	lymphocyte chemotaxis	49	0.585682	1.66724	0.0141568	0.0141568	0.84101	5156	tags=37%, list=17%, signal=30%	ENSMUSG00000037944/ENSMUSG00000071005/ENSMUSG00000095675/ENSMUSG00000020676/ENSMUSG00000035373/ENSMUSG00000034855/ENSMUSG00000035385/ENSMUSG00000004814/ENSMUSG00000096001/ENSMUSG00000009185/ENSMUSG00000031780/ENSMUSG00000078719/ENSMUSG00000026573/ENSMUSG00000049103/ENSMUSG00000089876/ENSMUSG00000021994/ENSMUSG00000031779/ENSMUSG00000050232
GO:1903169	BP	GO:1903169	regulation of calcium ion transmembrane transport	177	0.41848	1.43136	0.0141793	0.0141793	0.84101	8215	tags=32%, list=28%, signal=23%	ENSMUSG00000022705/ENSMUSG00000032259/ENSMUSG00000029417/ENSMUSG00000020722/ENSMUSG00000090077/ENSMUSG00000027249/ENSMUSG00000034855/ENSMUSG00000023274/ENSMUSG00000047343/ENSMUSG00000043505/ENSMUSG00000019787/ENSMUSG00000026343/ENSMUSG00000039264/ENSMUSG00000030147/ENSMUSG00000021478/ENSMUSG00000049115/ENSMUSG00000045322/ENSMUSG00000042045/ENSMUSG00000041616/ENSMUSG00000020599/ENSMUSG00000000359/…
GO:0015265	MF	GO:0015265	urea channel activity	4	-0.934867	-1.55841	0.0142111	0.0142111	0.84101	63	tags=50%, list=0%, signal=50%	ENSMUSG00000032204/ENSMUSG00000028427
GO:0003158	BP	GO:0003158	endothelium development	136	0.453342	1.49995	0.0142332	0.0142332	0.84101	10520	tags=55%, list=36%, signal=36%	ENSMUSG00000030069/ENSMUSG00000034855/ENSMUSG00000046714/ENSMUSG00000070473/ENSMUSG00000047497/ENSMUSG00000077962/ENSMUSG00000039004/ENSMUSG00000026822/ENSMUSG00000035273/ENSMUSG00000037621/ENSMUSG00000072625/ENSMUSG00000031980/ENSMUSG00000037405/ENSMUSG00000090698/ENSMUSG00000033191/ENSMUSG00000037242/ENSMUSG00000014773/ENSMUSG00000000530/ENSMUSG00000022122/ENSMUSG00000009376/ENSMUSG00000019789/…
GO:0030317	BP	GO:0030317	flagellated sperm motility	153	0.429766	1.44351	0.0143631	0.0143631	0.845366	3458	tags=15%, list=12%, signal=13%	ENSMUSG00000032057/ENSMUSG00000031553/ENSMUSG00000038987/ENSMUSG00000042707/ENSMUSG00000042189/ENSMUSG00000061099/ENSMUSG00000021872/ENSMUSG00000009070/ENSMUSG00000028172/ENSMUSG00000061762/ENSMUSG00000037683/ENSMUSG00000007591/ENSMUSG00000042433/ENSMUSG00000022056/ENSMUSG00000032514/ENSMUSG00000029235/ENSMUSG00000041138/ENSMUSG00000030708/ENSMUSG00000046585/ENSMUSG00000030043/ENSMUSG00000061322/…
GO:0005879	CC	GO:0005879	axonemal microtubule	53	0.570077	1.64637	0.0144928	0.0144928	0.84727	8209	tags=45%, list=28%, signal=33%	ENSMUSG00000029182/ENSMUSG00000026809/ENSMUSG00000079502/ENSMUSG00000042189/ENSMUSG00000022993/ENSMUSG00000090206/ENSMUSG00000042788/ENSMUSG00000028492/ENSMUSG00000026649/ENSMUSG00000026969/ENSMUSG00000028441/ENSMUSG00000024175/ENSMUSG00000011154/ENSMUSG00000032221/ENSMUSG00000023931/ENSMUSG00000026679/ENSMUSG00000026831/ENSMUSG00000028845/ENSMUSG00000022431/ENSMUSG00000027886/ENSMUSG00000020799/…
GO:0043489	BP	GO:0043489	RNA stabilization	72	0.523062	1.58745	0.0146229	0.0146229	0.84727	5221	tags=15%, list=18%, signal=13%	ENSMUSG00000013415/ENSMUSG00000025977/ENSMUSG00000063935/ENSMUSG00000046694/ENSMUSG00000019842/ENSMUSG00000022144/ENSMUSG00000033581/ENSMUSG00000029814/ENSMUSG00000072620/ENSMUSG00000033882/ENSMUSG00000042349
GO:0072676	BP	GO:0072676	lymphocyte migration	104	0.487123	1.56074	0.0146673	0.0146673	0.84727	5156	tags=31%, list=17%, signal=25%	ENSMUSG00000037944/ENSMUSG00000071005/ENSMUSG00000095675/ENSMUSG00000022659/ENSMUSG00000015619/ENSMUSG00000020676/ENSMUSG00000000731/ENSMUSG00000035373/ENSMUSG00000034855/ENSMUSG00000035385/ENSMUSG00000004814/ENSMUSG00000096001/ENSMUSG00000009185/ENSMUSG00000047293/ENSMUSG00000028539/ENSMUSG00000005465/ENSMUSG00000001444/ENSMUSG00000031780/ENSMUSG00000078719/ENSMUSG00000042333/ENSMUSG00000026573/…
GO:0050780	MF	GO:0050780	dopamine receptor binding	26	0.657086	1.67515	0.0147377	0.0147377	0.84727	3210	tags=19%, list=11%, signal=17%	ENSMUSG00000022705/ENSMUSG00000022949/ENSMUSG00000061718/ENSMUSG00000021478/ENSMUSG00000049115
GO:0008236	MF	GO:0008236	serine-type peptidase activity	146	-0.508648	-1.5398	0.0148044	0.0148044	0.84727	3369	tags=15%, list=11%, signal=13%	ENSMUSG00000020131/ENSMUSG00000048400/ENSMUSG00000016942/ENSMUSG00000038968/ENSMUSG00000033491/ENSMUSG00000045027/ENSMUSG00000029882/ENSMUSG00000037129/ENSMUSG00000020125/ENSMUSG00000034623/ENSMUSG00000041534/ENSMUSG00000031645/ENSMUSG00000032591/ENSMUSG00000040314/ENSMUSG00000071517/ENSMUSG00000000385/ENSMUSG00000022157/ENSMUSG00000071519/ENSMUSG00000024034/ENSMUSG00000033825/ENSMUSG00000022857/…
GO:0007389	BP	GO:0007389	pattern specification process	430	0.348369	1.29758	0.0148588	0.0148588	0.84727	7600	tags=30%, list=26%, signal=23%	ENSMUSG00000038805/ENSMUSG00000035946/ENSMUSG00000042258/ENSMUSG00000024518/ENSMUSG00000036602/ENSMUSG00000001496/ENSMUSG00000031831/ENSMUSG00000021848/ENSMUSG00000027102/ENSMUSG00000028946/ENSMUSG00000027840/ENSMUSG00000024164/ENSMUSG00000031965/ENSMUSG00000012396/ENSMUSG00000037034/ENSMUSG00000046714/ENSMUSG00000032717/ENSMUSG00000047171/ENSMUSG00000053161/ENSMUSG00000024134/ENSMUSG00000005320/…
GO:0005126	MF	GO:0005126	cytokine receptor binding	237	0.39326	1.38412	0.01491	0.01491	0.84727	4647	tags=19%, list=16%, signal=16%	ENSMUSG00000028072/ENSMUSG00000071005/ENSMUSG00000095675/ENSMUSG00000029417/ENSMUSG00000029380/ENSMUSG00000015619/ENSMUSG00000050395/ENSMUSG00000096826/ENSMUSG00000042306/ENSMUSG00000020676/ENSMUSG00000036117/ENSMUSG00000035373/ENSMUSG00000034855/ENSMUSG00000035385/ENSMUSG00000007888/ENSMUSG00000004814/ENSMUSG00000096001/ENSMUSG00000009185/ENSMUSG00000038067/ENSMUSG00000000791/ENSMUSG00000026875/…
GO:0043087	BP	GO:0043087	regulation of GTPase activity	302	0.374299	1.35081	0.0149497	0.0149497	0.84727	7388	tags=18%, list=25%, signal=14%	ENSMUSG00000028072/ENSMUSG00000037944/ENSMUSG00000071005/ENSMUSG00000095675/ENSMUSG00000020676/ENSMUSG00000035373/ENSMUSG00000035385/ENSMUSG00000004814/ENSMUSG00000009185/ENSMUSG00000034227/ENSMUSG00000026358/ENSMUSG00000031355/ENSMUSG00000031780/ENSMUSG00000020599/ENSMUSG00000026573/ENSMUSG00000038608/ENSMUSG00000032946/ENSMUSG00000052504/ENSMUSG00000006445/ENSMUSG00000033542/ENSMUSG00000021994/…
GO:0016442	CC	GO:0016442	RISC complex	73	-0.587461	-1.63337	0.014977	0.014977	0.84727	3868	tags=29%, list=13%, signal=25%	ENSMUSG00000065528/ENSMUSG00000065600/ENSMUSG00000065406/ENSMUSG00000065485/ENSMUSG00000070081/ENSMUSG00000065582/ENSMUSG00000065418/ENSMUSG00000076011/ENSMUSG00000076460/ENSMUSG00000065405/ENSMUSG00000065557/ENSMUSG00000065468/ENSMUSG00000065571/ENSMUSG00000065444/ENSMUSG00000065513/ENSMUSG00000092958/ENSMUSG00000076143/ENSMUSG00000065411/ENSMUSG00000092995/ENSMUSG00000078025/ENSMUSG00000065446
GO:0031332	CC	GO:0031332	RNAi effector complex	73	-0.587461	-1.63337	0.014977	0.014977	0.84727	3868	tags=29%, list=13%, signal=25%	ENSMUSG00000065528/ENSMUSG00000065600/ENSMUSG00000065406/ENSMUSG00000065485/ENSMUSG00000070081/ENSMUSG00000065582/ENSMUSG00000065418/ENSMUSG00000076011/ENSMUSG00000076460/ENSMUSG00000065405/ENSMUSG00000065557/ENSMUSG00000065468/ENSMUSG00000065571/ENSMUSG00000065444/ENSMUSG00000065513/ENSMUSG00000092958/ENSMUSG00000076143/ENSMUSG00000065411/ENSMUSG00000092995/ENSMUSG00000078025/ENSMUSG00000065446
GO:0015075	MF	GO:0015075	monoatomic ion transmembrane transporter activity	667	0.31972	1.22881	0.015014	0.015014	0.84727	5337	tags=18%, list=18%, signal=15%	ENSMUSG00000036853/ENSMUSG00000028238/ENSMUSG00000020428/ENSMUSG00000030523/ENSMUSG00000035183/ENSMUSG00000020722/ENSMUSG00000058921/ENSMUSG00000100241/ENSMUSG00000024485/ENSMUSG00000026114/ENSMUSG00000039728/ENSMUSG00000035745/ENSMUSG00000062609/ENSMUSG00000022243/ENSMUSG00000029219/ENSMUSG00000023945/ENSMUSG00000001225/ENSMUSG00000029205/ENSMUSG00000018862/ENSMUSG00000020229/ENSMUSG00000063354/…
GO:0030492	MF	GO:0030492	hemoglobin binding	7	0.83421	1.57779	0.0151661	0.0151661	0.847302	4892	tags=100%, list=17%, signal=83%	ENSMUSG00000052187/ENSMUSG00000031722/ENSMUSG00000027070/ENSMUSG00000073940/ENSMUSG00000006574/ENSMUSG00000026726/ENSMUSG00000052305
GO:0030943	MF	GO:0030943	mitochondrion targeting sequence binding	5	0.885761	1.52946	0.0151923	0.0151923	0.847302	1471	tags=20%, list=5%, signal=19%	ENSMUSG00000021078
GO:0007188	BP	GO:0007188	adenylate cyclase-modulating G protein-coupled receptor signaling pathway	222	0.402929	1.40898	0.0152323	0.0152323	0.847302	6421	tags=24%, list=22%, signal=19%	ENSMUSG00000022705/ENSMUSG00000043017/ENSMUSG00000032259/ENSMUSG00000029417/ENSMUSG00000049699/ENSMUSG00000046922/ENSMUSG00000020178/ENSMUSG00000038537/ENSMUSG00000024553/ENSMUSG00000034837/ENSMUSG00000052270/ENSMUSG00000034855/ENSMUSG00000036357/ENSMUSG00000045569/ENSMUSG00000024027/ENSMUSG00000058620/ENSMUSG00000068696/ENSMUSG00000050824/ENSMUSG00000004654/ENSMUSG00000031861/ENSMUSG00000020793/…
GO:0006954	BP	GO:0006954	inflammatory response	763	0.311306	1.20952	0.0152395	0.0152395	0.847302	7787	tags=32%, list=26%, signal=24%	ENSMUSG00000037944/ENSMUSG00000071005/ENSMUSG00000043017/ENSMUSG00000042258/ENSMUSG00000095675/ENSMUSG00000029417/ENSMUSG00000029380/ENSMUSG00000031551/ENSMUSG00000015619/ENSMUSG00000026070/ENSMUSG00000020178/ENSMUSG00000020676/ENSMUSG00000079516/ENSMUSG00000015452/ENSMUSG00000046108/ENSMUSG00000068129/ENSMUSG00000109764/ENSMUSG00000052270/ENSMUSG00000024164/ENSMUSG00000035373/ENSMUSG00000027249/…
GO:0050982	BP	GO:0050982	detection of mechanical stimulus	66	0.535103	1.60631	0.015544	0.015544	0.858964	3119	tags=11%, list=11%, signal=10%	ENSMUSG00000028072/ENSMUSG00000029205/ENSMUSG00000037578/ENSMUSG00000032769/ENSMUSG00000034533/ENSMUSG00000030470/ENSMUSG00000014503
GO:0048265	BP	GO:0048265	response to pain	47	0.583734	1.65253	0.0156409	0.0156409	0.858964	3800	tags=21%, list=13%, signal=19%	ENSMUSG00000028072/ENSMUSG00000055368/ENSMUSG00000061762/ENSMUSG00000005952/ENSMUSG00000029503/ENSMUSG00000032769/ENSMUSG00000034533/ENSMUSG00000030043/ENSMUSG00000037580/ENSMUSG00000037393
GO:0002430	BP	GO:0002430	complement receptor mediated signaling pathway	10	0.788517	1.61728	0.0156495	0.0156495	0.858964	2200	tags=40%, list=7%, signal=37%	ENSMUSG00000052270/ENSMUSG00000024164/ENSMUSG00000035148/ENSMUSG00000074361
GO:1902373	BP	GO:1902373	negative regulation of mRNA catabolic process	70	0.524435	1.5861	0.0156773	0.0156773	0.858964	5221	tags=16%, list=18%, signal=13%	ENSMUSG00000013415/ENSMUSG00000025977/ENSMUSG00000063935/ENSMUSG00000046694/ENSMUSG00000019842/ENSMUSG00000022144/ENSMUSG00000033581/ENSMUSG00000029814/ENSMUSG00000033882/ENSMUSG00000054065/ENSMUSG00000042349
GO:0035686	CC	GO:0035686	sperm fibrous sheath	11	0.774801	1.62736	0.0157956	0.0157956	0.859375	2900	tags=36%, list=10%, signal=33%	ENSMUSG00000036551/ENSMUSG00000061099/ENSMUSG00000024430/ENSMUSG00000041138
GO:0048149	BP	GO:0048149	behavioral response to ethanol	11	0.774109	1.62591	0.0159906	0.0159906	0.859375	406	tags=18%, list=1%, signal=18%	ENSMUSG00000032259/ENSMUSG00000074207
GO:0060423	BP	GO:0060423	foregut regionalization	3	0.938832	1.44743	0.016047	0.016047	0.859375	792	tags=33%, list=3%, signal=32%	ENSMUSG00000027840
GO:0060424	BP	GO:0060424	lung field specification	3	0.938832	1.44743	0.016047	0.016047	0.859375	792	tags=33%, list=3%, signal=32%	ENSMUSG00000027840
GO:0060492	BP	GO:0060492	lung induction	3	0.938832	1.44743	0.016047	0.016047	0.859375	792	tags=33%, list=3%, signal=32%	ENSMUSG00000027840
GO:0070960	BP	GO:0070960	positive regulation of neutrophil mediated cytotoxicity	4	0.915849	1.5029	0.016095	0.016095	0.859375	386	tags=50%, list=1%, signal=49%	ENSMUSG00000029380/ENSMUSG00000019987
GO:0070961	BP	GO:0070961	positive regulation of neutrophil mediated killing of symbiont cell	4	0.915849	1.5029	0.016095	0.016095	0.859375	386	tags=50%, list=1%, signal=49%	ENSMUSG00000029380/ENSMUSG00000019987
GO:0044391	CC	GO:0044391	ribosomal subunit	198	0.409599	1.41483	0.016141	0.016141	0.859375	12087	tags=64%, list=41%, signal=38%	ENSMUSG00000061669/ENSMUSG00000058443/ENSMUSG00000060377/ENSMUSG00000062456/ENSMUSG00000029918/ENSMUSG00000068969/ENSMUSG00000039209/ENSMUSG00000062997/ENSMUSG00000036781/ENSMUSG00000046330/ENSMUSG00000068396/ENSMUSG00000020460/ENSMUSG00000046364/ENSMUSG00000068240/ENSMUSG00000010406/ENSMUSG00000090862/ENSMUSG00000034932/ENSMUSG00000078193/ENSMUSG00000024829/ENSMUSG00000040952/ENSMUSG00000058546/…
GO:0007548	BP	GO:0007548	sex differentiation	276	0.376143	1.34639	0.0162277	0.0162277	0.860947	5653	tags=20%, list=19%, signal=16%	ENSMUSG00000028072/ENSMUSG00000038805/ENSMUSG00000096225/ENSMUSG00000001496/ENSMUSG00000015619/ENSMUSG00000031553/ENSMUSG00000043441/ENSMUSG00000048540/ENSMUSG00000012396/ENSMUSG00000021872/ENSMUSG00000005883/ENSMUSG00000031162/ENSMUSG00000015812/ENSMUSG00000018238/ENSMUSG00000041301/ENSMUSG00000027832/ENSMUSG00000018698/ENSMUSG00000027070/ENSMUSG00000023047/ENSMUSG00000053030/ENSMUSG00000030717/…
GO:0035150	BP	GO:0035150	regulation of tube size	179	0.412394	1.4137	0.0163148	0.0163148	0.86164	10213	tags=54%, list=35%, signal=36%	ENSMUSG00000019890/ENSMUSG00000020178/ENSMUSG00000038224/ENSMUSG00000058620/ENSMUSG00000021070/ENSMUSG00000046714/ENSMUSG00000057123/ENSMUSG00000041301/ENSMUSG00000039321/ENSMUSG00000027931/ENSMUSG00000050901/ENSMUSG00000021478/ENSMUSG00000030043/ENSMUSG00000049115/ENSMUSG00000041616/ENSMUSG00000037580/ENSMUSG00000050666/ENSMUSG00000027765/ENSMUSG00000020155/ENSMUSG00000035783/ENSMUSG00000021055/…
GO:1902369	BP	GO:1902369	negative regulation of RNA catabolic process	84	0.50195	1.56354	0.0163551	0.0163551	0.86164	5221	tags=14%, list=18%, signal=12%	ENSMUSG00000013415/ENSMUSG00000025977/ENSMUSG00000063935/ENSMUSG00000046694/ENSMUSG00000019842/ENSMUSG00000022144/ENSMUSG00000033581/ENSMUSG00000029814/ENSMUSG00000072620/ENSMUSG00000033882/ENSMUSG00000054065/ENSMUSG00000042349
GO:0001991	BP	GO:0001991	regulation of systemic arterial blood pressure by circulatory renin-angiotensin	16	-0.813071	-1.80301	0.0166838	0.0166838	0.875893	2	tags=12%, list=0%, signal=13%	ENSMUSG00000001865/ENSMUSG00000061068
GO:0009266	BP	GO:0009266	response to temperature stimulus	163	0.420304	1.4238	0.0168087	0.0168087	0.878756	3157	tags=7%, list=11%, signal=7%	ENSMUSG00000028072/ENSMUSG00000045802/ENSMUSG00000079466/ENSMUSG00000061762/ENSMUSG00000028492/ENSMUSG00000005952/ENSMUSG00000032769/ENSMUSG00000034533/ENSMUSG00000021799/ENSMUSG00000031075/ENSMUSG00000000120/ENSMUSG00000022032
GO:0048864	BP	GO:0048864	stem cell development	90	0.495877	1.55975	0.0168587	0.0168587	0.878756	8466	tags=38%, list=29%, signal=27%	ENSMUSG00000042258/ENSMUSG00000036602/ENSMUSG00000046714/ENSMUSG00000022676/ENSMUSG00000021359/ENSMUSG00000001827/ENSMUSG00000004872/ENSMUSG00000031073/ENSMUSG00000024987/ENSMUSG00000013584/ENSMUSG00000022144/ENSMUSG00000021904/ENSMUSG00000008999/ENSMUSG00000030110/ENSMUSG00000022122/ENSMUSG00000027168/ENSMUSG00000026193/ENSMUSG00000021835/ENSMUSG00000009097/ENSMUSG00000039910/ENSMUSG00000019966/…
GO:2000346	BP	GO:2000346	negative regulation of hepatocyte proliferation	6	0.854064	1.54456	0.0169133	0.0169133	0.878756	790	tags=33%, list=3%, signal=32%	ENSMUSG00000054385/ENSMUSG00000044303
GO:0002643	BP	GO:0002643	regulation of tolerance induction	19	0.688393	1.64004	0.0170991	0.0170991	0.885047	2092	tags=32%, list=7%, signal=29%	ENSMUSG00000037944/ENSMUSG00000031551/ENSMUSG00000026770/ENSMUSG00000034227/ENSMUSG00000026285/ENSMUSG00000062593
GO:0042752	BP	GO:0042752	regulation of circadian rhythm	122	0.460275	1.50327	0.0171519	0.0171519	0.885047	5002	tags=18%, list=17%, signal=15%	ENSMUSG00000022705/ENSMUSG00000032259/ENSMUSG00000001496/ENSMUSG00000020178/ENSMUSG00000029491/ENSMUSG00000029236/ENSMUSG00000020914/ENSMUSG00000004654/ENSMUSG00000039321/ENSMUSG00000064177/ENSMUSG00000021799/ENSMUSG00000073804/ENSMUSG00000050901/ENSMUSG00000021478/ENSMUSG00000015090/ENSMUSG00000056972/ENSMUSG00000046997/ENSMUSG00000073130/ENSMUSG00000035383/ENSMUSG00000038872/ENSMUSG00000017697/…
GO:0007626	BP	GO:0007626	locomotory behavior	257	0.380769	1.35094	0.0172594	0.0172594	0.887458	6533	tags=19%, list=22%, signal=15%	ENSMUSG00000036853/ENSMUSG00000022705/ENSMUSG00000067604/ENSMUSG00000021919/ENSMUSG00000032259/ENSMUSG00000031551/ENSMUSG00000001496/ENSMUSG00000020178/ENSMUSG00000038537/ENSMUSG00000045573/ENSMUSG00000068696/ENSMUSG00000054360/ENSMUSG00000026686/ENSMUSG00000025094/ENSMUSG00000032368/ENSMUSG00000061718/ENSMUSG00000021478/ENSMUSG00000020160/ENSMUSG00000012819/ENSMUSG00000038718/ENSMUSG00000045871/…
GO:0060124	BP	GO:0060124	positive regulation of growth hormone secretion	11	0.768958	1.61509	0.0173557	0.0173557	0.887458	2532	tags=27%, list=9%, signal=25%	ENSMUSG00000032259/ENSMUSG00000004654/ENSMUSG00000064177
GO:0005985	BP	GO:0005985	sucrose metabolic process	3	-0.94781	-1.49042	0.0173753	0.0173753	0.887458	1001	tags=67%, list=3%, signal=64%	ENSMUSG00000027790/ENSMUSG00000021456
GO:0045627	BP	GO:0045627	positive regulation of T-helper 1 cell differentiation	8	0.813411	1.58737	0.0174757	0.0174757	0.889572	2148	tags=38%, list=7%, signal=35%	ENSMUSG00000037944/ENSMUSG00000071005/ENSMUSG00000039377
GO:0004252	MF	GO:0004252	serine-type endopeptidase activity	130	-0.514184	-1.54015	0.0176094	0.0176094	0.889678	3369	tags=16%, list=11%, signal=14%	ENSMUSG00000020131/ENSMUSG00000048400/ENSMUSG00000016942/ENSMUSG00000038968/ENSMUSG00000033491/ENSMUSG00000045027/ENSMUSG00000029882/ENSMUSG00000037129/ENSMUSG00000020125/ENSMUSG00000034623/ENSMUSG00000031645/ENSMUSG00000032591/ENSMUSG00000040314/ENSMUSG00000071517/ENSMUSG00000000385/ENSMUSG00000022157/ENSMUSG00000071519/ENSMUSG00000024034/ENSMUSG00000033825/ENSMUSG00000022857/ENSMUSG00000061068
GO:0043523	BP	GO:0043523	regulation of neuron apoptotic process	312	0.367401	1.32875	0.0176406	0.0176406	0.889678	3469	tags=8%, list=12%, signal=7%	ENSMUSG00000028072/ENSMUSG00000042258/ENSMUSG00000015619/ENSMUSG00000039095/ENSMUSG00000020178/ENSMUSG00000015452/ENSMUSG00000057280/ENSMUSG00000024027/ENSMUSG00000019982/ENSMUSG00000007888/ENSMUSG00000025927/ENSMUSG00000048349/ENSMUSG00000031450/ENSMUSG00000021359/ENSMUSG00000030717/ENSMUSG00000005465/ENSMUSG00000051159/ENSMUSG00000026805/ENSMUSG00000050901/ENSMUSG00000022144/ENSMUSG00000000120/…
GO:0005929	CC	GO:0005929	cilium	740	0.313186	1.21209	0.0176831	0.0176831	0.889678	5208	tags=15%, list=18%, signal=13%	ENSMUSG00000032057/ENSMUSG00000029182/ENSMUSG00000032259/ENSMUSG00000043020/ENSMUSG00000047671/ENSMUSG00000026114/ENSMUSG00000031831/ENSMUSG00000036551/ENSMUSG00000047733/ENSMUSG00000034837/ENSMUSG00000074003/ENSMUSG00000038987/ENSMUSG00000029491/ENSMUSG00000020686/ENSMUSG00000001225/ENSMUSG00000042707/ENSMUSG00000026809/ENSMUSG00000079502/ENSMUSG00000044772/ENSMUSG00000042189/ENSMUSG00000061099/…
GO:0035296	BP	GO:0035296	regulation of tube diameter	178	0.410552	1.40541	0.0177842	0.0177842	0.889678	10213	tags=54%, list=35%, signal=35%	ENSMUSG00000019890/ENSMUSG00000020178/ENSMUSG00000038224/ENSMUSG00000058620/ENSMUSG00000021070/ENSMUSG00000046714/ENSMUSG00000057123/ENSMUSG00000041301/ENSMUSG00000039321/ENSMUSG00000027931/ENSMUSG00000050901/ENSMUSG00000021478/ENSMUSG00000030043/ENSMUSG00000049115/ENSMUSG00000041616/ENSMUSG00000037580/ENSMUSG00000050666/ENSMUSG00000027765/ENSMUSG00000020155/ENSMUSG00000035783/ENSMUSG00000021055/…
GO:0097746	BP	GO:0097746	blood vessel diameter maintenance	178	0.410552	1.40541	0.0177842	0.0177842	0.889678	10213	tags=54%, list=35%, signal=35%	ENSMUSG00000019890/ENSMUSG00000020178/ENSMUSG00000038224/ENSMUSG00000058620/ENSMUSG00000021070/ENSMUSG00000046714/ENSMUSG00000057123/ENSMUSG00000041301/ENSMUSG00000039321/ENSMUSG00000027931/ENSMUSG00000050901/ENSMUSG00000021478/ENSMUSG00000030043/ENSMUSG00000049115/ENSMUSG00000041616/ENSMUSG00000037580/ENSMUSG00000050666/ENSMUSG00000027765/ENSMUSG00000020155/ENSMUSG00000035783/ENSMUSG00000021055/…
GO:0014823	BP	GO:0014823	response to activity	37	0.592811	1.61708	0.0178321	0.0178321	0.889678	3	tags=3%, list=0%, signal=3%	ENSMUSG00000028072
GO:0045625	BP	GO:0045625	regulation of T-helper 1 cell differentiation	12	0.748283	1.60199	0.0179372	0.0179372	0.891969	4513	tags=42%, list=15%, signal=35%	ENSMUSG00000037944/ENSMUSG00000071005/ENSMUSG00000039377/ENSMUSG00000044701/ENSMUSG00000049103
GO:0043009	BP	GO:0043009	chordate embryonic development	789	0.308026	1.19826	0.0180612	0.0180612	0.89401	8688	tags=27%, list=29%, signal=19%	ENSMUSG00000031844/ENSMUSG00000018822/ENSMUSG00000042258/ENSMUSG00000085925/ENSMUSG00000036602/ENSMUSG00000074365/ENSMUSG00000015619/ENSMUSG00000085957/ENSMUSG00000022181/ENSMUSG00000021848/ENSMUSG00000028946/ENSMUSG00000023945/ENSMUSG00000038298/ENSMUSG00000032999/ENSMUSG00000027547/ENSMUSG00000059060/ENSMUSG00000003051/ENSMUSG00000015721/ENSMUSG00000019982/ENSMUSG00000037034/ENSMUSG00000059898/…
GO:0007264	BP	GO:0007264	small GTPase-mediated signal transduction	435	0.345128	1.28671	0.0181764	0.0181764	0.89401	9456	tags=27%, list=32%, signal=19%	ENSMUSG00000028072/ENSMUSG00000050350/ENSMUSG00000036463/ENSMUSG00000045281/ENSMUSG00000078954/ENSMUSG00000057280/ENSMUSG00000095677/ENSMUSG00000032081/ENSMUSG00000073010/ENSMUSG00000054293/ENSMUSG00000024043/ENSMUSG00000031861/ENSMUSG00000026697/ENSMUSG00000040600/ENSMUSG00000000120/ENSMUSG00000049115/ENSMUSG00000026043/ENSMUSG00000073008/ENSMUSG00000050147/ENSMUSG00000029711/ENSMUSG00000028841/…
GO:0004984	MF	GO:0004984	olfactory receptor activity	165	0.415228	1.40736	0.0183727	0.0183727	0.89401	4346	tags=51%, list=15%, signal=44%	ENSMUSG00000109219/ENSMUSG00000061295/ENSMUSG00000059864/ENSMUSG00000070421/ENSMUSG00000052508/ENSMUSG00000050015/ENSMUSG00000054054/ENSMUSG00000074003/ENSMUSG00000066896/ENSMUSG00000094891/ENSMUSG00000075069/ENSMUSG00000094612/ENSMUSG00000063827/ENSMUSG00000059887/ENSMUSG00000056822/ENSMUSG00000075066/ENSMUSG00000062200/ENSMUSG00000093942/ENSMUSG00000094678/ENSMUSG00000070423/ENSMUSG00000063230/…
GO:0051580	BP	GO:0051580	regulation of neurotransmitter uptake	20	0.676478	1.63061	0.0184025	0.0184025	0.89401	3105	tags=20%, list=11%, signal=18%	ENSMUSG00000022705/ENSMUSG00000032259/ENSMUSG00000055197/ENSMUSG00000022144
GO:0033162	CC	GO:0033162	melanosome membrane	13	0.739664	1.60899	0.0186698	0.0186698	0.89401	4834	tags=46%, list=16%, signal=39%	ENSMUSG00000022243/ENSMUSG00000005994/ENSMUSG00000025359/ENSMUSG00000030559/ENSMUSG00000000214/ENSMUSG00000025333
GO:0045009	CC	GO:0045009	chitosome	13	0.739664	1.60899	0.0186698	0.0186698	0.89401	4834	tags=46%, list=16%, signal=39%	ENSMUSG00000022243/ENSMUSG00000005994/ENSMUSG00000025359/ENSMUSG00000030559/ENSMUSG00000000214/ENSMUSG00000025333
GO:0090741	CC	GO:0090741	pigment granule membrane	13	0.739664	1.60899	0.0186698	0.0186698	0.89401	4834	tags=46%, list=16%, signal=39%	ENSMUSG00000022243/ENSMUSG00000005994/ENSMUSG00000025359/ENSMUSG00000030559/ENSMUSG00000000214/ENSMUSG00000025333
GO:0032881	BP	GO:0032881	regulation of polysaccharide metabolic process	47	-0.646526	-1.70795	0.0187045	0.0187045	0.89401	18	tags=4%, list=0%, signal=4%	ENSMUSG00000026567/ENSMUSG00000042717
GO:0010717	BP	GO:0010717	regulation of epithelial to mesenchymal transition	100	0.476769	1.51842	0.0187201	0.0187201	0.89401	9098	tags=42%, list=31%, signal=29%	ENSMUSG00000042258/ENSMUSG00000036602/ENSMUSG00000001496/ENSMUSG00000015619/ENSMUSG00000015452/ENSMUSG00000031965/ENSMUSG00000022150/ENSMUSG00000034205/ENSMUSG00000008999/ENSMUSG00000031980/ENSMUSG00000037095/ENSMUSG00000074934/ENSMUSG00000052504/ENSMUSG00000033149/ENSMUSG00000027996/ENSMUSG00000027985/ENSMUSG00000039238/ENSMUSG00000021835/ENSMUSG00000028583/ENSMUSG00000029287/ENSMUSG00000001506/…
GO:0010001	BP	GO:0010001	glial cell differentiation	286	0.372953	1.33792	0.0187517	0.0187517	0.89401	8857	tags=31%, list=30%, signal=22%	ENSMUSG00000035946/ENSMUSG00000022705/ENSMUSG00000001496/ENSMUSG00000020178/ENSMUSG00000021848/ENSMUSG00000015452/ENSMUSG00000027249/ENSMUSG00000035187/ENSMUSG00000027315/ENSMUSG00000043924/ENSMUSG00000030607/ENSMUSG00000026697/ENSMUSG00000031075/ENSMUSG00000021478/ENSMUSG00000029026/ENSMUSG00000029070/ENSMUSG00000032446/ENSMUSG00000041911/ENSMUSG00000055170/ENSMUSG00000031980/ENSMUSG00000096014/…
GO:0045299	BP	GO:0045299	otolith mineralization	3	-0.946181	-1.48786	0.0188062	0.0188062	0.89401	205	tags=67%, list=1%, signal=66%	ENSMUSG00000030302/ENSMUSG00000015001
GO:0002252	BP	GO:0002252	immune effector process	649	0.318522	1.22202	0.0188421	0.0188421	0.89401	5487	tags=22%, list=19%, signal=18%	ENSMUSG00000095589/ENSMUSG00000076615/ENSMUSG00000094088/ENSMUSG00000021403/ENSMUSG00000065578/ENSMUSG00000037944/ENSMUSG00000030336/ENSMUSG00000026405/ENSMUSG00000071005/ENSMUSG00000094124/ENSMUSG00000030144/ENSMUSG00000027863/ENSMUSG00000068227/ENSMUSG00000029380/ENSMUSG00000015619/ENSMUSG00000026070/ENSMUSG00000096499/ENSMUSG00000019987/ENSMUSG00000052234/ENSMUSG00000094502/ENSMUSG00000022181/…
GO:0005044	MF	GO:0005044	scavenger receptor activity	23	0.657752	1.63013	0.0189611	0.0189611	0.89401	7440	tags=70%, list=25%, signal=52%	ENSMUSG00000079355/ENSMUSG00000036103/ENSMUSG00000037370/ENSMUSG00000006014/ENSMUSG00000035279/ENSMUSG00000033880/ENSMUSG00000017344/ENSMUSG00000022468/ENSMUSG00000047517/ENSMUSG00000018920/ENSMUSG00000025044/ENSMUSG00000038188/ENSMUSG00000012017/ENSMUSG00000024593/ENSMUSG00000008845/ENSMUSG00000042286
GO:0140241	BP	GO:0140241	translation at synapse	48	0.565685	1.60536	0.0190029	0.0190029	0.89401	11574	tags=88%, list=39%, signal=53%	ENSMUSG00000062997/ENSMUSG00000046330/ENSMUSG00000020460/ENSMUSG00000046364/ENSMUSG00000058546/ENSMUSG00000025362/ENSMUSG00000030432/ENSMUSG00000074129/ENSMUSG00000090733/ENSMUSG00000098274/ENSMUSG00000067288/ENSMUSG00000025508/ENSMUSG00000079435/ENSMUSG00000057322/ENSMUSG00000062006/ENSMUSG00000060938/ENSMUSG00000000740/ENSMUSG00000037563/ENSMUSG00000071415/ENSMUSG00000024608/ENSMUSG00000043716/…
GO:0140242	BP	GO:0140242	translation at postsynapse	48	0.565685	1.60536	0.0190029	0.0190029	0.89401	11574	tags=88%, list=39%, signal=53%	ENSMUSG00000062997/ENSMUSG00000046330/ENSMUSG00000020460/ENSMUSG00000046364/ENSMUSG00000058546/ENSMUSG00000025362/ENSMUSG00000030432/ENSMUSG00000074129/ENSMUSG00000090733/ENSMUSG00000098274/ENSMUSG00000067288/ENSMUSG00000025508/ENSMUSG00000079435/ENSMUSG00000057322/ENSMUSG00000062006/ENSMUSG00000060938/ENSMUSG00000000740/ENSMUSG00000037563/ENSMUSG00000071415/ENSMUSG00000024608/ENSMUSG00000043716/…
GO:0005881	CC	GO:0005881	cytoplasmic microtubule	124	0.453016	1.48083	0.0190476	0.0190476	0.89401	8365	tags=31%, list=28%, signal=23%	ENSMUSG00000029182/ENSMUSG00000026809/ENSMUSG00000079502/ENSMUSG00000042189/ENSMUSG00000095677/ENSMUSG00000022993/ENSMUSG00000090206/ENSMUSG00000042788/ENSMUSG00000028492/ENSMUSG00000026649/ENSMUSG00000026969/ENSMUSG00000028441/ENSMUSG00000014158/ENSMUSG00000026387/ENSMUSG00000024175/ENSMUSG00000011154/ENSMUSG00000051378/ENSMUSG00000032221/ENSMUSG00000041842/ENSMUSG00000023931/ENSMUSG00000045761/…
GO:0048255	BP	GO:0048255	mRNA stabilization	61	0.537868	1.59393	0.0190691	0.0190691	0.89401	5221	tags=16%, list=18%, signal=14%	ENSMUSG00000013415/ENSMUSG00000025977/ENSMUSG00000063935/ENSMUSG00000046694/ENSMUSG00000019842/ENSMUSG00000022144/ENSMUSG00000033581/ENSMUSG00000029814/ENSMUSG00000033882/ENSMUSG00000042349
GO:0140236	BP	GO:0140236	translation at presynapse	47	0.56567	1.60139	0.019094	0.019094	0.89401	11558	tags=87%, list=39%, signal=53%	ENSMUSG00000062997/ENSMUSG00000046330/ENSMUSG00000020460/ENSMUSG00000046364/ENSMUSG00000058546/ENSMUSG00000025362/ENSMUSG00000030432/ENSMUSG00000074129/ENSMUSG00000090733/ENSMUSG00000098274/ENSMUSG00000067288/ENSMUSG00000025508/ENSMUSG00000079435/ENSMUSG00000057322/ENSMUSG00000062006/ENSMUSG00000060938/ENSMUSG00000000740/ENSMUSG00000037563/ENSMUSG00000071415/ENSMUSG00000024608/ENSMUSG00000043716/…
GO:0019199	MF	GO:0019199	transmembrane receptor protein kinase activity	76	0.506984	1.55497	0.0191056	0.0191056	0.89401	9199	tags=49%, list=31%, signal=34%	ENSMUSG00000028072/ENSMUSG00000057280/ENSMUSG00000005320/ENSMUSG00000023047/ENSMUSG00000020357/ENSMUSG00000005640/ENSMUSG00000030110/ENSMUSG00000052504/ENSMUSG00000033191/ENSMUSG00000006445/ENSMUSG00000000530/ENSMUSG00000009376/ENSMUSG00000020467/ENSMUSG00000035305/ENSMUSG00000062312/ENSMUSG00000029287/ENSMUSG00000013766/ENSMUSG00000006386/ENSMUSG00000030849/ENSMUSG00000026674/ENSMUSG00000029710/…
GO:0002067	BP	GO:0002067	glandular epithelial cell differentiation	73	0.512439	1.56021	0.0193992	0.0193992	0.898775	7190	tags=40%, list=24%, signal=30%	ENSMUSG00000063672/ENSMUSG00000005836/ENSMUSG00000035187/ENSMUSG00000020581/ENSMUSG00000024215/ENSMUSG00000041301/ENSMUSG00000050377/ENSMUSG00000017491/ENSMUSG00000022510/ENSMUSG00000003032/ENSMUSG00000039004/ENSMUSG00000026934/ENSMUSG00000021362/ENSMUSG00000032179/ENSMUSG00000026398/ENSMUSG00000043013/ENSMUSG00000026065/ENSMUSG00000045005/ENSMUSG00000025352/ENSMUSG00000021994/ENSMUSG00000014773/…
GO:0000050	BP	GO:0000050	urea cycle	10	0.779659	1.59911	0.0195618	0.0195618	0.898775	3471	tags=40%, list=12%, signal=35%	ENSMUSG00000048217/ENSMUSG00000019987/ENSMUSG00000031173/ENSMUSG00000021125
GO:0050907	BP	GO:0050907	detection of chemical stimulus involved in sensory perception	114	0.461208	1.49051	0.0195902	0.0195902	0.898775	4321	tags=47%, list=15%, signal=41%	ENSMUSG00000056203/ENSMUSG00000061295/ENSMUSG00000059864/ENSMUSG00000052508/ENSMUSG00000050015/ENSMUSG00000054054/ENSMUSG00000034837/ENSMUSG00000074003/ENSMUSG00000094891/ENSMUSG00000094612/ENSMUSG00000063827/ENSMUSG00000059887/ENSMUSG00000056822/ENSMUSG00000066319/ENSMUSG00000075066/ENSMUSG00000033355/ENSMUSG00000046652/ENSMUSG00000037578/ENSMUSG00000031789/ENSMUSG00000009356/ENSMUSG00000005952/…
GO:2000288	BP	GO:2000288	positive regulation of myoblast proliferation	17	0.691981	1.60547	0.0196002	0.0196002	0.898775	7018	tags=53%, list=24%, signal=40%	ENSMUSG00000005836/ENSMUSG00000041287/ENSMUSG00000048373/ENSMUSG00000045534/ENSMUSG00000027210/ENSMUSG00000027208/ENSMUSG00000032419/ENSMUSG00000024593/ENSMUSG00000020053
GO:0003018	BP	GO:0003018	vascular process in circulatory system	239	0.385596	1.35723	0.0196129	0.0196129	0.898775	9507	tags=45%, list=32%, signal=31%	ENSMUSG00000019890/ENSMUSG00000020178/ENSMUSG00000015452/ENSMUSG00000038224/ENSMUSG00000058620/ENSMUSG00000021070/ENSMUSG00000046714/ENSMUSG00000057123/ENSMUSG00000041301/ENSMUSG00000026180/ENSMUSG00000039321/ENSMUSG00000027931/ENSMUSG00000029299/ENSMUSG00000050901/ENSMUSG00000011034/ENSMUSG00000021478/ENSMUSG00000030043/ENSMUSG00000049115/ENSMUSG00000039004/ENSMUSG00000041616/ENSMUSG00000025194/…
GO:0045137	BP	GO:0045137	development of primary sexual characteristics	225	0.391095	1.36744	0.0196881	0.0196881	0.898775	5653	tags=18%, list=19%, signal=14%	ENSMUSG00000028072/ENSMUSG00000038805/ENSMUSG00000096225/ENSMUSG00000001496/ENSMUSG00000015619/ENSMUSG00000031553/ENSMUSG00000043441/ENSMUSG00000048540/ENSMUSG00000012396/ENSMUSG00000021872/ENSMUSG00000005883/ENSMUSG00000031162/ENSMUSG00000015812/ENSMUSG00000018238/ENSMUSG00000041301/ENSMUSG00000027832/ENSMUSG00000027070/ENSMUSG00000053030/ENSMUSG00000030717/ENSMUSG00000050397/ENSMUSG00000093806/…
GO:0042490	BP	GO:0042490	mechanoreceptor differentiation	96	0.482299	1.53057	0.0197012	0.0197012	0.898775	22	tags=2%, list=0%, signal=2%	ENSMUSG00000028072/ENSMUSG00000036853
GO:0008406	BP	GO:0008406	gonad development	221	0.394779	1.38071	0.0197618	0.0197618	0.898775	5653	tags=18%, list=19%, signal=15%	ENSMUSG00000028072/ENSMUSG00000038805/ENSMUSG00000096225/ENSMUSG00000001496/ENSMUSG00000015619/ENSMUSG00000031553/ENSMUSG00000043441/ENSMUSG00000048540/ENSMUSG00000012396/ENSMUSG00000021872/ENSMUSG00000005883/ENSMUSG00000031162/ENSMUSG00000015812/ENSMUSG00000018238/ENSMUSG00000041301/ENSMUSG00000027832/ENSMUSG00000027070/ENSMUSG00000053030/ENSMUSG00000030717/ENSMUSG00000050397/ENSMUSG00000093806/…
GO:0009593	BP	GO:0009593	detection of chemical stimulus	147	0.428384	1.43084	0.0198366	0.0198366	0.898775	4321	tags=40%, list=15%, signal=34%	ENSMUSG00000056203/ENSMUSG00000061295/ENSMUSG00000059864/ENSMUSG00000052508/ENSMUSG00000050015/ENSMUSG00000054054/ENSMUSG00000034837/ENSMUSG00000074003/ENSMUSG00000094891/ENSMUSG00000094612/ENSMUSG00000063827/ENSMUSG00000059887/ENSMUSG00000056822/ENSMUSG00000066319/ENSMUSG00000075066/ENSMUSG00000033355/ENSMUSG00000046652/ENSMUSG00000037578/ENSMUSG00000079293/ENSMUSG00000031789/ENSMUSG00000009356/…
GO:0046629	BP	GO:0046629	gamma-delta T cell activation	22	0.659603	1.62277	0.0198467	0.0198467	0.898775	6934	tags=50%, list=24%, signal=38%	ENSMUSG00000050350/ENSMUSG00000043505/ENSMUSG00000054672/ENSMUSG00000048534/ENSMUSG00000029530/ENSMUSG00000039264/ENSMUSG00000000782/ENSMUSG00000027985/ENSMUSG00000076431/ENSMUSG00000028150/ENSMUSG00000000409
GO:0022626	CC	GO:0022626	cytosolic ribosome	128	0.447328	1.4685	0.0199682	0.0199682	0.898775	12087	tags=73%, list=41%, signal=43%	ENSMUSG00000061669/ENSMUSG00000058443/ENSMUSG00000060377/ENSMUSG00000062456/ENSMUSG00000068969/ENSMUSG00000022548/ENSMUSG00000039209/ENSMUSG00000062997/ENSMUSG00000036781/ENSMUSG00000046330/ENSMUSG00000068396/ENSMUSG00000020460/ENSMUSG00000046364/ENSMUSG00000068240/ENSMUSG00000090862/ENSMUSG00000078193/ENSMUSG00000040952/ENSMUSG00000058546/ENSMUSG00000025362/ENSMUSG00000045128/ENSMUSG00000034892/…
GO:0002828	BP	GO:0002828	regulation of type 2 immune response	32	0.600136	1.59234	0.0200437	0.0200437	0.898775	4888	tags=38%, list=17%, signal=31%	ENSMUSG00000031551/ENSMUSG00000015619/ENSMUSG00000019987/ENSMUSG00000039377/ENSMUSG00000005465/ENSMUSG00000001444/ENSMUSG00000024610/ENSMUSG00000021125/ENSMUSG00000026573/ENSMUSG00000020641/ENSMUSG00000049103/ENSMUSG00000028108
GO:0009713	BP	GO:0009713	catechol-containing compound biosynthetic process	25	0.643605	1.62583	0.0200906	0.0200906	0.898775	8416	tags=56%, list=29%, signal=40%	ENSMUSG00000015619/ENSMUSG00000042096/ENSMUSG00000027360/ENSMUSG00000038216/ENSMUSG00000049115/ENSMUSG00000037580/ENSMUSG00000000214/ENSMUSG00000000889/ENSMUSG00000058488/ENSMUSG00000024140/ENSMUSG00000068122/ENSMUSG00000061740/ENSMUSG00000039239/ENSMUSG00000003476
GO:0042423	BP	GO:0042423	catecholamine biosynthetic process	25	0.643605	1.62583	0.0200906	0.0200906	0.898775	8416	tags=56%, list=29%, signal=40%	ENSMUSG00000015619/ENSMUSG00000042096/ENSMUSG00000027360/ENSMUSG00000038216/ENSMUSG00000049115/ENSMUSG00000037580/ENSMUSG00000000214/ENSMUSG00000000889/ENSMUSG00000058488/ENSMUSG00000024140/ENSMUSG00000068122/ENSMUSG00000061740/ENSMUSG00000039239/ENSMUSG00000003476
GO:0097719	BP	GO:0097719	neural tissue regeneration	3	0.93168	1.4364	0.0201566	0.0201566	0.898775	605	tags=33%, list=2%, signal=33%	ENSMUSG00000034837
GO:0045938	BP	GO:0045938	positive regulation of circadian sleep/wake cycle, sleep	11	0.760709	1.59776	0.0202808	0.0202808	0.898775	4040	tags=55%, list=14%, signal=47%	ENSMUSG00000020178/ENSMUSG00000004654/ENSMUSG00000039321/ENSMUSG00000064177/ENSMUSG00000050901/ENSMUSG00000035383
GO:0051583	BP	GO:0051583	dopamine uptake involved in synaptic transmission	10	0.778186	1.59609	0.0203443	0.0203443	0.898775	3105	tags=30%, list=11%, signal=27%	ENSMUSG00000032259/ENSMUSG00000055368/ENSMUSG00000022144
GO:0051934	BP	GO:0051934	catecholamine uptake involved in synaptic transmission	10	0.778186	1.59609	0.0203443	0.0203443	0.898775	3105	tags=30%, list=11%, signal=27%	ENSMUSG00000032259/ENSMUSG00000055368/ENSMUSG00000022144
GO:0070934	BP	GO:0070934	CRD-mediated mRNA stabilization	10	0.778077	1.59587	0.0203443	0.0203443	0.898775	3553	tags=30%, list=12%, signal=26%	ENSMUSG00000013415/ENSMUSG00000033581/ENSMUSG00000029814
GO:0004722	MF	GO:0004722	protein serine/threonine phosphatase activity	84	-0.556311	-1.57654	0.0204005	0.0204005	0.898775	18	tags=2%, list=0%, signal=2%	ENSMUSG00000037628/ENSMUSG00000042717
GO:0043035	MF	GO:0043035	chromatin insulator sequence binding	6	0.845037	1.52824	0.0207573	0.0207573	0.905132	455	tags=17%, list=2%, signal=16%	ENSMUSG00000070495
GO:0007599	BP	GO:0007599	hemostasis	170	0.408754	1.39089	0.0207736	0.0207736	0.905132	8604	tags=46%, list=29%, signal=33%	ENSMUSG00000023993/ENSMUSG00000024173/ENSMUSG00000109764/ENSMUSG00000027249/ENSMUSG00000038224/ENSMUSG00000029664/ENSMUSG00000058620/ENSMUSG00000031162/ENSMUSG00000000049/ENSMUSG00000021948/ENSMUSG00000026580/ENSMUSG00000021950/ENSMUSG00000022766/ENSMUSG00000062593/ENSMUSG00000023224/ENSMUSG00000054641/ENSMUSG00000006574/ENSMUSG00000037411/ENSMUSG00000078810/ENSMUSG00000040046/ENSMUSG00000035273/…
GO:0001906	BP	GO:0001906	cell killing	211	0.393983	1.37152	0.0208595	0.0208595	0.905132	5430	tags=30%, list=18%, signal=25%	ENSMUSG00000021403/ENSMUSG00000071005/ENSMUSG00000027863/ENSMUSG00000095675/ENSMUSG00000019890/ENSMUSG00000029417/ENSMUSG00000029380/ENSMUSG00000062727/ENSMUSG00000096826/ENSMUSG00000019987/ENSMUSG00000020676/ENSMUSG00000015452/ENSMUSG00000086076/ENSMUSG00000037202/ENSMUSG00000024164/ENSMUSG00000027249/ENSMUSG00000034855/ENSMUSG00000035385/ENSMUSG00000079685/ENSMUSG00000038357/ENSMUSG00000030165/…
GO:1990247	MF	GO:1990247	N6-methyladenosine-containing RNA reader activity	12	0.740361	1.58503	0.0208618	0.0208618	0.905132	3553	tags=25%, list=12%, signal=22%	ENSMUSG00000013415/ENSMUSG00000033581/ENSMUSG00000029814
GO:0030183	BP	GO:0030183	B cell differentiation	151	0.421413	1.41291	0.0209363	0.0209363	0.905132	6136	tags=21%, list=21%, signal=16%	ENSMUSG00000028072/ENSMUSG00000030336/ENSMUSG00000019982/ENSMUSG00000028217/ENSMUSG00000062593/ENSMUSG00000076609/ENSMUSG00000019842/ENSMUSG00000018168/ENSMUSG00000031304/ENSMUSG00000073421/ENSMUSG00000100505/ENSMUSG00000045322/ENSMUSG00000090019/ENSMUSG00000016529/ENSMUSG00000100079/ENSMUSG00000030762/ENSMUSG00000043013/ENSMUSG00000038608/ENSMUSG00000037370/ENSMUSG00000047139/ENSMUSG00000017697/…
GO:2000427	BP	GO:2000427	positive regulation of apoptotic cell clearance	6	0.844615	1.52748	0.0209495	0.0209495	0.905132	1101	tags=33%, list=4%, signal=32%	ENSMUSG00000024164/ENSMUSG00000035385
GO:0016863	MF	GO:0016863	intramolecular oxidoreductase activity, transposing C=C bonds	16	0.703385	1.61226	0.0211774	0.0211774	0.905132	2005	tags=31%, list=7%, signal=29%	ENSMUSG00000022129/ENSMUSG00000074183/ENSMUSG00000074179/ENSMUSG00000021416/ENSMUSG00000057933
GO:0021978	BP	GO:0021978	telencephalon regionalization	16	0.702331	1.60984	0.0211774	0.0211774	0.905132	490	tags=19%, list=2%, signal=18%	ENSMUSG00000038805/ENSMUSG00000035946/ENSMUSG00000021848
GO:0005769	CC	GO:0005769	early endosome	347	0.357177	1.29929	0.0211974	0.0211974	0.905132	8447	tags=22%, list=29%, signal=16%	ENSMUSG00000028072/ENSMUSG00000028238/ENSMUSG00000023945/ENSMUSG00000023013/ENSMUSG00000042474/ENSMUSG00000013611/ENSMUSG00000050473/ENSMUSG00000030559/ENSMUSG00000041301/ENSMUSG00000036687/ENSMUSG00000079507/ENSMUSG00000027322/ENSMUSG00000039321/ENSMUSG00000073421/ENSMUSG00000041247/ENSMUSG00000011034/ENSMUSG00000025492/ENSMUSG00000060550/ENSMUSG00000060591/ENSMUSG00000031367/ENSMUSG00000030110/…
GO:0070069	CC	GO:0070069	cytochrome complex	38	-0.673276	-1.72496	0.0213488	0.0213488	0.905132	76	tags=5%, list=0%, signal=5%	ENSMUSG00000049387/ENSMUSG00000089960
GO:0090309	BP	GO:0090309	positive regulation of DNA methylation-dependent heterochromatin formation	11	0.756313	1.58853	0.0214509	0.0214509	0.905132	451	tags=9%, list=2%, signal=9%	ENSMUSG00000039200
GO:0002572	BP	GO:0002572	pro-T cell differentiation	4	0.90674	1.48795	0.02146	0.02146	0.905132	283	tags=25%, list=1%, signal=25%	ENSMUSG00000015619
GO:0035684	BP	GO:0035684	helper T cell extravasation	4	0.906024	1.48677	0.02146	0.02146	0.905132	1101	tags=25%, list=4%, signal=24%	ENSMUSG00000035385
GO:1905430	BP	GO:1905430	cellular response to glycine	4	0.905893	1.48656	0.02146	0.02146	0.905132	352	tags=25%, list=1%, signal=25%	ENSMUSG00000035745
GO:0043455	BP	GO:0043455	regulation of secondary metabolic process	16	0.700226	1.60501	0.021566	0.021566	0.905132	1969	tags=25%, list=7%, signal=23%	ENSMUSG00000035183/ENSMUSG00000005994/ENSMUSG00000025359/ENSMUSG00000030559
GO:0048021	BP	GO:0048021	regulation of melanin biosynthetic process	16	0.700226	1.60501	0.021566	0.021566	0.905132	1969	tags=25%, list=7%, signal=23%	ENSMUSG00000035183/ENSMUSG00000005994/ENSMUSG00000025359/ENSMUSG00000030559
GO:1900376	BP	GO:1900376	regulation of secondary metabolite biosynthetic process	16	0.700226	1.60501	0.021566	0.021566	0.905132	1969	tags=25%, list=7%, signal=23%	ENSMUSG00000035183/ENSMUSG00000005994/ENSMUSG00000025359/ENSMUSG00000030559
GO:0009074	BP	GO:0009074	aromatic amino acid family catabolic process	15	0.706566	1.59337	0.0217476	0.0217476	0.908294	2747	tags=40%, list=9%, signal=36%	ENSMUSG00000031551/ENSMUSG00000022821/ENSMUSG00000026866/ENSMUSG00000001670/ENSMUSG00000039783/ENSMUSG00000029445
GO:0038024	MF	GO:0038024	cargo receptor activity	71	0.51084	1.54693	0.0217619	0.0217619	0.908294	7440	tags=38%, list=25%, signal=28%	ENSMUSG00000079355/ENSMUSG00000032725/ENSMUSG00000027070/ENSMUSG00000001827/ENSMUSG00000022032/ENSMUSG00000036103/ENSMUSG00000020884/ENSMUSG00000022150/ENSMUSG00000026726/ENSMUSG00000037370/ENSMUSG00000006014/ENSMUSG00000020592/ENSMUSG00000001247/ENSMUSG00000035279/ENSMUSG00000033880/ENSMUSG00000017344/ENSMUSG00000022900/ENSMUSG00000022468/ENSMUSG00000026712/ENSMUSG00000047517/ENSMUSG00000018920/…
GO:0043235	CC	GO:0043235	receptor complex	401	0.346545	1.27936	0.0219324	0.0219324	0.911807	6624	tags=23%, list=22%, signal=18%	ENSMUSG00000028072/ENSMUSG00000005763/ENSMUSG00000020428/ENSMUSG00000032259/ENSMUSG00000026070/ENSMUSG00000035745/ENSMUSG00000054385/ENSMUSG00000045281/ENSMUSG00000090077/ENSMUSG00000029205/ENSMUSG00000036357/ENSMUSG00000053044/ENSMUSG00000057280/ENSMUSG00000053977/ENSMUSG00000007888/ENSMUSG00000030165/ENSMUSG00000005268/ENSMUSG00000014609/ENSMUSG00000037578/ENSMUSG00000005320/ENSMUSG00000050377/…
GO:0002548	BP	GO:0002548	monocyte chemotaxis	55	0.537769	1.56359	0.0220769	0.0220769	0.911807	4997	tags=38%, list=17%, signal=32%	ENSMUSG00000071005/ENSMUSG00000095675/ENSMUSG00000042306/ENSMUSG00000020676/ENSMUSG00000052270/ENSMUSG00000035373/ENSMUSG00000034855/ENSMUSG00000035385/ENSMUSG00000004814/ENSMUSG00000009185/ENSMUSG00000050335/ENSMUSG00000025804/ENSMUSG00000037411/ENSMUSG00000031780/ENSMUSG00000022015/ENSMUSG00000078719/ENSMUSG00000026573/ENSMUSG00000049103/ENSMUSG00000074934/ENSMUSG00000030223/ENSMUSG00000031779
GO:0003279	BP	GO:0003279	cardiac septum development	116	0.452925	1.46838	0.022082	0.022082	0.911807	8706	tags=39%, list=30%, signal=27%	ENSMUSG00000042258/ENSMUSG00000015619/ENSMUSG00000031965/ENSMUSG00000027547/ENSMUSG00000005836/ENSMUSG00000057123/ENSMUSG00000027070/ENSMUSG00000032744/ENSMUSG00000018581/ENSMUSG00000032179/ENSMUSG00000018263/ENSMUSG00000008999/ENSMUSG00000031665/ENSMUSG00000021994/ENSMUSG00000027878/ENSMUSG00000019789/ENSMUSG00000018604/ENSMUSG00000038151/ENSMUSG00000044338/ENSMUSG00000076431/ENSMUSG00000046169/…
GO:0005237	MF	GO:0005237	inhibitory extracellular ligand-gated monoatomic ion channel activity	8	0.800409	1.562	0.0221359	0.0221359	0.911807	1611	tags=25%, list=5%, signal=24%	ENSMUSG00000020428/ENSMUSG00000018595
GO:0004714	MF	GO:0004714	transmembrane receptor protein tyrosine kinase activity	58	0.536745	1.57412	0.0221629	0.0221629	0.911807	8418	tags=45%, list=29%, signal=32%	ENSMUSG00000028072/ENSMUSG00000057280/ENSMUSG00000005320/ENSMUSG00000020357/ENSMUSG00000005640/ENSMUSG00000030110/ENSMUSG00000052504/ENSMUSG00000033191/ENSMUSG00000006445/ENSMUSG00000009376/ENSMUSG00000020467/ENSMUSG00000035305/ENSMUSG00000062312/ENSMUSG00000006386/ENSMUSG00000030849/ENSMUSG00000026674/ENSMUSG00000029710/ENSMUSG00000029648/ENSMUSG00000055471/ENSMUSG00000031565/ENSMUSG00000028661/…
GO:0002468	BP	GO:0002468	dendritic cell antigen processing and presentation	12	0.736912	1.57765	0.0222266	0.0222266	0.911807	3381	tags=42%, list=11%, signal=37%	ENSMUSG00000037944/ENSMUSG00000071005/ENSMUSG00000059089/ENSMUSG00000039899/ENSMUSG00000024610
GO:0031748	MF	GO:0031748	D1 dopamine receptor binding	14	0.716246	1.58502	0.0224259	0.0224259	0.911807	3210	tags=21%, list=11%, signal=19%	ENSMUSG00000022705/ENSMUSG00000061718/ENSMUSG00000049115
GO:0045236	MF	GO:0045236	CXCR chemokine receptor binding	11	0.75323	1.58206	0.0224259	0.0224259	0.911807	4178	tags=45%, list=14%, signal=39%	ENSMUSG00000029417/ENSMUSG00000029380/ENSMUSG00000034855/ENSMUSG00000029371/ENSMUSG00000029379
GO:0010595	BP	GO:0010595	positive regulation of endothelial cell migration	110	0.460697	1.48197	0.0224944	0.0224944	0.911807	9412	tags=43%, list=32%, signal=29%	ENSMUSG00000015619/ENSMUSG00000046714/ENSMUSG00000022676/ENSMUSG00000031230/ENSMUSG00000048583/ENSMUSG00000048373/ENSMUSG00000026822/ENSMUSG00000027460/ENSMUSG00000020357/ENSMUSG00000037621/ENSMUSG00000031980/ENSMUSG00000021994/ENSMUSG00000031486/ENSMUSG00000017652/ENSMUSG00000009376/ENSMUSG00000059481/ENSMUSG00000001435/ENSMUSG00000021835/ENSMUSG00000050965/ENSMUSG00000018593/ENSMUSG00000036585/…
GO:0051965	BP	GO:0051965	positive regulation of synapse assembly	82	0.48892	1.51781	0.022534	0.022534	0.911807	988	tags=2%, list=3%, signal=2%	ENSMUSG00000028072/ENSMUSG00000057280
GO:0070873	BP	GO:0070873	regulation of glycogen metabolic process	38	-0.670729	-1.71843	0.0225459	0.0225459	0.911807	18	tags=5%, list=0%, signal=5%	ENSMUSG00000026567/ENSMUSG00000042717
GO:1902692	BP	GO:1902692	regulation of neuroblast proliferation	64	0.516988	1.5428	0.0225813	0.0225813	0.911807	7519	tags=33%, list=26%, signal=24%	ENSMUSG00000038805/ENSMUSG00000032259/ENSMUSG00000022129/ENSMUSG00000021239/ENSMUSG00000030607/ENSMUSG00000055865/ENSMUSG00000091519/ENSMUSG00000031665/ENSMUSG00000047139/ENSMUSG00000006270/ENSMUSG00000027878/ENSMUSG00000027168/ENSMUSG00000033952/ENSMUSG00000004894/ENSMUSG00000026923/ENSMUSG00000001761/ENSMUSG00000046731/ENSMUSG00000074637/ENSMUSG00000029838/ENSMUSG00000002633/ENSMUSG00000021379
GO:0010594	BP	GO:0010594	regulation of endothelial cell migration	175	0.404038	1.37817	0.0228585	0.0228585	0.911807	9412	tags=41%, list=32%, signal=28%	ENSMUSG00000015619/ENSMUSG00000015452/ENSMUSG00000046714/ENSMUSG00000022676/ENSMUSG00000031230/ENSMUSG00000000049/ENSMUSG00000048583/ENSMUSG00000003032/ENSMUSG00000048373/ENSMUSG00000041445/ENSMUSG00000050917/ENSMUSG00000026822/ENSMUSG00000027460/ENSMUSG00000030022/ENSMUSG00000020357/ENSMUSG00000037621/ENSMUSG00000072625/ENSMUSG00000019929/ENSMUSG00000031980/ENSMUSG00000026222/ENSMUSG00000031465/…
GO:0097545	CC	GO:0097545	axonemal outer doublet	41	0.564635	1.56731	0.0228732	0.0228732	0.911807	8209	tags=49%, list=28%, signal=35%	ENSMUSG00000029182/ENSMUSG00000079502/ENSMUSG00000042189/ENSMUSG00000022993/ENSMUSG00000090206/ENSMUSG00000026649/ENSMUSG00000026969/ENSMUSG00000028441/ENSMUSG00000024175/ENSMUSG00000011154/ENSMUSG00000032221/ENSMUSG00000023931/ENSMUSG00000026679/ENSMUSG00000026831/ENSMUSG00000028845/ENSMUSG00000022431/ENSMUSG00000027886/ENSMUSG00000020799/ENSMUSG00000037196/ENSMUSG00000020234
GO:0097649	CC	GO:0097649	A axonemal microtubule	41	0.564635	1.56731	0.0228732	0.0228732	0.911807	8209	tags=49%, list=28%, signal=35%	ENSMUSG00000029182/ENSMUSG00000079502/ENSMUSG00000042189/ENSMUSG00000022993/ENSMUSG00000090206/ENSMUSG00000026649/ENSMUSG00000026969/ENSMUSG00000028441/ENSMUSG00000024175/ENSMUSG00000011154/ENSMUSG00000032221/ENSMUSG00000023931/ENSMUSG00000026679/ENSMUSG00000026831/ENSMUSG00000028845/ENSMUSG00000022431/ENSMUSG00000027886/ENSMUSG00000020799/ENSMUSG00000037196/ENSMUSG00000020234
GO:0160110	CC	GO:0160110	axonemal microtubule doublet inner sheath	41	0.564635	1.56731	0.0228732	0.0228732	0.911807	8209	tags=49%, list=28%, signal=35%	ENSMUSG00000029182/ENSMUSG00000079502/ENSMUSG00000042189/ENSMUSG00000022993/ENSMUSG00000090206/ENSMUSG00000026649/ENSMUSG00000026969/ENSMUSG00000028441/ENSMUSG00000024175/ENSMUSG00000011154/ENSMUSG00000032221/ENSMUSG00000023931/ENSMUSG00000026679/ENSMUSG00000026831/ENSMUSG00000028845/ENSMUSG00000022431/ENSMUSG00000027886/ENSMUSG00000020799/ENSMUSG00000037196/ENSMUSG00000020234
GO:0048568	BP	GO:0048568	embryonic organ development	476	0.337413	1.26468	0.0228748	0.0228748	0.911807	8247	tags=34%, list=28%, signal=25%	ENSMUSG00000038805/ENSMUSG00000085925/ENSMUSG00000036602/ENSMUSG00000030116/ENSMUSG00000015619/ENSMUSG00000039095/ENSMUSG00000031831/ENSMUSG00000085957/ENSMUSG00000021848/ENSMUSG00000029205/ENSMUSG00000031965/ENSMUSG00000019982/ENSMUSG00000031162/ENSMUSG00000049382/ENSMUSG00000046714/ENSMUSG00000079042/ENSMUSG00000057123/ENSMUSG00000058794/ENSMUSG00000032717/ENSMUSG00000058443/ENSMUSG00000024134/…
GO:0150063	BP	GO:0150063	visual system development	407	0.345137	1.27757	0.0230428	0.0230428	0.912999	7951	tags=29%, list=27%, signal=21%	ENSMUSG00000038805/ENSMUSG00000030523/ENSMUSG00000024518/ENSMUSG00000032259/ENSMUSG00000030116/ENSMUSG00000015619/ENSMUSG00000026114/ENSMUSG00000021848/ENSMUSG00000034837/ENSMUSG00000029491/ENSMUSG00000028989/ENSMUSG00000024164/ENSMUSG00000021239/ENSMUSG00000021099/ENSMUSG00000038135/ENSMUSG00000046714/ENSMUSG00000032401/ENSMUSG00000065541/ENSMUSG00000031450/ENSMUSG00000018698/ENSMUSG00000021359/…
GO:0043269	BP	GO:0043269	regulation of monoatomic ion transport	492	0.333434	1.25404	0.0230673	0.0230673	0.912999	8230	tags=30%, list=28%, signal=22%	ENSMUSG00000022705/ENSMUSG00000042258/ENSMUSG00000032259/ENSMUSG00000029417/ENSMUSG00000029380/ENSMUSG00000020722/ENSMUSG00000035745/ENSMUSG00000062609/ENSMUSG00000020178/ENSMUSG00000045471/ENSMUSG00000090077/ENSMUSG00000023013/ENSMUSG00000027249/ENSMUSG00000034855/ENSMUSG00000038298/ENSMUSG00000023274/ENSMUSG00000024027/ENSMUSG00000047343/ENSMUSG00000029193/ENSMUSG00000057092/ENSMUSG00000043505/…
GO:0097722	BP	GO:0097722	sperm motility	158	0.411959	1.38744	0.0231946	0.0231946	0.912999	3458	tags=15%, list=12%, signal=13%	ENSMUSG00000032057/ENSMUSG00000031553/ENSMUSG00000038987/ENSMUSG00000042707/ENSMUSG00000042189/ENSMUSG00000061099/ENSMUSG00000021872/ENSMUSG00000009070/ENSMUSG00000028172/ENSMUSG00000061762/ENSMUSG00000037683/ENSMUSG00000007591/ENSMUSG00000042433/ENSMUSG00000022056/ENSMUSG00000032514/ENSMUSG00000029235/ENSMUSG00000041138/ENSMUSG00000030708/ENSMUSG00000046585/ENSMUSG00000030043/ENSMUSG00000061322/…
GO:0010959	BP	GO:0010959	regulation of metal ion transport	412	0.345068	1.27798	0.0232489	0.0232489	0.912999	8230	tags=32%, list=28%, signal=23%	ENSMUSG00000022705/ENSMUSG00000042258/ENSMUSG00000032259/ENSMUSG00000029417/ENSMUSG00000029380/ENSMUSG00000020722/ENSMUSG00000035745/ENSMUSG00000020178/ENSMUSG00000045471/ENSMUSG00000090077/ENSMUSG00000023013/ENSMUSG00000027249/ENSMUSG00000034855/ENSMUSG00000023274/ENSMUSG00000024027/ENSMUSG00000047343/ENSMUSG00000029193/ENSMUSG00000057092/ENSMUSG00000043505/ENSMUSG00000032511/ENSMUSG00000050335/…
GO:0015081	MF	GO:0015081	sodium ion transmembrane transporter activity	151	0.416875	1.39769	0.0232886	0.0232886	0.912999	5264	tags=25%, list=18%, signal=20%	ENSMUSG00000035183/ENSMUSG00000058921/ENSMUSG00000024485/ENSMUSG00000039728/ENSMUSG00000029219/ENSMUSG00000023945/ENSMUSG00000020229/ENSMUSG00000055368/ENSMUSG00000021490/ENSMUSG00000037578/ENSMUSG00000000216/ENSMUSG00000025094/ENSMUSG00000032511/ENSMUSG00000029321/ENSMUSG00000006469/ENSMUSG00000029843/ENSMUSG00000034533/ENSMUSG00000068323/ENSMUSG00000011034/ENSMUSG00000030108/ENSMUSG00000023828/…
GO:0001654	BP	GO:0001654	eye development	404	0.346315	1.28008	0.0233245	0.0233245	0.912999	7951	tags=29%, list=27%, signal=22%	ENSMUSG00000038805/ENSMUSG00000030523/ENSMUSG00000024518/ENSMUSG00000032259/ENSMUSG00000030116/ENSMUSG00000015619/ENSMUSG00000026114/ENSMUSG00000021848/ENSMUSG00000034837/ENSMUSG00000029491/ENSMUSG00000028989/ENSMUSG00000024164/ENSMUSG00000021239/ENSMUSG00000021099/ENSMUSG00000038135/ENSMUSG00000046714/ENSMUSG00000032401/ENSMUSG00000065541/ENSMUSG00000031450/ENSMUSG00000018698/ENSMUSG00000021359/…
GO:0071987	MF	GO:0071987	WD40-repeat domain binding	5	0.868617	1.49985	0.0234615	0.0234615	0.912999	1163	tags=20%, list=4%, signal=19%	ENSMUSG00000019982
GO:0160111	CC	GO:0160111	axonemal A tubule inner sheath	28	0.614818	1.591	0.023571	0.023571	0.912999	7539	tags=50%, list=26%, signal=37%	ENSMUSG00000029182/ENSMUSG00000042189/ENSMUSG00000022993/ENSMUSG00000090206/ENSMUSG00000026969/ENSMUSG00000028441/ENSMUSG00000024175/ENSMUSG00000011154/ENSMUSG00000032221/ENSMUSG00000023931/ENSMUSG00000026831/ENSMUSG00000028845/ENSMUSG00000022431/ENSMUSG00000020799
GO:0001938	BP	GO:0001938	positive regulation of endothelial cell proliferation	98	0.47173	1.49798	0.0235808	0.0235808	0.912999	9159	tags=48%, list=31%, signal=33%	ENSMUSG00000019987/ENSMUSG00000020676/ENSMUSG00000035385/ENSMUSG00000004814/ENSMUSG00000079042/ENSMUSG00000048583/ENSMUSG00000064177/ENSMUSG00000048373/ENSMUSG00000049115/ENSMUSG00000039004/ENSMUSG00000028763/ENSMUSG00000020357/ENSMUSG00000016529/ENSMUSG00000072625/ENSMUSG00000072115/ENSMUSG00000037095/ENSMUSG00000021702/ENSMUSG00000021994/ENSMUSG00000028108/ENSMUSG00000000530/ENSMUSG00000037010/…
GO:0050931	BP	GO:0050931	pigment cell differentiation	39	0.572514	1.57417	0.0236331	0.0236331	0.912999	7937	tags=38%, list=27%, signal=28%	ENSMUSG00000035183/ENSMUSG00000005994/ENSMUSG00000030559/ENSMUSG00000051159/ENSMUSG00000030022/ENSMUSG00000037370/ENSMUSG00000022122/ENSMUSG00000025351/ENSMUSG00000032202/ENSMUSG00000035158/ENSMUSG00000019966/ENSMUSG00000015850/ENSMUSG00000027524/ENSMUSG00000063458/ENSMUSG00000019832
GO:2000845	BP	GO:2000845	positive regulation of testosterone secretion	3	0.9253	1.42657	0.0236791	0.0236791	0.912999	1163	tags=33%, list=4%, signal=32%	ENSMUSG00000019982
GO:0050817	BP	GO:0050817	coagulation	169	0.403928	1.37487	0.0237812	0.0237812	0.912999	8604	tags=46%, list=29%, signal=32%	ENSMUSG00000023993/ENSMUSG00000024173/ENSMUSG00000109764/ENSMUSG00000027249/ENSMUSG00000038224/ENSMUSG00000029664/ENSMUSG00000058620/ENSMUSG00000031162/ENSMUSG00000000049/ENSMUSG00000021948/ENSMUSG00000026580/ENSMUSG00000021950/ENSMUSG00000022766/ENSMUSG00000062593/ENSMUSG00000023224/ENSMUSG00000054641/ENSMUSG00000006574/ENSMUSG00000037411/ENSMUSG00000078810/ENSMUSG00000035273/ENSMUSG00000027765/…
GO:0051586	BP	GO:0051586	positive regulation of dopamine uptake involved in synaptic transmission	3	0.924589	1.42547	0.0238748	0.0238748	0.912999	169	tags=33%, list=1%, signal=33%	ENSMUSG00000032259
GO:0051944	BP	GO:0051944	positive regulation of catecholamine uptake involved in synaptic transmission	3	0.924589	1.42547	0.0238748	0.0238748	0.912999	169	tags=33%, list=1%, signal=33%	ENSMUSG00000032259
GO:1901681	MF	GO:1901681	sulfur compound binding	266	0.370422	1.31933	0.0242488	0.0242488	0.912999	7781	tags=32%, list=26%, signal=24%	ENSMUSG00000032343/ENSMUSG00000046070/ENSMUSG00000032852/ENSMUSG00000033898/ENSMUSG00000035373/ENSMUSG00000027249/ENSMUSG00000034855/ENSMUSG00000074183/ENSMUSG00000035385/ENSMUSG00000074179/ENSMUSG00000026644/ENSMUSG00000009185/ENSMUSG00000074378/ENSMUSG00000000049/ENSMUSG00000005320/ENSMUSG00000026580/ENSMUSG00000021416/ENSMUSG00000057933/ENSMUSG00000022766/ENSMUSG00000033327/ENSMUSG00000029503/…
GO:0099568	CC	GO:0099568	cytoplasmic region	280	0.368486	1.32044	0.024312	0.024312	0.912999	7998	tags=24%, list=27%, signal=18%	ENSMUSG00000029182/ENSMUSG00000043020/ENSMUSG00000047671/ENSMUSG00000031831/ENSMUSG00000036551/ENSMUSG00000042707/ENSMUSG00000026809/ENSMUSG00000079502/ENSMUSG00000042189/ENSMUSG00000015721/ENSMUSG00000009070/ENSMUSG00000022993/ENSMUSG00000027867/ENSMUSG00000090206/ENSMUSG00000042788/ENSMUSG00000028492/ENSMUSG00000052273/ENSMUSG00000026649/ENSMUSG00000041138/ENSMUSG00000026969/ENSMUSG00000030708/…
GO:0044550	BP	GO:0044550	secondary metabolite biosynthetic process	27	0.618655	1.58794	0.024395	0.024395	0.912999	3135	tags=33%, list=11%, signal=30%	ENSMUSG00000035183/ENSMUSG00000022243/ENSMUSG00000022129/ENSMUSG00000005994/ENSMUSG00000025359/ENSMUSG00000004651/ENSMUSG00000030559/ENSMUSG00000051159/ENSMUSG00000028167
GO:0006526	BP	GO:0006526	arginine biosynthetic process	5	0.866975	1.49702	0.0244231	0.0244231	0.912999	2055	tags=40%, list=7%, signal=37%	ENSMUSG00000048217/ENSMUSG00000031173
GO:0071674	BP	GO:0071674	mononuclear cell migration	184	0.396527	1.36072	0.0244848	0.0244848	0.912999	4997	tags=26%, list=17%, signal=22%	ENSMUSG00000037944/ENSMUSG00000071005/ENSMUSG00000095675/ENSMUSG00000022659/ENSMUSG00000015619/ENSMUSG00000042306/ENSMUSG00000020676/ENSMUSG00000015452/ENSMUSG00000000731/ENSMUSG00000052270/ENSMUSG00000035373/ENSMUSG00000034855/ENSMUSG00000035385/ENSMUSG00000004814/ENSMUSG00000015316/ENSMUSG00000096001/ENSMUSG00000009185/ENSMUSG00000047293/ENSMUSG00000048534/ENSMUSG00000054342/ENSMUSG00000050335/…
GO:0001758	MF	GO:0001758	retinal dehydrogenase activity	15	0.699161	1.57667	0.0246602	0.0246602	0.912999	6305	tags=80%, list=21%, signal=63%	ENSMUSG00000021211/ENSMUSG00000052131/ENSMUSG00000021213/ENSMUSG00000013584/ENSMUSG00000021214/ENSMUSG00000053279/ENSMUSG00000071551/ENSMUSG00000029762/ENSMUSG00000015134/ENSMUSG00000033715/ENSMUSG00000021207/ENSMUSG00000061758
GO:0061184	BP	GO:0061184	positive regulation of dermatome development	3	-0.934088	-1.46884	0.0247343	0.0247343	0.912999	1386	tags=100%, list=5%, signal=95%	ENSMUSG00000009900/ENSMUSG00000022997
GO:0055080	BP	GO:0055080	monoatomic cation homeostasis	590	0.321112	1.22389	0.0248489	0.0248489	0.912999	8215	tags=29%, list=28%, signal=21%	ENSMUSG00000028238/ENSMUSG00000071005/ENSMUSG00000022705/ENSMUSG00000095675/ENSMUSG00000032259/ENSMUSG00000035183/ENSMUSG00000029417/ENSMUSG00000024485/ENSMUSG00000022243/ENSMUSG00000060509/ENSMUSG00000022435/ENSMUSG00000090077/ENSMUSG00000028825/ENSMUSG00000027249/ENSMUSG00000034855/ENSMUSG00000001225/ENSMUSG00000063354/ENSMUSG00000024027/ENSMUSG00000035385/ENSMUSG00000047343/ENSMUSG00000021490/…
GO:0014032	BP	GO:0014032	neural crest cell development	81	0.483268	1.49783	0.0249947	0.0249947	0.912999	8448	tags=37%, list=29%, signal=26%	ENSMUSG00000042258/ENSMUSG00000046714/ENSMUSG00000022676/ENSMUSG00000021359/ENSMUSG00000001827/ENSMUSG00000004872/ENSMUSG00000031073/ENSMUSG00000024987/ENSMUSG00000013584/ENSMUSG00000022144/ENSMUSG00000021904/ENSMUSG00000008999/ENSMUSG00000030110/ENSMUSG00000022122/ENSMUSG00000027168/ENSMUSG00000026193/ENSMUSG00000021835/ENSMUSG00000009097/ENSMUSG00000039910/ENSMUSG00000019966/ENSMUSG00000050295/…
GO:0006558	BP	GO:0006558	L-phenylalanine metabolic process	10	0.766116	1.57134	0.0250391	0.0250391	0.912999	2747	tags=30%, list=9%, signal=27%	ENSMUSG00000022821/ENSMUSG00000001670/ENSMUSG00000029445
GO:1902221	BP	GO:1902221	erythrose 4-phosphate/phosphoenolpyruvate family amino acid metabolic process	10	0.766116	1.57134	0.0250391	0.0250391	0.912999	2747	tags=30%, list=9%, signal=27%	ENSMUSG00000022821/ENSMUSG00000001670/ENSMUSG00000029445
GO:0003151	BP	GO:0003151	outflow tract morphogenesis	82	0.482936	1.49924	0.025085	0.025085	0.912999	9098	tags=46%, list=31%, signal=32%	ENSMUSG00000042258/ENSMUSG00000031965/ENSMUSG00000005836/ENSMUSG00000046714/ENSMUSG00000057123/ENSMUSG00000021359/ENSMUSG00000027070/ENSMUSG00000001827/ENSMUSG00000032744/ENSMUSG00000008999/ENSMUSG00000021994/ENSMUSG00000027996/ENSMUSG00000019789/ENSMUSG00000018604/ENSMUSG00000021835/ENSMUSG00000009097/ENSMUSG00000029287/ENSMUSG00000039910/ENSMUSG00000026923/ENSMUSG00000050295/ENSMUSG00000036867/…
GO:0034506	CC	GO:0034506	chromosome, centromeric core domain	25	0.626015	1.58139	0.0252117	0.0252117	0.912999	7225	tags=68%, list=25%, signal=51%	ENSMUSG00000094777/ENSMUSG00000069305/ENSMUSG00000067455/ENSMUSG00000060093/ENSMUSG00000061615/ENSMUSG00000060981/ENSMUSG00000069266/ENSMUSG00000060639/ENSMUSG00000071516/ENSMUSG00000064288/ENSMUSG00000071478/ENSMUSG00000068854/ENSMUSG00000069301/ENSMUSG00000091405/ENSMUSG00000096010/ENSMUSG00000069270/ENSMUSG00000061482
GO:0072132	BP	GO:0072132	mesenchyme morphogenesis	53	0.536062	1.54813	0.0253113	0.0253113	0.912999	8650	tags=51%, list=29%, signal=36%	ENSMUSG00000042258/ENSMUSG00000031965/ENSMUSG00000046714/ENSMUSG00000022676/ENSMUSG00000032744/ENSMUSG00000032179/ENSMUSG00000008999/ENSMUSG00000021994/ENSMUSG00000048387/ENSMUSG00000073733/ENSMUSG00000000530/ENSMUSG00000027985/ENSMUSG00000018604/ENSMUSG00000044338/ENSMUSG00000022346/ENSMUSG00000027358/ENSMUSG00000026923/ENSMUSG00000036862/ENSMUSG00000050295/ENSMUSG00000022894/ENSMUSG00000015957/…
GO:0034316	BP	GO:0034316	negative regulation of Arp2/3 complex-mediated actin nucleation	7	0.811544	1.53492	0.0253408	0.0253408	0.912999	2614	tags=29%, list=9%, signal=26%	ENSMUSG00000043020/ENSMUSG00000060791
GO:0006584	BP	GO:0006584	catecholamine metabolic process	62	0.51828	1.53968	0.0253975	0.0253975	0.912999	6805	tags=32%, list=23%, signal=25%	ENSMUSG00000032259/ENSMUSG00000015619/ENSMUSG00000042096/ENSMUSG00000028172/ENSMUSG00000027360/ENSMUSG00000027931/ENSMUSG00000038216/ENSMUSG00000021478/ENSMUSG00000049115/ENSMUSG00000037580/ENSMUSG00000024534/ENSMUSG00000029273/ENSMUSG00000000214/ENSMUSG00000000889/ENSMUSG00000022489/ENSMUSG00000058488/ENSMUSG00000041380/ENSMUSG00000024140/ENSMUSG00000078651/ENSMUSG00000068122
GO:0009712	BP	GO:0009712	catechol-containing compound metabolic process	62	0.51828	1.53968	0.0253975	0.0253975	0.912999	6805	tags=32%, list=23%, signal=25%	ENSMUSG00000032259/ENSMUSG00000015619/ENSMUSG00000042096/ENSMUSG00000028172/ENSMUSG00000027360/ENSMUSG00000027931/ENSMUSG00000038216/ENSMUSG00000021478/ENSMUSG00000049115/ENSMUSG00000037580/ENSMUSG00000024534/ENSMUSG00000029273/ENSMUSG00000000214/ENSMUSG00000000889/ENSMUSG00000022489/ENSMUSG00000058488/ENSMUSG00000041380/ENSMUSG00000024140/ENSMUSG00000078651/ENSMUSG00000068122
GO:0002825	BP	GO:0002825	regulation of T-helper 1 type immune response	32	0.586361	1.55579	0.0254019	0.0254019	0.912999	4513	tags=41%, list=15%, signal=34%	ENSMUSG00000037944/ENSMUSG00000071005/ENSMUSG00000026070/ENSMUSG00000015316/ENSMUSG00000049709/ENSMUSG00000039377/ENSMUSG00000000791/ENSMUSG00000073421/ENSMUSG00000005465/ENSMUSG00000001444/ENSMUSG00000044701/ENSMUSG00000026573/ENSMUSG00000049103
GO:0042754	BP	GO:0042754	negative regulation of circadian rhythm	15	0.69773	1.57344	0.0254369	0.0254369	0.912999	5002	tags=40%, list=17%, signal=33%	ENSMUSG00000032259/ENSMUSG00000064177/ENSMUSG00000021478/ENSMUSG00000073130/ENSMUSG00000017697/ENSMUSG00000057722
GO:0010976	BP	GO:0010976	positive regulation of neuron projection development	237	0.378727	1.33297	0.0254499	0.0254499	0.912999	7806	tags=22%, list=26%, signal=17%	ENSMUSG00000028072/ENSMUSG00000065454/ENSMUSG00000029510/ENSMUSG00000057280/ENSMUSG00000095677/ENSMUSG00000019178/ENSMUSG00000000120/ENSMUSG00000092622/ENSMUSG00000029371/ENSMUSG00000073125/ENSMUSG00000029711/ENSMUSG00000032179/ENSMUSG00000093073/ENSMUSG00000008999/ENSMUSG00000087247/ENSMUSG00000031980/ENSMUSG00000030110/ENSMUSG00000052504/ENSMUSG00000047139/ENSMUSG00000020857/ENSMUSG00000021994/…
GO:0038093	BP	GO:0038093	Fc receptor signaling pathway	16	0.688059	1.57712	0.0254517	0.0254517	0.912999	122	tags=12%, list=0%, signal=12%	ENSMUSG00000005763/ENSMUSG00000030144
GO:0004896	MF	GO:0004896	cytokine receptor activity	93	0.470725	1.48501	0.0254805	0.0254805	0.912999	5378	tags=33%, list=18%, signal=27%	ENSMUSG00000037944/ENSMUSG00000068227/ENSMUSG00000079355/ENSMUSG00000026070/ENSMUSG00000060509/ENSMUSG00000023274/ENSMUSG00000026770/ENSMUSG00000007888/ENSMUSG00000005268/ENSMUSG00000029530/ENSMUSG00000026180/ENSMUSG00000050377/ENSMUSG00000015966/ENSMUSG00000020007/ENSMUSG00000031304/ENSMUSG00000000791/ENSMUSG00000005465/ENSMUSG00000078735/ENSMUSG00000048521/ENSMUSG00000025804/ENSMUSG00000024610/…
GO:2000846	BP	GO:2000846	regulation of corticosteroid hormone secretion	19	0.660158	1.57277	0.0255503	0.0255503	0.912999	7053	tags=63%, list=24%, signal=48%	ENSMUSG00000024553/ENSMUSG00000061762/ENSMUSG00000064177/ENSMUSG00000049115/ENSMUSG00000039004/ENSMUSG00000024907/ENSMUSG00000022150/ENSMUSG00000031980/ENSMUSG00000026051/ENSMUSG00000049796/ENSMUSG00000068122/ENSMUSG00000041736
GO:0003184	BP	GO:0003184	pulmonary valve morphogenesis	19	0.660074	1.57257	0.0255503	0.0255503	0.912999	8215	tags=68%, list=28%, signal=49%	ENSMUSG00000031965/ENSMUSG00000057123/ENSMUSG00000032744/ENSMUSG00000027878/ENSMUSG00000019789/ENSMUSG00000021835/ENSMUSG00000026923/ENSMUSG00000036867/ENSMUSG00000027276/ENSMUSG00000022894/ENSMUSG00000033016/ENSMUSG00000032327/ENSMUSG00000039239
GO:1904398	BP	GO:1904398	positive regulation of neuromuscular junction development	5	0.862768	1.48975	0.0255769	0.0255769	0.912999	988	tags=40%, list=3%, signal=39%	ENSMUSG00000100241/ENSMUSG00000057280
GO:1904155	BP	GO:1904155	DN2 thymocyte differentiation	4	-0.909544	-1.5162	0.0257053	0.0257053	0.912999	1214	tags=50%, list=4%, signal=48%	ENSMUSG00000032864/ENSMUSG00000040899
GO:0097154	BP	GO:0097154	GABAergic neuron differentiation	21	0.642568	1.56778	0.025923	0.025923	0.912999	4515	tags=33%, list=15%, signal=28%	ENSMUSG00000035946/ENSMUSG00000032259/ENSMUSG00000001496/ENSMUSG00000047171/ENSMUSG00000021478/ENSMUSG00000041911/ENSMUSG00000031665
GO:0021871	BP	GO:0021871	forebrain regionalization	26	0.617443	1.57409	0.0259383	0.0259383	0.912999	3526	tags=31%, list=12%, signal=27%	ENSMUSG00000038805/ENSMUSG00000035946/ENSMUSG00000001496/ENSMUSG00000021848/ENSMUSG00000027840/ENSMUSG00000018698/ENSMUSG00000032446/ENSMUSG00000029697
GO:1900273	BP	GO:1900273	positive regulation of long-term synaptic potentiation	32	0.584519	1.5509	0.0259972	0.0259972	0.912999	374	tags=9%, list=1%, signal=9%	ENSMUSG00000032259/ENSMUSG00000100241/ENSMUSG00000020178
GO:0050801	BP	GO:0050801	monoatomic ion homeostasis	601	0.318711	1.21627	0.0260664	0.0260664	0.912999	8215	tags=29%, list=28%, signal=21%	ENSMUSG00000028238/ENSMUSG00000071005/ENSMUSG00000022705/ENSMUSG00000095675/ENSMUSG00000032259/ENSMUSG00000035183/ENSMUSG00000029417/ENSMUSG00000024485/ENSMUSG00000022243/ENSMUSG00000060509/ENSMUSG00000022435/ENSMUSG00000090077/ENSMUSG00000028825/ENSMUSG00000027249/ENSMUSG00000034855/ENSMUSG00000001225/ENSMUSG00000063354/ENSMUSG00000024027/ENSMUSG00000035385/ENSMUSG00000047343/ENSMUSG00000021490/…
GO:0022853	MF	GO:0022853	active monoatomic ion transmembrane transporter activity	221	0.384947	1.34632	0.0260958	0.0260958	0.912999	5528	tags=21%, list=19%, signal=17%	ENSMUSG00000028238/ENSMUSG00000035183/ENSMUSG00000058921/ENSMUSG00000100241/ENSMUSG00000024485/ENSMUSG00000039728/ENSMUSG00000022243/ENSMUSG00000029219/ENSMUSG00000023945/ENSMUSG00000001225/ENSMUSG00000020229/ENSMUSG00000063354/ENSMUSG00000055368/ENSMUSG00000029015/ENSMUSG00000021490/ENSMUSG00000025094/ENSMUSG00000029321/ENSMUSG00000042268/ENSMUSG00000006469/ENSMUSG00000029843/ENSMUSG00000068323/…
GO:0030286	CC	GO:0030286	dynein complex	58	0.522464	1.53224	0.0262672	0.0262672	0.912999	5403	tags=24%, list=18%, signal=20%	ENSMUSG00000043020/ENSMUSG00000047671/ENSMUSG00000042707/ENSMUSG00000095677/ENSMUSG00000052273/ENSMUSG00000041138/ENSMUSG00000021879/ENSMUSG00000052861/ENSMUSG00000061322/ENSMUSG00000018581/ENSMUSG00000034467/ENSMUSG00000034706/ENSMUSG00000040189/ENSMUSG00000000579
GO:0046689	BP	GO:0046689	response to mercury ion	12	0.726304	1.55494	0.0263209	0.0263209	0.912999	6464	tags=67%, list=22%, signal=52%	ENSMUSG00000023013/ENSMUSG00000001670/ENSMUSG00000021490/ENSMUSG00000025194/ENSMUSG00000020475/ENSMUSG00000026193/ENSMUSG00000053897/ENSMUSG00000004655
GO:0031727	MF	GO:0031727	CCR2 chemokine receptor binding	5	0.86143	1.48744	0.0263462	0.0263462	0.912999	3652	tags=60%, list=12%, signal=53%	ENSMUSG00000035373/ENSMUSG00000035385/ENSMUSG00000078719
GO:0042092	BP	GO:0042092	type 2 immune response	46	0.550738	1.55504	0.0264914	0.0264914	0.912999	4888	tags=37%, list=17%, signal=31%	ENSMUSG00000031551/ENSMUSG00000015619/ENSMUSG00000019987/ENSMUSG00000019982/ENSMUSG00000050377/ENSMUSG00000062593/ENSMUSG00000039377/ENSMUSG00000019842/ENSMUSG00000005465/ENSMUSG00000005339/ENSMUSG00000001444/ENSMUSG00000024610/ENSMUSG00000021125/ENSMUSG00000026573/ENSMUSG00000020641/ENSMUSG00000049103/ENSMUSG00000028108
GO:0033179	CC	GO:0033179	proton-transporting V-type ATPase, V0 domain	9	0.780358	1.56447	0.0265018	0.0265018	0.912999	58	tags=11%, list=0%, signal=11%	ENSMUSG00000028238
GO:0070342	BP	GO:0070342	brown fat cell proliferation	3	0.921459	1.42065	0.0266145	0.0266145	0.912999	1738	tags=67%, list=6%, signal=63%	ENSMUSG00000054385/ENSMUSG00000031230
GO:0043505	CC	GO:0043505	CENP-A containing nucleosome	24	0.626394	1.57001	0.026651	0.026651	0.912999	7225	tags=71%, list=25%, signal=54%	ENSMUSG00000094777/ENSMUSG00000069305/ENSMUSG00000067455/ENSMUSG00000060093/ENSMUSG00000061615/ENSMUSG00000060981/ENSMUSG00000069266/ENSMUSG00000060639/ENSMUSG00000071516/ENSMUSG00000064288/ENSMUSG00000071478/ENSMUSG00000068854/ENSMUSG00000069301/ENSMUSG00000091405/ENSMUSG00000096010/ENSMUSG00000069270/ENSMUSG00000061482
GO:0061638	CC	GO:0061638	CENP-A containing chromatin	24	0.626394	1.57001	0.026651	0.026651	0.912999	7225	tags=71%, list=25%, signal=54%	ENSMUSG00000094777/ENSMUSG00000069305/ENSMUSG00000067455/ENSMUSG00000060093/ENSMUSG00000061615/ENSMUSG00000060981/ENSMUSG00000069266/ENSMUSG00000060639/ENSMUSG00000071516/ENSMUSG00000064288/ENSMUSG00000071478/ENSMUSG00000068854/ENSMUSG00000069301/ENSMUSG00000091405/ENSMUSG00000096010/ENSMUSG00000069270/ENSMUSG00000061482
GO:1905314	BP	GO:1905314	semi-lunar valve development	38	0.566738	1.55134	0.0266533	0.0266533	0.912999	8650	tags=53%, list=29%, signal=37%	ENSMUSG00000015619/ENSMUSG00000031965/ENSMUSG00000057123/ENSMUSG00000032744/ENSMUSG00000033191/ENSMUSG00000027878/ENSMUSG00000019789/ENSMUSG00000021835/ENSMUSG00000027358/ENSMUSG00000026923/ENSMUSG00000030341/ENSMUSG00000036867/ENSMUSG00000027276/ENSMUSG00000022894/ENSMUSG00000029675/ENSMUSG00000033016/ENSMUSG00000027314/ENSMUSG00000032327/ENSMUSG00000039239/ENSMUSG00000032440
GO:0002829	BP	GO:0002829	negative regulation of type 2 immune response	14	0.705364	1.56094	0.0267161	0.0267161	0.912999	4513	tags=43%, list=15%, signal=36%	ENSMUSG00000019987/ENSMUSG00000039377/ENSMUSG00000005465/ENSMUSG00000001444/ENSMUSG00000021125/ENSMUSG00000049103
GO:1903018	BP	GO:1903018	regulation of glycoprotein metabolic process	45	0.551439	1.55141	0.0267586	0.0267586	0.912999	7819	tags=33%, list=27%, signal=25%	ENSMUSG00000037944/ENSMUSG00000071005/ENSMUSG00000031162/ENSMUSG00000027832/ENSMUSG00000038007/ENSMUSG00000031837/ENSMUSG00000040605/ENSMUSG00000020053/ENSMUSG00000024985/ENSMUSG00000027661/ENSMUSG00000031239/ENSMUSG00000024486/ENSMUSG00000024810/ENSMUSG00000027447/ENSMUSG00000017307
GO:0048593	BP	GO:0048593	camera-type eye morphogenesis	151	0.411608	1.38003	0.0268172	0.0268172	0.912999	9136	tags=41%, list=31%, signal=28%	ENSMUSG00000038805/ENSMUSG00000030523/ENSMUSG00000026114/ENSMUSG00000034837/ENSMUSG00000021239/ENSMUSG00000032401/ENSMUSG00000031450/ENSMUSG00000018698/ENSMUSG00000021359/ENSMUSG00000031738/ENSMUSG00000053279/ENSMUSG00000020160/ENSMUSG00000093073/ENSMUSG00000008999/ENSMUSG00000031293/ENSMUSG00000045005/ENSMUSG00000096014/ENSMUSG00000000214/ENSMUSG00000068196/ENSMUSG00000006445/ENSMUSG00000026365/…
GO:0030003	BP	GO:0030003	intracellular monoatomic cation homeostasis	513	0.32923	1.23954	0.0268199	0.0268199	0.912999	8215	tags=29%, list=28%, signal=21%	ENSMUSG00000028238/ENSMUSG00000071005/ENSMUSG00000022705/ENSMUSG00000095675/ENSMUSG00000032259/ENSMUSG00000035183/ENSMUSG00000029417/ENSMUSG00000024485/ENSMUSG00000022243/ENSMUSG00000060509/ENSMUSG00000090077/ENSMUSG00000027249/ENSMUSG00000034855/ENSMUSG00000001225/ENSMUSG00000063354/ENSMUSG00000024027/ENSMUSG00000035385/ENSMUSG00000047343/ENSMUSG00000009185/ENSMUSG00000031789/ENSMUSG00000000216/…
GO:0005217	MF	GO:0005217	intracellular ligand-gated monoatomic ion channel activity	28	0.605174	1.56604	0.0269102	0.0269102	0.912999	3027	tags=25%, list=10%, signal=22%	ENSMUSG00000036853/ENSMUSG00000026114/ENSMUSG00000031789/ENSMUSG00000041301/ENSMUSG00000005952/ENSMUSG00000032769/ENSMUSG00000011008
GO:0033555	BP	GO:0033555	multicellular organismal response to stress	120	0.440329	1.43629	0.0270453	0.0270453	0.912999	5478	tags=19%, list=19%, signal=16%	ENSMUSG00000028072/ENSMUSG00000031551/ENSMUSG00000055368/ENSMUSG00000045573/ENSMUSG00000061762/ENSMUSG00000005952/ENSMUSG00000029503/ENSMUSG00000032769/ENSMUSG00000034533/ENSMUSG00000069707/ENSMUSG00000021478/ENSMUSG00000030043/ENSMUSG00000037580/ENSMUSG00000037393/ENSMUSG00000021055/ENSMUSG00000030110/ENSMUSG00000048240/ENSMUSG00000021702/ENSMUSG00000022122/ENSMUSG00000033007/ENSMUSG00000047773/…
GO:0055074	BP	GO:0055074	calcium ion homeostasis	335	0.353751	1.28494	0.0270957	0.0270957	0.912999	8272	tags=31%, list=28%, signal=23%	ENSMUSG00000071005/ENSMUSG00000022705/ENSMUSG00000095675/ENSMUSG00000032259/ENSMUSG00000035183/ENSMUSG00000029417/ENSMUSG00000060509/ENSMUSG00000090077/ENSMUSG00000027249/ENSMUSG00000034855/ENSMUSG00000024027/ENSMUSG00000035385/ENSMUSG00000047343/ENSMUSG00000021490/ENSMUSG00000009185/ENSMUSG00000031789/ENSMUSG00000029503/ENSMUSG00000022479/ENSMUSG00000019787/ENSMUSG00000032769/ENSMUSG00000026343/…
GO:0060907	BP	GO:0060907	positive regulation of macrophage cytokine production	28	0.604714	1.56485	0.0271067	0.0271067	0.912999	10363	tags=64%, list=35%, signal=42%	ENSMUSG00000024610/ENSMUSG00000055170/ENSMUSG00000021994/ENSMUSG00000008734/ENSMUSG00000033538/ENSMUSG00000055994/ENSMUSG00000031639/ENSMUSG00000026928/ENSMUSG00000038058/ENSMUSG00000027995/ENSMUSG00000039005/ENSMUSG00000037379/ENSMUSG00000029468/ENSMUSG00000002944/ENSMUSG00000025888/ENSMUSG00000030793/ENSMUSG00000047123/ENSMUSG00000020063
GO:0001730	MF	GO:0001730	2'-5'-oligoadenylate synthetase activity	5	0.85997	1.48492	0.0271154	0.0271154	0.912999	3193	tags=80%, list=11%, signal=71%	ENSMUSG00000032661/ENSMUSG00000066861/ENSMUSG00000032690/ENSMUSG00000029561
GO:0007596	BP	GO:0007596	blood coagulation	166	0.403521	1.36819	0.0271299	0.0271299	0.912999	8604	tags=46%, list=29%, signal=33%	ENSMUSG00000023993/ENSMUSG00000024173/ENSMUSG00000109764/ENSMUSG00000027249/ENSMUSG00000038224/ENSMUSG00000029664/ENSMUSG00000058620/ENSMUSG00000031162/ENSMUSG00000000049/ENSMUSG00000021948/ENSMUSG00000026580/ENSMUSG00000021950/ENSMUSG00000022766/ENSMUSG00000062593/ENSMUSG00000023224/ENSMUSG00000054641/ENSMUSG00000006574/ENSMUSG00000037411/ENSMUSG00000078810/ENSMUSG00000035273/ENSMUSG00000027765/…
GO:0072025	BP	GO:0072025	distal convoluted tubule development	3	-0.92937	-1.46142	0.0271872	0.0271872	0.912999	418	tags=67%, list=1%, signal=66%	ENSMUSG00000028222/ENSMUSG00000004231
GO:0072221	BP	GO:0072221	metanephric distal convoluted tubule development	3	-0.92937	-1.46142	0.0271872	0.0271872	0.912999	418	tags=67%, list=1%, signal=66%	ENSMUSG00000028222/ENSMUSG00000004231
GO:0072235	BP	GO:0072235	metanephric distal tubule development	3	-0.92937	-1.46142	0.0271872	0.0271872	0.912999	418	tags=67%, list=1%, signal=66%	ENSMUSG00000028222/ENSMUSG00000004231
GO:0042060	BP	GO:0042060	wound healing	355	0.349555	1.27431	0.0274012	0.0274012	0.912999	8604	tags=40%, list=29%, signal=29%	ENSMUSG00000023993/ENSMUSG00000079516/ENSMUSG00000024173/ENSMUSG00000109764/ENSMUSG00000027249/ENSMUSG00000038224/ENSMUSG00000025105/ENSMUSG00000032068/ENSMUSG00000029664/ENSMUSG00000035385/ENSMUSG00000058620/ENSMUSG00000031162/ENSMUSG00000046714/ENSMUSG00000022676/ENSMUSG00000000049/ENSMUSG00000079293/ENSMUSG00000068452/ENSMUSG00000000216/ENSMUSG00000021948/ENSMUSG00000026580/ENSMUSG00000048534/…
GO:0097341	BP	GO:0097341	zymogen inhibition	7	0.807239	1.52678	0.0274525	0.0274525	0.912999	779	tags=29%, list=3%, signal=28%	ENSMUSG00000068129/ENSMUSG00000042474
GO:0006525	BP	GO:0006525	arginine metabolic process	18	0.661944	1.55853	0.0274833	0.0274833	0.912999	3471	tags=22%, list=12%, signal=20%	ENSMUSG00000048217/ENSMUSG00000019987/ENSMUSG00000031173/ENSMUSG00000021125
GO:0015355	MF	GO:0015355	secondary active monocarboxylate transmembrane transporter activity	16	0.682408	1.56417	0.0275889	0.0275889	0.912999	5264	tags=50%, list=18%, signal=41%	ENSMUSG00000058921/ENSMUSG00000029219/ENSMUSG00000029321/ENSMUSG00000030108/ENSMUSG00000037771/ENSMUSG00000030109/ENSMUSG00000032806/ENSMUSG00000030307
GO:0046351	BP	GO:0046351	disaccharide biosynthetic process	3	-0.928768	-1.46048	0.0275961	0.0275961	0.912999	113	tags=67%, list=0%, signal=66%	ENSMUSG00000069805/ENSMUSG00000021456
GO:0009820	BP	GO:0009820	alkaloid metabolic process	3	-0.928386	-1.45988	0.0275961	0.0275961	0.912999	1083	tags=100%, list=4%, signal=96%	ENSMUSG00000029727/ENSMUSG00000032310
GO:0070948	BP	GO:0070948	regulation of neutrophil mediated cytotoxicity	6	0.833963	1.50821	0.0276763	0.0276763	0.912999	3325	tags=67%, list=11%, signal=59%	ENSMUSG00000029380/ENSMUSG00000019987/ENSMUSG00000025279/ENSMUSG00000029371
GO:0002031	BP	GO:0002031	G protein-coupled receptor internalization	19	0.653447	1.55678	0.0277123	0.0277123	0.912999	5231	tags=37%, list=18%, signal=30%	ENSMUSG00000022705/ENSMUSG00000032259/ENSMUSG00000079042/ENSMUSG00000060890/ENSMUSG00000031837/ENSMUSG00000030790/ENSMUSG00000037010
GO:0045063	BP	GO:0045063	T-helper 1 cell differentiation	27	0.60844	1.56172	0.0277395	0.0277395	0.912999	5470	tags=37%, list=19%, signal=30%	ENSMUSG00000037944/ENSMUSG00000071005/ENSMUSG00000026070/ENSMUSG00000039377/ENSMUSG00000001444/ENSMUSG00000044701/ENSMUSG00000049103/ENSMUSG00000051457/ENSMUSG00000027985/ENSMUSG00000002983
GO:0043278	BP	GO:0043278	response to morphine	12	0.723754	1.54948	0.0278807	0.0278807	0.912999	2377	tags=25%, list=8%, signal=23%	ENSMUSG00000022705/ENSMUSG00000032259/ENSMUSG00000061718
GO:0015934	CC	GO:0015934	large ribosomal subunit	124	0.433404	1.41672	0.0278912	0.0278912	0.912999	12087	tags=61%, list=41%, signal=36%	ENSMUSG00000061669/ENSMUSG00000058443/ENSMUSG00000060377/ENSMUSG00000062456/ENSMUSG00000068969/ENSMUSG00000039209/ENSMUSG00000062997/ENSMUSG00000046330/ENSMUSG00000068396/ENSMUSG00000046364/ENSMUSG00000068240/ENSMUSG00000010406/ENSMUSG00000034932/ENSMUSG00000078193/ENSMUSG00000024829/ENSMUSG00000058546/ENSMUSG00000045128/ENSMUSG00000030432/ENSMUSG00000074129/ENSMUSG00000098274/ENSMUSG00000025508/…
GO:0002577	BP	GO:0002577	regulation of antigen processing and presentation	19	0.653154	1.55608	0.0279088	0.0279088	0.912999	4008	tags=32%, list=14%, signal=27%	ENSMUSG00000037944/ENSMUSG00000071005/ENSMUSG00000039899/ENSMUSG00000073421/ENSMUSG00000024610/ENSMUSG00000024334
GO:0031016	BP	GO:0031016	pancreas development	77	0.485491	1.49288	0.0279412	0.0279412	0.912999	7019	tags=34%, list=24%, signal=26%	ENSMUSG00000042258/ENSMUSG00000074486/ENSMUSG00000031831/ENSMUSG00000097993/ENSMUSG00000005836/ENSMUSG00000035187/ENSMUSG00000041301/ENSMUSG00000048583/ENSMUSG00000013584/ENSMUSG00000039004/ENSMUSG00000032179/ENSMUSG00000026398/ENSMUSG00000039963/ENSMUSG00000043013/ENSMUSG00000067860/ENSMUSG00000025352/ENSMUSG00000021994/ENSMUSG00000014773/ENSMUSG00000009376/ENSMUSG00000027168/ENSMUSG00000076431/…
GO:0042063	BP	GO:0042063	gliogenesis	389	0.343855	1.26834	0.0279781	0.0279781	0.912999	8984	tags=32%, list=30%, signal=23%	ENSMUSG00000035946/ENSMUSG00000022705/ENSMUSG00000001496/ENSMUSG00000020178/ENSMUSG00000021848/ENSMUSG00000015452/ENSMUSG00000027249/ENSMUSG00000035385/ENSMUSG00000019982/ENSMUSG00000035187/ENSMUSG00000021108/ENSMUSG00000027315/ENSMUSG00000043924/ENSMUSG00000030607/ENSMUSG00000027070/ENSMUSG00000026697/ENSMUSG00000031075/ENSMUSG00000021478/ENSMUSG00000026043/ENSMUSG00000029026/ENSMUSG00000029070/…
GO:0014072	BP	GO:0014072	response to isoquinoline alkaloid	13	0.714847	1.55501	0.0280047	0.0280047	0.912999	2377	tags=23%, list=8%, signal=21%	ENSMUSG00000022705/ENSMUSG00000032259/ENSMUSG00000061718
GO:0019627	BP	GO:0019627	urea metabolic process	11	0.739082	1.55234	0.0282761	0.0282761	0.912999	3471	tags=36%, list=12%, signal=32%	ENSMUSG00000048217/ENSMUSG00000019987/ENSMUSG00000031173/ENSMUSG00000021125
GO:0071941	BP	GO:0071941	nitrogen cycle metabolic process	11	0.739082	1.55234	0.0282761	0.0282761	0.912999	3471	tags=36%, list=12%, signal=32%	ENSMUSG00000048217/ENSMUSG00000019987/ENSMUSG00000031173/ENSMUSG00000021125
GO:0006620	BP	GO:0006620	post-translational protein targeting to endoplasmic reticulum membrane	19	0.65155	1.55226	0.0283019	0.0283019	0.912999	2383	tags=16%, list=8%, signal=15%	ENSMUSG00000024027/ENSMUSG00000032725/ENSMUSG00000001827
GO:0005847	CC	GO:0005847	mRNA cleavage and polyadenylation specificity factor complex	18	0.660997	1.5563	0.0284649	0.0284649	0.912999	682	tags=6%, list=2%, signal=5%	ENSMUSG00000001672
GO:0042492	BP	GO:0042492	gamma-delta T cell differentiation	18	0.660543	1.55524	0.0284649	0.0284649	0.912999	6934	tags=56%, list=24%, signal=43%	ENSMUSG00000050350/ENSMUSG00000043505/ENSMUSG00000054672/ENSMUSG00000029530/ENSMUSG00000039264/ENSMUSG00000000782/ENSMUSG00000027985/ENSMUSG00000076431/ENSMUSG00000028150/ENSMUSG00000000409
GO:0030318	BP	GO:0030318	melanocyte differentiation	28	0.600776	1.55466	0.0284816	0.0284816	0.912999	7590	tags=39%, list=26%, signal=29%	ENSMUSG00000035183/ENSMUSG00000005994/ENSMUSG00000051159/ENSMUSG00000030022/ENSMUSG00000037370/ENSMUSG00000022122/ENSMUSG00000032202/ENSMUSG00000035158/ENSMUSG00000019966/ENSMUSG00000027524/ENSMUSG00000063458
GO:0071621	BP	GO:0071621	granulocyte chemotaxis	121	0.434721	1.41898	0.0286229	0.0286229	0.912999	5509	tags=30%, list=19%, signal=24%	ENSMUSG00000037944/ENSMUSG00000071005/ENSMUSG00000095675/ENSMUSG00000029417/ENSMUSG00000029380/ENSMUSG00000042306/ENSMUSG00000020676/ENSMUSG00000035373/ENSMUSG00000034855/ENSMUSG00000035385/ENSMUSG00000004814/ENSMUSG00000015316/ENSMUSG00000029082/ENSMUSG00000009185/ENSMUSG00000048534/ENSMUSG00000026180/ENSMUSG00000050335/ENSMUSG00000074361/ENSMUSG00000016024/ENSMUSG00000031780/ENSMUSG00000029304/…
GO:0030638	BP	GO:0030638	polyketide metabolic process	9	0.77412	1.55196	0.0286612	0.0286612	0.912999	6156	tags=67%, list=21%, signal=53%	ENSMUSG00000021211/ENSMUSG00000021213/ENSMUSG00000021214/ENSMUSG00000071551/ENSMUSG00000033715/ENSMUSG00000021207
GO:0030647	BP	GO:0030647	aminoglycoside antibiotic metabolic process	9	0.77412	1.55196	0.0286612	0.0286612	0.912999	6156	tags=67%, list=21%, signal=53%	ENSMUSG00000021211/ENSMUSG00000021213/ENSMUSG00000021214/ENSMUSG00000071551/ENSMUSG00000033715/ENSMUSG00000021207
GO:0044597	BP	GO:0044597	daunorubicin metabolic process	9	0.77412	1.55196	0.0286612	0.0286612	0.912999	6156	tags=67%, list=21%, signal=53%	ENSMUSG00000021211/ENSMUSG00000021213/ENSMUSG00000021214/ENSMUSG00000071551/ENSMUSG00000033715/ENSMUSG00000021207
GO:0044598	BP	GO:0044598	doxorubicin metabolic process	9	0.77412	1.55196	0.0286612	0.0286612	0.912999	6156	tags=67%, list=21%, signal=53%	ENSMUSG00000021211/ENSMUSG00000021213/ENSMUSG00000021214/ENSMUSG00000071551/ENSMUSG00000033715/ENSMUSG00000021207
GO:0048934	BP	GO:0048934	peripheral nervous system neuron differentiation	9	0.773164	1.55004	0.0286612	0.0286612	0.912999	1569	tags=22%, list=5%, signal=21%	ENSMUSG00000042258/ENSMUSG00000048349
GO:0048935	BP	GO:0048935	peripheral nervous system neuron development	9	0.773164	1.55004	0.0286612	0.0286612	0.912999	1569	tags=22%, list=5%, signal=21%	ENSMUSG00000042258/ENSMUSG00000048349
GO:0071962	BP	GO:0071962	mitotic sister chromatid cohesion, centromeric	4	0.892226	1.46413	0.0289327	0.0289327	0.91948	116	tags=25%, list=0%, signal=25%	ENSMUSG00000027379
GO:0035883	BP	GO:0035883	enteroendocrine cell differentiation	35	0.569014	1.53415	0.0290174	0.0290174	0.91948	7019	tags=40%, list=24%, signal=31%	ENSMUSG00000063672/ENSMUSG00000005836/ENSMUSG00000035187/ENSMUSG00000041301/ENSMUSG00000039004/ENSMUSG00000032179/ENSMUSG00000043013/ENSMUSG00000025352/ENSMUSG00000021994/ENSMUSG00000014773/ENSMUSG00000027168/ENSMUSG00000021835/ENSMUSG00000001761/ENSMUSG00000041309
GO:0001216	MF	GO:0001216	DNA-binding transcription activator activity	475	0.332959	1.24758	0.0290572	0.0290572	0.91948	6952	tags=25%, list=24%, signal=19%	ENSMUSG00000038805/ENSMUSG00000042258/ENSMUSG00000024518/ENSMUSG00000036602/ENSMUSG00000063672/ENSMUSG00000001496/ENSMUSG00000015619/ENSMUSG00000070495/ENSMUSG00000021848/ENSMUSG00000027102/ENSMUSG00000080968/ENSMUSG00000048540/ENSMUSG00000025105/ENSMUSG00000031965/ENSMUSG00000022809/ENSMUSG00000012396/ENSMUSG00000003051/ENSMUSG00000019982/ENSMUSG00000037034/ENSMUSG00000055197/ENSMUSG00000002057/…
GO:0014033	BP	GO:0014033	neural crest cell differentiation	93	0.465133	1.46737	0.0291514	0.0291514	0.91948	7429	tags=31%, list=25%, signal=23%	ENSMUSG00000042258/ENSMUSG00000046714/ENSMUSG00000022676/ENSMUSG00000021359/ENSMUSG00000001827/ENSMUSG00000004872/ENSMUSG00000031073/ENSMUSG00000024987/ENSMUSG00000013584/ENSMUSG00000022144/ENSMUSG00000061524/ENSMUSG00000021904/ENSMUSG00000008999/ENSMUSG00000030110/ENSMUSG00000022122/ENSMUSG00000027004/ENSMUSG00000027168/ENSMUSG00000026193/ENSMUSG00000021835/ENSMUSG00000041703/ENSMUSG00000009097/…
GO:0007611	BP	GO:0007611	learning or memory	329	0.351235	1.27379	0.0292053	0.0292053	0.91948	2532	tags=6%, list=9%, signal=5%	ENSMUSG00000028072/ENSMUSG00000096225/ENSMUSG00000022705/ENSMUSG00000019890/ENSMUSG00000021919/ENSMUSG00000032259/ENSMUSG00000074486/ENSMUSG00000020676/ENSMUSG00000015452/ENSMUSG00000074003/ENSMUSG00000057280/ENSMUSG00000024027/ENSMUSG00000068696/ENSMUSG00000026686/ENSMUSG00000061762/ENSMUSG00000048583/ENSMUSG00000058818/ENSMUSG00000061718/ENSMUSG00000064177
GO:0042747	BP	GO:0042747	circadian sleep/wake cycle, REM sleep	5	0.856447	1.47884	0.0292308	0.0292308	0.91948	4040	tags=60%, list=14%, signal=52%	ENSMUSG00000039321/ENSMUSG00000064177/ENSMUSG00000035383
GO:0150078	BP	GO:0150078	positive regulation of neuroinflammatory response	11	0.734888	1.54353	0.0294462	0.0294462	0.922588	4919	tags=45%, list=17%, signal=38%	ENSMUSG00000005800/ENSMUSG00000054342/ENSMUSG00000030717/ENSMUSG00000055865/ENSMUSG00000030560
GO:0004713	MF	GO:0004713	protein tyrosine kinase activity	130	0.42797	1.40811	0.0294521	0.0294521	0.922588	9138	tags=38%, list=31%, signal=26%	ENSMUSG00000028072/ENSMUSG00000057280/ENSMUSG00000005320/ENSMUSG00000021948/ENSMUSG00000032899/ENSMUSG00000020357/ENSMUSG00000005640/ENSMUSG00000030110/ENSMUSG00000052504/ENSMUSG00000001583/ENSMUSG00000033191/ENSMUSG00000006445/ENSMUSG00000009376/ENSMUSG00000020467/ENSMUSG00000035305/ENSMUSG00000024079/ENSMUSG00000062312/ENSMUSG00000029217/ENSMUSG00000042228/ENSMUSG00000014932/ENSMUSG00000031377/…
GO:0007018	BP	GO:0007018	microtubule-based movement	429	0.338068	1.2577	0.0295876	0.0295876	0.923712	3458	tags=8%, list=12%, signal=7%	ENSMUSG00000032057/ENSMUSG00000043020/ENSMUSG00000028678/ENSMUSG00000047671/ENSMUSG00000031553/ENSMUSG00000031831/ENSMUSG00000038987/ENSMUSG00000020686/ENSMUSG00000106350/ENSMUSG00000042707/ENSMUSG00000042189/ENSMUSG00000061099/ENSMUSG00000021872/ENSMUSG00000009070/ENSMUSG00000027867/ENSMUSG00000028172/ENSMUSG00000053161/ENSMUSG00000061762/ENSMUSG00000052273/ENSMUSG00000037683/ENSMUSG00000007591/…
GO:1905429	BP	GO:1905429	response to glycine	5	0.856056	1.47816	0.0296154	0.0296154	0.923712	352	tags=20%, list=1%, signal=20%	ENSMUSG00000035745
GO:0042474	BP	GO:0042474	middle ear morphogenesis	22	0.629984	1.5499	0.0296718	0.0296718	0.923712	9507	tags=73%, list=32%, signal=49%	ENSMUSG00000024134/ENSMUSG00000046982/ENSMUSG00000037370/ENSMUSG00000048387/ENSMUSG00000026586/ENSMUSG00000022346/ENSMUSG00000009097/ENSMUSG00000052957/ENSMUSG00000025932/ENSMUSG00000003721/ENSMUSG00000031565/ENSMUSG00000048450/ENSMUSG00000048616/ENSMUSG00000031616/ENSMUSG00000057322/ENSMUSG00000021367
GO:0003272	BP	GO:0003272	endocardial cushion formation	27	0.604151	1.55071	0.0299036	0.0299036	0.926358	9969	tags=67%, list=34%, signal=44%	ENSMUSG00000031965/ENSMUSG00000022676/ENSMUSG00000032744/ENSMUSG00000032179/ENSMUSG00000008999/ENSMUSG00000018604/ENSMUSG00000044338/ENSMUSG00000027358/ENSMUSG00000026923/ENSMUSG00000036862/ENSMUSG00000026814/ENSMUSG00000048450/ENSMUSG00000039239/ENSMUSG00000048616/ENSMUSG00000032440/ENSMUSG00000039191/ENSMUSG00000021796/ENSMUSG00000007613
GO:0032102	BP	GO:0032102	negative regulation of response to external stimulus	414	0.340505	1.26074	0.0299222	0.0299222	0.926358	7018	tags=26%, list=24%, signal=20%	ENSMUSG00000021403/ENSMUSG00000022705/ENSMUSG00000042258/ENSMUSG00000032259/ENSMUSG00000050350/ENSMUSG00000015619/ENSMUSG00000020178/ENSMUSG00000019987/ENSMUSG00000072476/ENSMUSG00000024173/ENSMUSG00000042672/ENSMUSG00000068129/ENSMUSG00000109764/ENSMUSG00000052270/ENSMUSG00000027249/ENSMUSG00000038224/ENSMUSG00000032999/ENSMUSG00000032661/ENSMUSG00000026770/ENSMUSG00000066861/ENSMUSG00000030165/…
GO:0050809	MF	GO:0050809	diazepam binding	3	0.917745	1.41492	0.0299413	0.0299413	0.926358	121	tags=33%, list=0%, signal=33%	ENSMUSG00000020428
GO:0006874	BP	GO:0006874	intracellular calcium ion homeostasis	311	0.356159	1.28728	0.030069	0.030069	0.927046	8215	tags=31%, list=28%, signal=22%	ENSMUSG00000071005/ENSMUSG00000022705/ENSMUSG00000095675/ENSMUSG00000032259/ENSMUSG00000035183/ENSMUSG00000029417/ENSMUSG00000060509/ENSMUSG00000090077/ENSMUSG00000027249/ENSMUSG00000034855/ENSMUSG00000024027/ENSMUSG00000035385/ENSMUSG00000047343/ENSMUSG00000009185/ENSMUSG00000031789/ENSMUSG00000029503/ENSMUSG00000022479/ENSMUSG00000019787/ENSMUSG00000032769/ENSMUSG00000026343/ENSMUSG00000021337/…
GO:0007606	BP	GO:0007606	sensory perception of chemical stimulus	230	0.377807	1.32374	0.0301003	0.0301003	0.927046	4346	tags=44%, list=15%, signal=38%	ENSMUSG00000056203/ENSMUSG00000032259/ENSMUSG00000109219/ENSMUSG00000061295/ENSMUSG00000059864/ENSMUSG00000070421/ENSMUSG00000052508/ENSMUSG00000050015/ENSMUSG00000054054/ENSMUSG00000021396/ENSMUSG00000034837/ENSMUSG00000074003/ENSMUSG00000066896/ENSMUSG00000094891/ENSMUSG00000075069/ENSMUSG00000094612/ENSMUSG00000063827/ENSMUSG00000059887/ENSMUSG00000056822/ENSMUSG00000095276/ENSMUSG00000066319/…
GO:0071672	BP	GO:0071672	negative regulation of smooth muscle cell chemotaxis	5	-0.883329	-1.53854	0.0301958	0.0301958	0.927046	329	tags=40%, list=1%, signal=40%	ENSMUSG00000031558/ENSMUSG00000038155
GO:0001674	CC	GO:0001674	female germ cell nucleus	23	0.625953	1.55132	0.0302192	0.0302192	0.927046	1821	tags=22%, list=6%, signal=20%	ENSMUSG00000096225/ENSMUSG00000000731/ENSMUSG00000048230/ENSMUSG00000038651/ENSMUSG00000036557
GO:0060706	BP	GO:0060706	cell differentiation involved in embryonic placenta development	29	0.588127	1.53361	0.0302911	0.0302911	0.927046	5635	tags=38%, list=19%, signal=31%	ENSMUSG00000049382/ENSMUSG00000032717/ENSMUSG00000020185/ENSMUSG00000041287/ENSMUSG00000042357/ENSMUSG00000086503/ENSMUSG00000032446/ENSMUSG00000045005/ENSMUSG00000046179/ENSMUSG00000059481/ENSMUSG00000038151
GO:0033133	BP	GO:0033133	positive regulation of glucokinase activity	3	0.917715	1.41487	0.0303327	0.0303327	0.927046	513	tags=33%, list=2%, signal=33%	ENSMUSG00000059434
GO:0019976	MF	GO:0019976	interleukin-2 binding	3	0.91771	1.41487	0.0305284	0.0305284	0.931138	2428	tags=100%, list=8%, signal=92%	ENSMUSG00000068227/ENSMUSG00000026770/ENSMUSG00000031304
GO:0015370	MF	GO:0015370	solute:sodium symporter activity	75	0.485144	1.48544	0.0306633	0.0306633	0.933365	5264	tags=35%, list=18%, signal=29%	ENSMUSG00000058921/ENSMUSG00000024485/ENSMUSG00000039728/ENSMUSG00000029219/ENSMUSG00000023945/ENSMUSG00000020229/ENSMUSG00000055368/ENSMUSG00000021490/ENSMUSG00000025094/ENSMUSG00000029321/ENSMUSG00000006469/ENSMUSG00000029843/ENSMUSG00000068323/ENSMUSG00000011034/ENSMUSG00000030108/ENSMUSG00000023828/ENSMUSG00000027219/ENSMUSG00000025726/ENSMUSG00000025243/ENSMUSG00000029188/ENSMUSG00000036814/…
GO:0048936	BP	GO:0048936	peripheral nervous system neuron axonogenesis	5	0.853527	1.4738	0.0307692	0.0307692	0.9347	117	tags=20%, list=0%, signal=20%	ENSMUSG00000042258
GO:0061140	BP	GO:0061140	lung secretory cell differentiation	13	0.708296	1.54076	0.0309218	0.0309218	0.935475	1876	tags=31%, list=6%, signal=29%	ENSMUSG00000001496/ENSMUSG00000005836/ENSMUSG00000020581/ENSMUSG00000024215
GO:0097340	BP	GO:0097340	inhibition of cysteine-type endopeptidase activity	6	0.829712	1.50052	0.0309437	0.0309437	0.935475	779	tags=33%, list=3%, signal=32%	ENSMUSG00000068129/ENSMUSG00000042474
GO:0016413	MF	GO:0016413	O-acetyltransferase activity	7	0.801339	1.51562	0.0311	0.0311	0.935475	157	tags=14%, list=1%, signal=14%	ENSMUSG00000021919
GO:0010818	BP	GO:0010818	T cell chemotaxis	20	0.641056	1.54523	0.0311276	0.0311276	0.935475	6308	tags=45%, list=21%, signal=35%	ENSMUSG00000037944/ENSMUSG00000034855/ENSMUSG00000026573/ENSMUSG00000049103/ENSMUSG00000089876/ENSMUSG00000021994/ENSMUSG00000050232/ENSMUSG00000005824/ENSMUSG00000018920
GO:1901623	BP	GO:1901623	regulation of lymphocyte chemotaxis	20	0.640685	1.54433	0.0311276	0.0311276	0.935475	5945	tags=40%, list=20%, signal=32%	ENSMUSG00000037944/ENSMUSG00000035373/ENSMUSG00000034855/ENSMUSG00000026573/ENSMUSG00000049103/ENSMUSG00000089876/ENSMUSG00000021994/ENSMUSG00000005824
GO:0035458	BP	GO:0035458	cellular response to interferon-beta	56	0.515708	1.5046	0.0311672	0.0311672	0.935475	7107	tags=50%, list=24%, signal=38%	ENSMUSG00000066861/ENSMUSG00000073490/ENSMUSG00000034459/ENSMUSG00000104713/ENSMUSG00000039997/ENSMUSG00000078921/ENSMUSG00000072244/ENSMUSG00000058163/ENSMUSG00000026536/ENSMUSG00000048852/ENSMUSG00000054072/ENSMUSG00000043263/ENSMUSG00000073491/ENSMUSG00000022126/ENSMUSG00000069893/ENSMUSG00000028268/ENSMUSG00000090942/ENSMUSG00000073555/ENSMUSG00000069874/ENSMUSG00000090272/ENSMUSG00000028270/…
GO:0004930	MF	GO:0004930	G protein-coupled receptor activity	408	0.339239	1.25606	0.0315914	0.0315914	0.94365	6457	tags=34%, list=22%, signal=27%	ENSMUSG00000059408/ENSMUSG00000037944/ENSMUSG00000056203/ENSMUSG00000022705/ENSMUSG00000043017/ENSMUSG00000053101/ENSMUSG00000032259/ENSMUSG00000050350/ENSMUSG00000029917/ENSMUSG00000079355/ENSMUSG00000072778/ENSMUSG00000046922/ENSMUSG00000020178/ENSMUSG00000038537/ENSMUSG00000031130/ENSMUSG00000060509/ENSMUSG00000024553/ENSMUSG00000043441/ENSMUSG00000045281/ENSMUSG00000049409/ENSMUSG00000052270/…
GO:0030326	BP	GO:0030326	embryonic limb morphogenesis	127	0.427239	1.40223	0.0316599	0.0316599	0.94365	7817	tags=36%, list=27%, signal=27%	ENSMUSG00000036602/ENSMUSG00000027547/ENSMUSG00000057123/ENSMUSG00000004885/ENSMUSG00000021359/ENSMUSG00000017491/ENSMUSG00000068859/ENSMUSG00000048562/ENSMUSG00000022510/ENSMUSG00000013584/ENSMUSG00000050917/ENSMUSG00000029755/ENSMUSG00000014603/ENSMUSG00000029754/ENSMUSG00000038765/ENSMUSG00000018263/ENSMUSG00000008999/ENSMUSG00000031665/ENSMUSG00000074934/ENSMUSG00000055653/ENSMUSG00000021994/…
GO:0035113	BP	GO:0035113	embryonic appendage morphogenesis	127	0.427239	1.40223	0.0316599	0.0316599	0.94365	7817	tags=36%, list=27%, signal=27%	ENSMUSG00000036602/ENSMUSG00000027547/ENSMUSG00000057123/ENSMUSG00000004885/ENSMUSG00000021359/ENSMUSG00000017491/ENSMUSG00000068859/ENSMUSG00000048562/ENSMUSG00000022510/ENSMUSG00000013584/ENSMUSG00000050917/ENSMUSG00000029755/ENSMUSG00000014603/ENSMUSG00000029754/ENSMUSG00000038765/ENSMUSG00000018263/ENSMUSG00000008999/ENSMUSG00000031665/ENSMUSG00000074934/ENSMUSG00000055653/ENSMUSG00000021994/…
GO:0009415	BP	GO:0009415	response to water	10	0.748927	1.53608	0.0316901	0.0316901	0.94365	1717	tags=30%, list=6%, signal=28%	ENSMUSG00000023013/ENSMUSG00000049382/ENSMUSG00000037578
GO:0060486	BP	GO:0060486	club cell differentiation	4	0.88674	1.45513	0.0318069	0.0318069	0.944832	1209	tags=50%, list=4%, signal=48%	ENSMUSG00000001496/ENSMUSG00000005836
GO:0021648	BP	GO:0021648	vestibulocochlear nerve morphogenesis	6	-0.860368	-1.5596	0.03209	0.03209	0.944832	418	tags=50%, list=1%, signal=49%	ENSMUSG00000039529/ENSMUSG00000004231/ENSMUSG00000048904
GO:0060056	BP	GO:0060056	mammary gland involution	11	0.729598	1.53242	0.0321763	0.0321763	0.944832	2300	tags=36%, list=8%, signal=34%	ENSMUSG00000044303/ENSMUSG00000003051/ENSMUSG00000054360/ENSMUSG00000022479
GO:0021846	BP	GO:0021846	cell proliferation in forebrain	35	0.562006	1.51525	0.0324195	0.0324195	0.944832	428	tags=9%, list=1%, signal=8%	ENSMUSG00000038805/ENSMUSG00000013415/ENSMUSG00000022129
GO:1903301	BP	GO:1903301	positive regulation of hexokinase activity	4	0.885096	1.45243	0.0325733	0.0325733	0.944832	513	tags=25%, list=2%, signal=25%	ENSMUSG00000059434
GO:0030593	BP	GO:0030593	neutrophil chemotaxis	97	0.454857	1.44444	0.0326229	0.0326229	0.944832	4665	tags=28%, list=16%, signal=24%	ENSMUSG00000037944/ENSMUSG00000071005/ENSMUSG00000095675/ENSMUSG00000029417/ENSMUSG00000029380/ENSMUSG00000020676/ENSMUSG00000035373/ENSMUSG00000034855/ENSMUSG00000035385/ENSMUSG00000004814/ENSMUSG00000029082/ENSMUSG00000009185/ENSMUSG00000048534/ENSMUSG00000026180/ENSMUSG00000050335/ENSMUSG00000074361/ENSMUSG00000016024/ENSMUSG00000031780/ENSMUSG00000029304/ENSMUSG00000029371/ENSMUSG00000024610/…
GO:0010466	BP	GO:0010466	negative regulation of peptidase activity	177	0.392326	1.3419	0.0326845	0.0326845	0.944832	6964	tags=34%, list=24%, signal=26%	ENSMUSG00000021403/ENSMUSG00000041567/ENSMUSG00000068129/ENSMUSG00000042474/ENSMUSG00000038224/ENSMUSG00000029664/ENSMUSG00000062345/ENSMUSG00000051029/ENSMUSG00000058260/ENSMUSG00000047104/ENSMUSG00000073490/ENSMUSG00000037254/ENSMUSG00000021950/ENSMUSG00000024011/ENSMUSG00000022766/ENSMUSG00000039997/ENSMUSG00000027315/ENSMUSG00000021640/ENSMUSG00000053030/ENSMUSG00000023224/ENSMUSG00000003032/…
GO:0043410	BP	GO:0043410	positive regulation of MAPK cascade	510	0.32606	1.22754	0.0328339	0.0328339	0.944832	8522	tags=32%, list=29%, signal=23%	ENSMUSG00000037944/ENSMUSG00000030336/ENSMUSG00000071005/ENSMUSG00000095675/ENSMUSG00000032259/ENSMUSG00000043592/ENSMUSG00000020676/ENSMUSG00000015452/ENSMUSG00000052270/ENSMUSG00000024164/ENSMUSG00000035373/ENSMUSG00000038224/ENSMUSG00000057719/ENSMUSG00000023274/ENSMUSG00000035385/ENSMUSG00000004814/ENSMUSG00000015316/ENSMUSG00000058620/ENSMUSG00000021647/ENSMUSG00000009185/ENSMUSG00000079293/…
GO:0042887	MF	GO:0042887	amide transmembrane transporter activity	36	-0.656612	-1.6717	0.0328882	0.0328882	0.944832	868	tags=8%, list=3%, signal=8%	ENSMUSG00000030236/ENSMUSG00000025557/ENSMUSG00000028427
GO:0002232	BP	GO:0002232	leukocyte chemotaxis involved in inflammatory response	8	-0.834852	-1.61921	0.0329761	0.0329761	0.944832	27	tags=62%, list=0%, signal=62%	ENSMUSG00000025701/ENSMUSG00000053318/ENSMUSG00000027239/ENSMUSG00000037966/ENSMUSG00000051314
GO:0002040	BP	GO:0002040	sprouting angiogenesis	132	0.422212	1.39075	0.0330447	0.0330447	0.944832	9251	tags=45%, list=31%, signal=31%	ENSMUSG00000046714/ENSMUSG00000079042/ENSMUSG00000020185/ENSMUSG00000064177/ENSMUSG00000003032/ENSMUSG00000048373/ENSMUSG00000041445/ENSMUSG00000000120/ENSMUSG00000049115/ENSMUSG00000050666/ENSMUSG00000030022/ENSMUSG00000020357/ENSMUSG00000016529/ENSMUSG00000034205/ENSMUSG00000074934/ENSMUSG00000033170/ENSMUSG00000006445/ENSMUSG00000046179/ENSMUSG00000045930/ENSMUSG00000014773/ENSMUSG00000031486/…
GO:2000403	BP	GO:2000403	positive regulation of lymphocyte migration	39	0.550475	1.51357	0.0330463	0.0330463	0.944832	4889	tags=26%, list=17%, signal=21%	ENSMUSG00000037944/ENSMUSG00000035373/ENSMUSG00000034855/ENSMUSG00000042333/ENSMUSG00000026573/ENSMUSG00000049103/ENSMUSG00000089876/ENSMUSG00000053062/ENSMUSG00000021994/ENSMUSG00000051457
GO:0030643	BP	GO:0030643	intracellular phosphate ion homeostasis	10	0.747148	1.53243	0.0330595	0.0330595	0.944832	5695	tags=70%, list=19%, signal=56%	ENSMUSG00000021490/ENSMUSG00000006469/ENSMUSG00000029304/ENSMUSG00000021362/ENSMUSG00000029188/ENSMUSG00000037370/ENSMUSG00000000182
GO:0002521	BP	GO:0002521	leukocyte differentiation	657	0.31056	1.19238	0.0331492	0.0331492	0.944832	6609	tags=21%, list=22%, signal=17%	ENSMUSG00000028072/ENSMUSG00000027670/ENSMUSG00000037944/ENSMUSG00000030336/ENSMUSG00000071005/ENSMUSG00000030144/ENSMUSG00000050350/ENSMUSG00000015619/ENSMUSG00000026070/ENSMUSG00000015452/ENSMUSG00000046108/ENSMUSG00000036117/ENSMUSG00000089942/ENSMUSG00000044303/ENSMUSG00000000731/ENSMUSG00000023274/ENSMUSG00000037440/ENSMUSG00000053977/ENSMUSG00000026770/ENSMUSG00000019982/ENSMUSG00000037034/…
GO:0010958	BP	GO:0010958	regulation of amino acid import across plasma membrane	21	0.628458	1.53335	0.0331893	0.0331893	0.944832	5441	tags=29%, list=18%, signal=23%	ENSMUSG00000019987/ENSMUSG00000015401/ENSMUSG00000027075/ENSMUSG00000021125/ENSMUSG00000031980/ENSMUSG00000020264
GO:1903789	BP	GO:1903789	regulation of amino acid transmembrane transport	21	0.628458	1.53335	0.0331893	0.0331893	0.944832	5441	tags=29%, list=18%, signal=23%	ENSMUSG00000019987/ENSMUSG00000015401/ENSMUSG00000027075/ENSMUSG00000021125/ENSMUSG00000031980/ENSMUSG00000020264
GO:0034988	MF	GO:0034988	Fc-gamma receptor I complex binding	6	0.825551	1.493	0.0336344	0.0336344	0.944832	2125	tags=33%, list=7%, signal=31%	ENSMUSG00000076615/ENSMUSG00000050335
GO:0042706	BP	GO:0042706	eye photoreceptor cell fate commitment	3	0.914397	1.40976	0.0336595	0.0336595	0.944832	490	tags=33%, list=2%, signal=33%	ENSMUSG00000021848
GO:0046552	BP	GO:0046552	photoreceptor cell fate commitment	3	0.914397	1.40976	0.0336595	0.0336595	0.944832	490	tags=33%, list=2%, signal=33%	ENSMUSG00000021848
GO:0010559	BP	GO:0010559	regulation of glycoprotein biosynthetic process	41	0.542221	1.50509	0.0337079	0.0337079	0.944832	10137	tags=49%, list=34%, signal=32%	ENSMUSG00000037944/ENSMUSG00000071005/ENSMUSG00000031162/ENSMUSG00000038007/ENSMUSG00000031837/ENSMUSG00000040605/ENSMUSG00000020053/ENSMUSG00000024985/ENSMUSG00000027661/ENSMUSG00000031239/ENSMUSG00000024486/ENSMUSG00000024810/ENSMUSG00000017307/ENSMUSG00000022108/ENSMUSG00000028414/ENSMUSG00000034353/ENSMUSG00000042485/ENSMUSG00000031712/ENSMUSG00000026600/ENSMUSG00000035873
GO:0021551	BP	GO:0021551	central nervous system morphogenesis	3	-0.921309	-1.44875	0.0337285	0.0337285	0.944832	1047	tags=67%, list=4%, signal=64%	ENSMUSG00000062209/ENSMUSG00000022997
GO:0072345	MF	GO:0072345	NAADP-sensitive calcium-release channel activity	4	0.883485	1.44979	0.0339145	0.0339145	0.944832	3027	tags=50%, list=10%, signal=45%	ENSMUSG00000036853/ENSMUSG00000011008
GO:0120253	BP	GO:0120253	hydrocarbon catabolic process	3	-0.921032	-1.44831	0.033933	0.033933	0.944832	1845	tags=67%, list=6%, signal=62%	ENSMUSG00000052974/ENSMUSG00000031845
GO:0072289	BP	GO:0072289	metanephric nephron tubule formation	3	-0.920426	-1.44736	0.033933	0.033933	0.944832	418	tags=67%, list=1%, signal=66%	ENSMUSG00000024176/ENSMUSG00000004231
GO:0004875	MF	GO:0004875	complement receptor activity	9	0.764686	1.53305	0.0339615	0.0339615	0.944832	2200	tags=33%, list=7%, signal=31%	ENSMUSG00000052270/ENSMUSG00000035148/ENSMUSG00000074361
GO:0032650	BP	GO:0032650	regulation of interleukin-1 alpha production	10	0.745674	1.52941	0.0340376	0.0340376	0.944832	1498	tags=20%, list=5%, signal=19%	ENSMUSG00000042258/ENSMUSG00000049709
GO:0046661	BP	GO:0046661	male sex differentiation	148	0.408804	1.36579	0.0340456	0.0340456	0.944832	5653	tags=20%, list=19%, signal=16%	ENSMUSG00000028072/ENSMUSG00000001496/ENSMUSG00000015619/ENSMUSG00000031553/ENSMUSG00000048540/ENSMUSG00000021872/ENSMUSG00000031162/ENSMUSG00000041301/ENSMUSG00000027070/ENSMUSG00000053030/ENSMUSG00000030717/ENSMUSG00000093806/ENSMUSG00000039004/ENSMUSG00000002324/ENSMUSG00000062438/ENSMUSG00000009670/ENSMUSG00000032179/ENSMUSG00000021055/ENSMUSG00000037405/ENSMUSG00000009628/ENSMUSG00000021994/…
GO:0032224	BP	GO:0032224	positive regulation of synaptic transmission, cholinergic	11	0.724374	1.52145	0.0341264	0.0341264	0.944832	4283	tags=64%, list=15%, signal=54%	ENSMUSG00000100241/ENSMUSG00000020178/ENSMUSG00000057280/ENSMUSG00000061762/ENSMUSG00000000120/ENSMUSG00000030043/ENSMUSG00000055170
GO:0034341	BP	GO:0034341	response to type II interferon	141	0.414758	1.37883	0.0341565	0.0341565	0.944832	8496	tags=45%, list=29%, signal=32%	ENSMUSG00000071005/ENSMUSG00000095675/ENSMUSG00000019987/ENSMUSG00000020676/ENSMUSG00000026866/ENSMUSG00000035373/ENSMUSG00000035385/ENSMUSG00000004814/ENSMUSG00000009185/ENSMUSG00000104713/ENSMUSG00000039232/ENSMUSG00000000791/ENSMUSG00000073421/ENSMUSG00000051159/ENSMUSG00000051596/ENSMUSG00000025492/ENSMUSG00000056737/ENSMUSG00000031780/ENSMUSG00000036594/ENSMUSG00000060550/ENSMUSG00000046718/…
GO:0010718	BP	GO:0010718	positive regulation of epithelial to mesenchymal transition	54	0.512316	1.48599	0.0342229	0.0342229	0.944832	8931	tags=48%, list=30%, signal=34%	ENSMUSG00000042258/ENSMUSG00000036602/ENSMUSG00000015452/ENSMUSG00000031965/ENSMUSG00000022150/ENSMUSG00000034205/ENSMUSG00000008999/ENSMUSG00000031980/ENSMUSG00000037095/ENSMUSG00000027985/ENSMUSG00000021835/ENSMUSG00000028583/ENSMUSG00000001506/ENSMUSG00000027358/ENSMUSG00000026923/ENSMUSG00000050295/ENSMUSG00000028480/ENSMUSG00000027276/ENSMUSG00000024985/ENSMUSG00000027803/ENSMUSG00000026814/…
GO:0045730	BP	GO:0045730	respiratory burst	30	0.575824	1.50995	0.034252	0.034252	0.944832	8857	tags=50%, list=30%, signal=35%	ENSMUSG00000000049/ENSMUSG00000079293/ENSMUSG00000036805/ENSMUSG00000016024/ENSMUSG00000015340/ENSMUSG00000047139/ENSMUSG00000067149/ENSMUSG00000009350/ENSMUSG00000000215/ENSMUSG00000033220/ENSMUSG00000040952/ENSMUSG00000006519/ENSMUSG00000053318/ENSMUSG00000024781/ENSMUSG00000056071
GO:0008584	BP	GO:0008584	male gonad development	127	0.424797	1.39422	0.0343736	0.0343736	0.944832	2400	tags=9%, list=8%, signal=8%	ENSMUSG00000028072/ENSMUSG00000001496/ENSMUSG00000015619/ENSMUSG00000031553/ENSMUSG00000048540/ENSMUSG00000021872/ENSMUSG00000031162/ENSMUSG00000041301/ENSMUSG00000027070/ENSMUSG00000053030/ENSMUSG00000030717
GO:0071346	BP	GO:0071346	cellular response to type II interferon	114	0.437319	1.41331	0.0344517	0.0344517	0.944832	8496	tags=43%, list=29%, signal=31%	ENSMUSG00000071005/ENSMUSG00000095675/ENSMUSG00000019987/ENSMUSG00000020676/ENSMUSG00000035373/ENSMUSG00000035385/ENSMUSG00000004814/ENSMUSG00000009185/ENSMUSG00000104713/ENSMUSG00000039232/ENSMUSG00000000791/ENSMUSG00000073421/ENSMUSG00000051596/ENSMUSG00000056737/ENSMUSG00000031780/ENSMUSG00000060550/ENSMUSG00000092021/ENSMUSG00000022126/ENSMUSG00000028268/ENSMUSG00000026573/ENSMUSG00000055170/…
GO:0045596	BP	GO:0045596	negative regulation of cell differentiation	699	0.307809	1.18624	0.0346181	0.0346181	0.944832	8456	tags=29%, list=29%, signal=21%	ENSMUSG00000038805/ENSMUSG00000022705/ENSMUSG00000042258/ENSMUSG00000095675/ENSMUSG00000063672/ENSMUSG00000001496/ENSMUSG00000015619/ENSMUSG00000036109/ENSMUSG00000020676/ENSMUSG00000065507/ENSMUSG00000079516/ENSMUSG00000076014/ENSMUSG00000089942/ENSMUSG00000044303/ENSMUSG00000027249/ENSMUSG00000034855/ENSMUSG00000012396/ENSMUSG00000021239/ENSMUSG00000019982/ENSMUSG00000001076/ENSMUSG00000035187/…
GO:0046546	BP	GO:0046546	development of primary male sexual characteristics	128	0.423642	1.39075	0.0347175	0.0347175	0.944832	2400	tags=9%, list=8%, signal=8%	ENSMUSG00000028072/ENSMUSG00000001496/ENSMUSG00000015619/ENSMUSG00000031553/ENSMUSG00000048540/ENSMUSG00000021872/ENSMUSG00000031162/ENSMUSG00000041301/ENSMUSG00000027070/ENSMUSG00000053030/ENSMUSG00000030717
GO:0004565	MF	GO:0004565	beta-galactosidase activity	5	0.845558	1.46004	0.0348077	0.0348077	0.944832	481	tags=20%, list=2%, signal=20%	ENSMUSG00000079644
GO:0045662	BP	GO:0045662	negative regulation of myoblast differentiation	31	0.573137	1.51188	0.0349941	0.0349941	0.944832	8456	tags=65%, list=29%, signal=46%	ENSMUSG00000036109/ENSMUSG00000034855/ENSMUSG00000044103/ENSMUSG00000025172/ENSMUSG00000030470/ENSMUSG00000004939/ENSMUSG00000079588/ENSMUSG00000031780/ENSMUSG00000038872/ENSMUSG00000014773/ENSMUSG00000018604/ENSMUSG00000076431/ENSMUSG00000021835/ENSMUSG00000025408/ENSMUSG00000026923/ENSMUSG00000007872/ENSMUSG00000021508/ENSMUSG00000039217/ENSMUSG00000040759/ENSMUSG00000019122
GO:0009953	BP	GO:0009953	dorsal/ventral pattern formation	84	0.462926	1.44198	0.0350467	0.0350467	0.944832	7503	tags=32%, list=25%, signal=24%	ENSMUSG00000038805/ENSMUSG00000035946/ENSMUSG00000001496/ENSMUSG00000021848/ENSMUSG00000031965/ENSMUSG00000032717/ENSMUSG00000018698/ENSMUSG00000048562/ENSMUSG00000026934/ENSMUSG00000038765/ENSMUSG00000053626/ENSMUSG00000025407/ENSMUSG00000096014/ENSMUSG00000074934/ENSMUSG00000000530/ENSMUSG00000027168/ENSMUSG00000042002/ENSMUSG00000021835/ENSMUSG00000064325/ENSMUSG00000047407/ENSMUSG00000025408/…
GO:0001653	MF	GO:0001653	peptide receptor activity	116	0.433256	1.40462	0.035151	0.035151	0.944832	5687	tags=34%, list=19%, signal=27%	ENSMUSG00000059408/ENSMUSG00000038537/ENSMUSG00000031130/ENSMUSG00000024553/ENSMUSG00000074003/ENSMUSG00000049409/ENSMUSG00000052270/ENSMUSG00000045569/ENSMUSG00000024027/ENSMUSG00000029193/ENSMUSG00000021070/ENSMUSG00000028172/ENSMUSG00000058400/ENSMUSG00000050824/ENSMUSG00000004654/ENSMUSG00000039321/ENSMUSG00000027931/ENSMUSG00000019865/ENSMUSG00000020793/ENSMUSG00000030043/ENSMUSG00000035528/…
GO:0021536	BP	GO:0021536	diencephalon development	71	0.484114	1.46599	0.0351538	0.0351538	0.944832	2397	tags=15%, list=8%, signal=14%	ENSMUSG00000038805/ENSMUSG00000042258/ENSMUSG00000024518/ENSMUSG00000032259/ENSMUSG00000001496/ENSMUSG00000021848/ENSMUSG00000048540/ENSMUSG00000048349/ENSMUSG00000068452/ENSMUSG00000004654/ENSMUSG00000028417
GO:0045922	BP	GO:0045922	negative regulation of fatty acid metabolic process	34	0.55708	1.49638	0.0351539	0.0351539	0.944832	8301	tags=41%, list=28%, signal=30%	ENSMUSG00000054385/ENSMUSG00000032081/ENSMUSG00000026692/ENSMUSG00000032715/ENSMUSG00000040564/ENSMUSG00000040181/ENSMUSG00000000215/ENSMUSG00000011305/ENSMUSG00000017146/ENSMUSG00000042010/ENSMUSG00000040170/ENSMUSG00000026385/ENSMUSG00000003721/ENSMUSG00000026003
GO:0015884	BP	GO:0015884	folic acid transport	7	0.796196	1.50589	0.0353235	0.0353235	0.944832	2383	tags=43%, list=8%, signal=39%	ENSMUSG00000032725/ENSMUSG00000027070/ENSMUSG00000001827
GO:0036454	CC	GO:0036454	growth factor complex	8	0.778985	1.52019	0.0353398	0.0353398	0.944832	47	tags=12%, list=0%, signal=12%	ENSMUSG00000046070
GO:1905330	BP	GO:1905330	regulation of morphogenesis of an epithelium	70	0.48545	1.46819	0.0355351	0.0355351	0.944832	6805	tags=39%, list=23%, signal=30%	ENSMUSG00000015619/ENSMUSG00000027840/ENSMUSG00000034855/ENSMUSG00000051397/ENSMUSG00000022676/ENSMUSG00000024134/ENSMUSG00000000303/ENSMUSG00000018698/ENSMUSG00000047497/ENSMUSG00000022144/ENSMUSG00000041445/ENSMUSG00000020019/ENSMUSG00000049115/ENSMUSG00000026822/ENSMUSG00000008999/ENSMUSG00000031665/ENSMUSG00000031980/ENSMUSG00000074934/ENSMUSG00000021994/ENSMUSG00000009376/ENSMUSG00000030789/…
GO:1904058	BP	GO:1904058	positive regulation of sensory perception of pain	3	0.912284	1.4065	0.0356164	0.0356164	0.944832	1860	tags=67%, list=6%, signal=62%	ENSMUSG00000029236/ENSMUSG00000061762
GO:0038094	BP	GO:0038094	Fc-gamma receptor signaling pathway	12	0.712321	1.525	0.0356795	0.0356795	0.944832	122	tags=17%, list=0%, signal=17%	ENSMUSG00000005763/ENSMUSG00000030144
GO:0006063	BP	GO:0006063	uronic acid metabolic process	11	-0.803417	-1.66336	0.0356996	0.0356996	0.944832	76	tags=18%, list=0%, signal=18%	ENSMUSG00000054545/ENSMUSG00000089960
GO:0019585	BP	GO:0019585	glucuronate metabolic process	11	-0.803417	-1.66336	0.0356996	0.0356996	0.944832	76	tags=18%, list=0%, signal=18%	ENSMUSG00000054545/ENSMUSG00000089960
GO:0006837	BP	GO:0006837	serotonin transport	31	0.568847	1.50057	0.0357849	0.0357849	0.944832	6198	tags=35%, list=21%, signal=28%	ENSMUSG00000100241/ENSMUSG00000055197/ENSMUSG00000025094/ENSMUSG00000050335/ENSMUSG00000005339/ENSMUSG00000023828/ENSMUSG00000040966/ENSMUSG00000050822/ENSMUSG00000049796/ENSMUSG00000024798/ENSMUSG00000036330
GO:0045177	CC	GO:0045177	apical part of cell	483	0.328851	1.23367	0.0358032	0.0358032	0.944832	7034	tags=29%, list=24%, signal=22%	ENSMUSG00000028238/ENSMUSG00000017309/ENSMUSG00000022705/ENSMUSG00000034774/ENSMUSG00000024485/ENSMUSG00000054385/ENSMUSG00000015452/ENSMUSG00000034837/ENSMUSG00000023945/ENSMUSG00000022435/ENSMUSG00000023013/ENSMUSG00000078597/ENSMUSG00000038298/ENSMUSG00000001225/ENSMUSG00000061928/ENSMUSG00000032068/ENSMUSG00000063354/ENSMUSG00000015721/ENSMUSG00000026304/ENSMUSG00000068587/ENSMUSG00000027048/…
GO:0060374	BP	GO:0060374	mast cell differentiation	7	0.79573	1.50501	0.0358994	0.0358994	0.944832	283	tags=14%, list=1%, signal=14%	ENSMUSG00000015619
GO:0035107	BP	GO:0035107	appendage morphogenesis	160	0.397979	1.34351	0.0359781	0.0359781	0.944832	8397	tags=37%, list=28%, signal=27%	ENSMUSG00000036602/ENSMUSG00000027547/ENSMUSG00000025927/ENSMUSG00000057123/ENSMUSG00000004885/ENSMUSG00000021359/ENSMUSG00000017491/ENSMUSG00000068859/ENSMUSG00000048562/ENSMUSG00000022510/ENSMUSG00000013584/ENSMUSG00000050917/ENSMUSG00000029755/ENSMUSG00000026043/ENSMUSG00000014603/ENSMUSG00000029754/ENSMUSG00000038765/ENSMUSG00000018263/ENSMUSG00000008999/ENSMUSG00000031665/ENSMUSG00000067860/…
GO:0035108	BP	GO:0035108	limb morphogenesis	160	0.397979	1.34351	0.0359781	0.0359781	0.944832	8397	tags=37%, list=28%, signal=27%	ENSMUSG00000036602/ENSMUSG00000027547/ENSMUSG00000025927/ENSMUSG00000057123/ENSMUSG00000004885/ENSMUSG00000021359/ENSMUSG00000017491/ENSMUSG00000068859/ENSMUSG00000048562/ENSMUSG00000022510/ENSMUSG00000013584/ENSMUSG00000050917/ENSMUSG00000029755/ENSMUSG00000026043/ENSMUSG00000014603/ENSMUSG00000029754/ENSMUSG00000038765/ENSMUSG00000018263/ENSMUSG00000008999/ENSMUSG00000031665/ENSMUSG00000067860/…
GO:0034088	BP	GO:0034088	maintenance of mitotic sister chromatid cohesion	13	0.698048	1.51846	0.0359782	0.0359782	0.944832	116	tags=8%, list=0%, signal=8%	ENSMUSG00000027379
GO:0002579	BP	GO:0002579	positive regulation of antigen processing and presentation	10	0.742416	1.52273	0.0359937	0.0359937	0.944832	3381	tags=40%, list=11%, signal=35%	ENSMUSG00000037944/ENSMUSG00000071005/ENSMUSG00000073421/ENSMUSG00000024610
GO:0089720	MF	GO:0089720	caspase binding	9	-0.820912	-1.636	0.0360636	0.0360636	0.944832	1345	tags=33%, list=5%, signal=32%	ENSMUSG00000014776/ENSMUSG00000040314/ENSMUSG00000032191
GO:0042327	BP	GO:0042327	positive regulation of phosphorylation	675	0.308027	1.18502	0.0361404	0.0361404	0.944832	7812	tags=24%, list=27%, signal=18%	ENSMUSG00000028072/ENSMUSG00000037944/ENSMUSG00000071005/ENSMUSG00000042258/ENSMUSG00000015452/ENSMUSG00000059434/ENSMUSG00000036117/ENSMUSG00000052270/ENSMUSG00000024164/ENSMUSG00000027249/ENSMUSG00000041954/ENSMUSG00000023274/ENSMUSG00000023349/ENSMUSG00000057280/ENSMUSG00000007888/ENSMUSG00000038357/ENSMUSG00000058620/ENSMUSG00000042489/ENSMUSG00000031162/ENSMUSG00000005268/ENSMUSG00000021647/…
GO:0060263	BP	GO:0060263	regulation of respiratory burst	17	0.655542	1.52093	0.0362603	0.0362603	0.944832	8857	tags=59%, list=30%, signal=41%	ENSMUSG00000000049/ENSMUSG00000079293/ENSMUSG00000036805/ENSMUSG00000016024/ENSMUSG00000067149/ENSMUSG00000000215/ENSMUSG00000033220/ENSMUSG00000040952/ENSMUSG00000053318/ENSMUSG00000056071
GO:0032730	BP	GO:0032730	positive regulation of interleukin-1 alpha production	7	0.794441	1.50257	0.0362834	0.0362834	0.944832	1498	tags=29%, list=5%, signal=27%	ENSMUSG00000042258/ENSMUSG00000049709
GO:0019748	BP	GO:0019748	secondary metabolic process	53	0.51271	1.48069	0.0363339	0.0363339	0.944832	5641	tags=34%, list=19%, signal=28%	ENSMUSG00000035183/ENSMUSG00000022243/ENSMUSG00000022129/ENSMUSG00000005994/ENSMUSG00000025359/ENSMUSG00000021211/ENSMUSG00000004651/ENSMUSG00000030559/ENSMUSG00000021213/ENSMUSG00000051159/ENSMUSG00000021214/ENSMUSG00000028167/ENSMUSG00000025194/ENSMUSG00000071551/ENSMUSG00000024087/ENSMUSG00000021994/ENSMUSG00000040181/ENSMUSG00000033715
GO:0001228	MF	GO:0001228	DNA-binding transcription activator activity, RNA polymerase II-specific	468	0.330877	1.23927	0.0363914	0.0363914	0.944832	6952	tags=25%, list=24%, signal=19%	ENSMUSG00000038805/ENSMUSG00000042258/ENSMUSG00000024518/ENSMUSG00000036602/ENSMUSG00000063672/ENSMUSG00000001496/ENSMUSG00000015619/ENSMUSG00000070495/ENSMUSG00000021848/ENSMUSG00000027102/ENSMUSG00000080968/ENSMUSG00000048540/ENSMUSG00000031965/ENSMUSG00000022809/ENSMUSG00000012396/ENSMUSG00000003051/ENSMUSG00000019982/ENSMUSG00000037034/ENSMUSG00000055197/ENSMUSG00000002057/ENSMUSG00000031162/…
GO:0001934	BP	GO:0001934	positive regulation of protein phosphorylation	626	0.311187	1.19169	0.0364317	0.0364317	0.944832	7018	tags=21%, list=24%, signal=16%	ENSMUSG00000028072/ENSMUSG00000037944/ENSMUSG00000071005/ENSMUSG00000042258/ENSMUSG00000015452/ENSMUSG00000036117/ENSMUSG00000052270/ENSMUSG00000024164/ENSMUSG00000027249/ENSMUSG00000041954/ENSMUSG00000023274/ENSMUSG00000023349/ENSMUSG00000057280/ENSMUSG00000007888/ENSMUSG00000038357/ENSMUSG00000058620/ENSMUSG00000042489/ENSMUSG00000031162/ENSMUSG00000005268/ENSMUSG00000021647/ENSMUSG00000031230/…
GO:0061081	BP	GO:0061081	positive regulation of myeloid leukocyte cytokine production involved in immune response	40	0.540341	1.49335	0.0364729	0.0364729	0.944832	9904	tags=55%, list=34%, signal=37%	ENSMUSG00000005339/ENSMUSG00000024610/ENSMUSG00000055170/ENSMUSG00000021994/ENSMUSG00000008734/ENSMUSG00000033538/ENSMUSG00000055994/ENSMUSG00000031639/ENSMUSG00000026928/ENSMUSG00000038058/ENSMUSG00000027995/ENSMUSG00000039005/ENSMUSG00000037379/ENSMUSG00000029468/ENSMUSG00000020075/ENSMUSG00000002944/ENSMUSG00000021457/ENSMUSG00000040296/ENSMUSG00000037523/ENSMUSG00000025888/ENSMUSG00000030793/…
GO:0060142	BP	GO:0060142	regulation of syncytium formation by plasma membrane fusion	34	0.555285	1.49156	0.0365442	0.0365442	0.944832	2026	tags=21%, list=7%, signal=19%	ENSMUSG00000027670/ENSMUSG00000029417/ENSMUSG00000034855/ENSMUSG00000058794/ENSMUSG00000009185/ENSMUSG00000044103/ENSMUSG00000038508
GO:0051481	BP	GO:0051481	negative regulation of cytosolic calcium ion concentration	24	0.606711	1.52067	0.0366451	0.0366451	0.944832	4820	tags=21%, list=16%, signal=17%	ENSMUSG00000022705/ENSMUSG00000032259/ENSMUSG00000050901/ENSMUSG00000029711/ENSMUSG00000045534
GO:0006702	BP	GO:0006702	androgen biosynthetic process	7	0.793235	1.50029	0.0366673	0.0366673	0.944832	83	tags=14%, list=0%, signal=14%	ENSMUSG00000031844
GO:0060707	BP	GO:0060707	trophoblast giant cell differentiation	16	0.664029	1.52204	0.0367204	0.0367204	0.944832	5635	tags=44%, list=19%, signal=35%	ENSMUSG00000032717/ENSMUSG00000020185/ENSMUSG00000041287/ENSMUSG00000042357/ENSMUSG00000046179/ENSMUSG00000059481/ENSMUSG00000038151
GO:0031698	MF	GO:0031698	beta-2 adrenergic receptor binding	10	0.740822	1.51946	0.0367762	0.0367762	0.944832	1386	tags=10%, list=5%, signal=10%	ENSMUSG00000021070
GO:0001602	MF	GO:0001602	pancreatic polypeptide receptor activity	3	-0.916724	-1.44154	0.0367948	0.0367948	0.944832	570	tags=100%, list=2%, signal=98%	ENSMUSG00000036437/ENSMUSG00000048337
GO:0006114	BP	GO:0006114	glycerol biosynthetic process	4	-0.892696	-1.48811	0.0369906	0.0369906	0.944832	2095	tags=50%, list=7%, signal=46%	ENSMUSG00000040618/ENSMUSG00000027513
GO:0042625	MF	GO:0042625	ATPase-coupled ion transmembrane transporter activity	20	0.626868	1.51103	0.0370008	0.0370008	0.944832	58	tags=5%, list=0%, signal=5%	ENSMUSG00000028238
GO:0044769	MF	GO:0044769	ATPase activity, coupled to transmembrane movement of ions, rotational mechanism	20	0.626868	1.51103	0.0370008	0.0370008	0.944832	58	tags=5%, list=0%, signal=5%	ENSMUSG00000028238
GO:0046961	MF	GO:0046961	proton-transporting ATPase activity, rotational mechanism	20	0.626868	1.51103	0.0370008	0.0370008	0.944832	58	tags=5%, list=0%, signal=5%	ENSMUSG00000028238
GO:0015278	MF	GO:0015278	calcium-release channel activity	16	0.663353	1.5205	0.037109	0.037109	0.944832	3027	tags=25%, list=10%, signal=22%	ENSMUSG00000036853/ENSMUSG00000005952/ENSMUSG00000032769/ENSMUSG00000011008
GO:0035723	BP	GO:0035723	interleukin-15-mediated signaling pathway	10	0.740214	1.51821	0.0371674	0.0371674	0.944832	2428	tags=30%, list=8%, signal=28%	ENSMUSG00000068227/ENSMUSG00000023274/ENSMUSG00000031304
GO:0071350	BP	GO:0071350	cellular response to interleukin-15	10	0.740214	1.51821	0.0371674	0.0371674	0.944832	2428	tags=30%, list=8%, signal=28%	ENSMUSG00000068227/ENSMUSG00000023274/ENSMUSG00000031304
GO:0030641	BP	GO:0030641	regulation of cellular pH	89	0.455935	1.43232	0.0372182	0.0372182	0.944832	5245	tags=17%, list=18%, signal=14%	ENSMUSG00000028238/ENSMUSG00000024485/ENSMUSG00000022243/ENSMUSG00000001225/ENSMUSG00000030559/ENSMUSG00000041301/ENSMUSG00000026343/ENSMUSG00000068323/ENSMUSG00000006574/ENSMUSG00000026062/ENSMUSG00000026065/ENSMUSG00000037242/ENSMUSG00000060961/ENSMUSG00000036123/ENSMUSG00000073988
GO:0048592	BP	GO:0048592	eye morphogenesis	178	0.388377	1.3295	0.0372507	0.0372507	0.944832	8216	tags=34%, list=28%, signal=24%	ENSMUSG00000038805/ENSMUSG00000030523/ENSMUSG00000030116/ENSMUSG00000026114/ENSMUSG00000021848/ENSMUSG00000034837/ENSMUSG00000021239/ENSMUSG00000032401/ENSMUSG00000031450/ENSMUSG00000018698/ENSMUSG00000021359/ENSMUSG00000031738/ENSMUSG00000017491/ENSMUSG00000050397/ENSMUSG00000053279/ENSMUSG00000020160/ENSMUSG00000025380/ENSMUSG00000093073/ENSMUSG00000008999/ENSMUSG00000031293/ENSMUSG00000045005/…
GO:0051091	BP	GO:0051091	positive regulation of DNA-binding transcription factor activity	232	0.369478	1.29698	0.0372655	0.0372655	0.944832	6911	tags=20%, list=23%, signal=16%	ENSMUSG00000028072/ENSMUSG00000019890/ENSMUSG00000026070/ENSMUSG00000015452/ENSMUSG00000036117/ENSMUSG00000044303/ENSMUSG00000090215/ENSMUSG00000079293/ENSMUSG00000021108/ENSMUSG00000007591/ENSMUSG00000072244/ENSMUSG00000026875/ENSMUSG00000030470/ENSMUSG00000057596/ENSMUSG00000045322/ENSMUSG00000061524/ENSMUSG00000022015/ENSMUSG00000016529/ENSMUSG00000041293/ENSMUSG00000052688/ENSMUSG00000021055/…
GO:0089718	BP	GO:0089718	amino acid import across plasma membrane	56	0.503547	1.46912	0.0372785	0.0372785	0.944832	7551	tags=38%, list=26%, signal=28%	ENSMUSG00000039728/ENSMUSG00000019987/ENSMUSG00000015401/ENSMUSG00000023995/ENSMUSG00000027075/ENSMUSG00000021948/ENSMUSG00000030108/ENSMUSG00000021125/ENSMUSG00000025243/ENSMUSG00000040966/ENSMUSG00000031980/ENSMUSG00000036814/ENSMUSG00000020932/ENSMUSG00000020264/ENSMUSG00000044708/ENSMUSG00000010064/ENSMUSG00000031170/ENSMUSG00000001918/ENSMUSG00000027737/ENSMUSG00000028542/ENSMUSG00000031596
GO:0035023	BP	GO:0035023	regulation of Rho protein signal transduction	92	0.454047	1.43022	0.0373086	0.0373086	0.944832	9442	tags=46%, list=32%, signal=31%	ENSMUSG00000050350/ENSMUSG00000045281/ENSMUSG00000032081/ENSMUSG00000073010/ENSMUSG00000054293/ENSMUSG00000031861/ENSMUSG00000026697/ENSMUSG00000040600/ENSMUSG00000000120/ENSMUSG00000026043/ENSMUSG00000073008/ENSMUSG00000050147/ENSMUSG00000050921/ENSMUSG00000021886/ENSMUSG00000009376/ENSMUSG00000030220/ENSMUSG00000044317/ENSMUSG00000062312/ENSMUSG00000021675/ENSMUSG00000032702/ENSMUSG00000002985/…
GO:0022401	BP	GO:0022401	negative adaptation of signaling pathway	30	0.569108	1.49234	0.0374016	0.0374016	0.944832	6421	tags=33%, list=22%, signal=26%	ENSMUSG00000022705/ENSMUSG00000032259/ENSMUSG00000079042/ENSMUSG00000060890/ENSMUSG00000031837/ENSMUSG00000030790/ENSMUSG00000037010/ENSMUSG00000044338/ENSMUSG00000013766/ENSMUSG00000030406
GO:0021650	BP	GO:0021650	vestibulocochlear nerve formation	4	-0.892271	-1.4874	0.0374086	0.0374086	0.944832	418	tags=75%, list=1%, signal=74%	ENSMUSG00000039529/ENSMUSG00000004231/ENSMUSG00000048904
GO:0045685	BP	GO:0045685	regulation of glial cell differentiation	95	0.45018	1.42548	0.0374783	0.0374783	0.944832	8537	tags=36%, list=29%, signal=26%	ENSMUSG00000035946/ENSMUSG00000022705/ENSMUSG00000027249/ENSMUSG00000035187/ENSMUSG00000027315/ENSMUSG00000029026/ENSMUSG00000041911/ENSMUSG00000096014/ENSMUSG00000026435/ENSMUSG00000065611/ENSMUSG00000021835/ENSMUSG00000038539/ENSMUSG00000023391/ENSMUSG00000027358/ENSMUSG00000026923/ENSMUSG00000026249/ENSMUSG00000049107/ENSMUSG00000041309/ENSMUSG00000024985/ENSMUSG00000020774/ENSMUSG00000029838/…
GO:0045446	BP	GO:0045446	endothelial cell differentiation	114	0.433176	1.39992	0.0376041	0.0376041	0.944832	10520	tags=57%, list=36%, signal=37%	ENSMUSG00000030069/ENSMUSG00000070473/ENSMUSG00000077962/ENSMUSG00000039004/ENSMUSG00000035273/ENSMUSG00000037621/ENSMUSG00000072625/ENSMUSG00000031980/ENSMUSG00000037405/ENSMUSG00000090698/ENSMUSG00000033191/ENSMUSG00000037242/ENSMUSG00000014773/ENSMUSG00000000530/ENSMUSG00000022122/ENSMUSG00000009376/ENSMUSG00000019789/ENSMUSG00000043895/ENSMUSG00000022512/ENSMUSG00000001435/ENSMUSG00000006311/…
GO:0004864	MF	GO:0004864	protein phosphatase inhibitor activity	37	0.545595	1.48829	0.0376678	0.0376678	0.944832	2586	tags=16%, list=9%, signal=15%	ENSMUSG00000057719/ENSMUSG00000027317/ENSMUSG00000034683/ENSMUSG00000061718/ENSMUSG00000002930/ENSMUSG00000019178
GO:0045475	BP	GO:0045475	locomotor rhythm	21	0.62197	1.51752	0.0377062	0.0377062	0.944832	5267	tags=24%, list=18%, signal=20%	ENSMUSG00000067604/ENSMUSG00000038537/ENSMUSG00000038872/ENSMUSG00000057722/ENSMUSG00000047773
GO:0150062	BP	GO:0150062	complement-mediated synapse pruning	4	0.878902	1.44227	0.0377467	0.0377467	0.944832	843	tags=25%, list=3%, signal=24%	ENSMUSG00000024164
GO:1903387	BP	GO:1903387	positive regulation of homophilic cell adhesion	3	0.908873	1.40124	0.0377691	0.0377691	0.944832	493	tags=33%, list=2%, signal=33%	ENSMUSG00000054385
GO:1901890	BP	GO:1901890	positive regulation of cell junction assembly	130	0.419698	1.3809	0.0378995	0.0378995	0.944832	7244	tags=21%, list=25%, signal=16%	ENSMUSG00000028072/ENSMUSG00000057280/ENSMUSG00000044279/ENSMUSG00000070473/ENSMUSG00000026697/ENSMUSG00000064177/ENSMUSG00000073125/ENSMUSG00000045871/ENSMUSG00000045776/ENSMUSG00000018263/ENSMUSG00000072625/ENSMUSG00000031980/ENSMUSG00000006445/ENSMUSG00000000530/ENSMUSG00000022512/ENSMUSG00000007655/ENSMUSG00000002885/ENSMUSG00000050965/ENSMUSG00000048218/ENSMUSG00000031654/ENSMUSG00000066058/…
GO:1903131	BP	GO:1903131	mononuclear cell differentiation	495	0.325975	1.22574	0.0379073	0.0379073	0.944832	6183	tags=19%, list=21%, signal=16%	ENSMUSG00000028072/ENSMUSG00000037944/ENSMUSG00000030336/ENSMUSG00000071005/ENSMUSG00000030144/ENSMUSG00000050350/ENSMUSG00000015619/ENSMUSG00000026070/ENSMUSG00000015452/ENSMUSG00000044303/ENSMUSG00000000731/ENSMUSG00000023274/ENSMUSG00000037440/ENSMUSG00000053977/ENSMUSG00000026770/ENSMUSG00000019982/ENSMUSG00000037034/ENSMUSG00000015316/ENSMUSG00000002057/ENSMUSG00000031162/ENSMUSG00000048502/…
GO:0035456	BP	GO:0035456	response to interferon-beta	65	0.485745	1.45403	0.0379117	0.0379117	0.944832	7107	tags=51%, list=24%, signal=39%	ENSMUSG00000066861/ENSMUSG00000073490/ENSMUSG00000034459/ENSMUSG00000104713/ENSMUSG00000039997/ENSMUSG00000078921/ENSMUSG00000072244/ENSMUSG00000058163/ENSMUSG00000025492/ENSMUSG00000026536/ENSMUSG00000048852/ENSMUSG00000046718/ENSMUSG00000054072/ENSMUSG00000043263/ENSMUSG00000060591/ENSMUSG00000073491/ENSMUSG00000022126/ENSMUSG00000069893/ENSMUSG00000028268/ENSMUSG00000090942/ENSMUSG00000073555/…
GO:0035930	BP	GO:0035930	corticosteroid hormone secretion	22	0.615893	1.51523	0.0379249	0.0379249	0.944832	8610	tags=73%, list=29%, signal=52%	ENSMUSG00000024553/ENSMUSG00000061762/ENSMUSG00000064177/ENSMUSG00000049115/ENSMUSG00000039004/ENSMUSG00000024907/ENSMUSG00000022150/ENSMUSG00000031980/ENSMUSG00000026051/ENSMUSG00000049796/ENSMUSG00000068122/ENSMUSG00000075702/ENSMUSG00000041736/ENSMUSG00000035112/ENSMUSG00000020038/ENSMUSG00000020660
GO:0098739	BP	GO:0098739	import across plasma membrane	202	0.377842	1.31007	0.037937	0.037937	0.944832	8286	tags=34%, list=28%, signal=24%	ENSMUSG00000030523/ENSMUSG00000026114/ENSMUSG00000039728/ENSMUSG00000062609/ENSMUSG00000019987/ENSMUSG00000015401/ENSMUSG00000023995/ENSMUSG00000063354/ENSMUSG00000021490/ENSMUSG00000027075/ENSMUSG00000000216/ENSMUSG00000021948/ENSMUSG00000079436/ENSMUSG00000032511/ENSMUSG00000005952/ENSMUSG00000027070/ENSMUSG00000026407/ENSMUSG00000011034/ENSMUSG00000030108/ENSMUSG00000049115/ENSMUSG00000025726/…
GO:0031750	MF	GO:0031750	D3 dopamine receptor binding	4	0.878416	1.44147	0.0379383	0.0379383	0.944832	3158	tags=75%, list=11%, signal=67%	ENSMUSG00000022949/ENSMUSG00000061718/ENSMUSG00000021478
GO:0042379	MF	GO:0042379	chemokine receptor binding	55	0.506452	1.47253	0.0380213	0.0380213	0.944832	4178	tags=35%, list=14%, signal=30%	ENSMUSG00000071005/ENSMUSG00000095675/ENSMUSG00000029417/ENSMUSG00000029380/ENSMUSG00000096826/ENSMUSG00000042306/ENSMUSG00000020676/ENSMUSG00000035373/ENSMUSG00000034855/ENSMUSG00000035385/ENSMUSG00000004814/ENSMUSG00000096001/ENSMUSG00000009185/ENSMUSG00000031780/ENSMUSG00000029371/ENSMUSG00000073878/ENSMUSG00000078719/ENSMUSG00000026573/ENSMUSG00000029379
GO:0051584	BP	GO:0051584	regulation of dopamine uptake involved in synaptic transmission	6	0.817929	1.47921	0.038055	0.038055	0.944832	3105	tags=33%, list=11%, signal=30%	ENSMUSG00000032259/ENSMUSG00000022144
GO:0051940	BP	GO:0051940	regulation of catecholamine uptake involved in synaptic transmission	6	0.817929	1.47921	0.038055	0.038055	0.944832	3105	tags=33%, list=11%, signal=30%	ENSMUSG00000032259/ENSMUSG00000022144
GO:0050912	BP	GO:0050912	detection of chemical stimulus involved in sensory perception of taste	19	0.634251	1.51105	0.0381289	0.0381289	0.944832	2076	tags=37%, list=7%, signal=34%	ENSMUSG00000056203/ENSMUSG00000034837/ENSMUSG00000066319/ENSMUSG00000033355/ENSMUSG00000046652/ENSMUSG00000037578/ENSMUSG00000009356
GO:1903978	BP	GO:1903978	regulation of microglial cell activation	17	0.653054	1.51515	0.0382203	0.0382203	0.944832	5404	tags=35%, list=18%, signal=29%	ENSMUSG00000068129/ENSMUSG00000005800/ENSMUSG00000054342/ENSMUSG00000055865/ENSMUSG00000030560/ENSMUSG00000061878
GO:1903312	BP	GO:1903312	negative regulation of mRNA metabolic process	93	0.452993	1.42907	0.0382207	0.0382207	0.944832	9595	tags=29%, list=33%, signal=20%	ENSMUSG00000013415/ENSMUSG00000025977/ENSMUSG00000063935/ENSMUSG00000046694/ENSMUSG00000019842/ENSMUSG00000022144/ENSMUSG00000033581/ENSMUSG00000029814/ENSMUSG00000033882/ENSMUSG00000054065/ENSMUSG00000042349/ENSMUSG00000043639/ENSMUSG00000044468/ENSMUSG00000032265/ENSMUSG00000028639/ENSMUSG00000062078/ENSMUSG00000028676/ENSMUSG00000027510/ENSMUSG00000040613/ENSMUSG00000024097/ENSMUSG00000061104/…
GO:0097530	BP	GO:0097530	granulocyte migration	150	0.402788	1.34723	0.0382436	0.0382436	0.944832	5509	tags=27%, list=19%, signal=22%	ENSMUSG00000037944/ENSMUSG00000071005/ENSMUSG00000095675/ENSMUSG00000029417/ENSMUSG00000029380/ENSMUSG00000042306/ENSMUSG00000052234/ENSMUSG00000020676/ENSMUSG00000035373/ENSMUSG00000034855/ENSMUSG00000035385/ENSMUSG00000004814/ENSMUSG00000015316/ENSMUSG00000029082/ENSMUSG00000009185/ENSMUSG00000048534/ENSMUSG00000026180/ENSMUSG00000050335/ENSMUSG00000074361/ENSMUSG00000011008/ENSMUSG00000016024/…
GO:2000851	BP	GO:2000851	positive regulation of glucocorticoid secretion	6	0.817552	1.47853	0.0382472	0.0382472	0.944832	5382	tags=100%, list=18%, signal=82%	ENSMUSG00000024553/ENSMUSG00000061762/ENSMUSG00000064177/ENSMUSG00000024907/ENSMUSG00000026051/ENSMUSG00000049796
GO:0045833	BP	GO:0045833	negative regulation of lipid metabolic process	102	0.442273	1.41323	0.0382514	0.0382514	0.944832	7643	tags=33%, list=26%, signal=25%	ENSMUSG00000054385/ENSMUSG00000041567/ENSMUSG00000043505/ENSMUSG00000022676/ENSMUSG00000032081/ENSMUSG00000045502/ENSMUSG00000026692/ENSMUSG00000039264/ENSMUSG00000030278/ENSMUSG00000031073/ENSMUSG00000021214/ENSMUSG00000049241/ENSMUSG00000032179/ENSMUSG00000032715/ENSMUSG00000040564/ENSMUSG00000022548/ENSMUSG00000061878/ENSMUSG00000022468/ENSMUSG00000040181/ENSMUSG00000033715/ENSMUSG00000000215/…
GO:0007128	BP	GO:0007128	meiotic prophase I	9	0.75861	1.52087	0.0384766	0.0384766	0.94729	1313	tags=33%, list=4%, signal=32%	ENSMUSG00000094985/ENSMUSG00000029423/ENSMUSG00000005883
GO:0051324	BP	GO:0051324	prophase	9	0.75861	1.52087	0.0384766	0.0384766	0.94729	1313	tags=33%, list=4%, signal=32%	ENSMUSG00000094985/ENSMUSG00000029423/ENSMUSG00000005883
GO:0050865	BP	GO:0050865	regulation of cell activation	632	0.309223	1.18432	0.0385534	0.0385534	0.947632	6777	tags=24%, list=23%, signal=19%	ENSMUSG00000065578/ENSMUSG00000037944/ENSMUSG00000030336/ENSMUSG00000071005/ENSMUSG00000030144/ENSMUSG00000031551/ENSMUSG00000015619/ENSMUSG00000020178/ENSMUSG00000019987/ENSMUSG00000015452/ENSMUSG00000024353/ENSMUSG00000068129/ENSMUSG00000036117/ENSMUSG00000044303/ENSMUSG00000023274/ENSMUSG00000037440/ENSMUSG00000035385/ENSMUSG00000026770/ENSMUSG00000079685/ENSMUSG00000019982/ENSMUSG00000039981/…
GO:0031348	BP	GO:0031348	negative regulation of defense response	265	0.359935	1.28135	0.0386842	0.0386842	0.949001	7496	tags=30%, list=25%, signal=23%	ENSMUSG00000021403/ENSMUSG00000042258/ENSMUSG00000032259/ENSMUSG00000015619/ENSMUSG00000020178/ENSMUSG00000019987/ENSMUSG00000072476/ENSMUSG00000042672/ENSMUSG00000068129/ENSMUSG00000052270/ENSMUSG00000032999/ENSMUSG00000032661/ENSMUSG00000026770/ENSMUSG00000066861/ENSMUSG00000030165/ENSMUSG00000042808/ENSMUSG00000073490/ENSMUSG00000030158/ENSMUSG00000039997/ENSMUSG00000048583/ENSMUSG00000079507/…
GO:0023058	BP	GO:0023058	adaptation of signaling pathway	33	0.555251	1.4829	0.0388119	0.0388119	0.949001	6421	tags=33%, list=22%, signal=26%	ENSMUSG00000022705/ENSMUSG00000032259/ENSMUSG00000079042/ENSMUSG00000060890/ENSMUSG00000031837/ENSMUSG00000031293/ENSMUSG00000030790/ENSMUSG00000037010/ENSMUSG00000044338/ENSMUSG00000013766/ENSMUSG00000030406
GO:0005672	CC	GO:0005672	transcription factor TFIIA complex	5	-0.865314	-1.50717	0.0389421	0.0389421	0.949001	1108	tags=40%, list=4%, signal=39%	ENSMUSG00000071359/ENSMUSG00000024154
GO:1990590	CC	GO:1990590	ATF1-ATF4 transcription factor complex	3	0.90809	1.40003	0.0389432	0.0389432	0.949001	574	tags=33%, list=2%, signal=33%	ENSMUSG00000080968
GO:0004867	MF	GO:0004867	serine-type endopeptidase inhibitor activity	73	0.472278	1.43793	0.0390071	0.0390071	0.949001	6155	tags=41%, list=21%, signal=33%	ENSMUSG00000021403/ENSMUSG00000041567/ENSMUSG00000038224/ENSMUSG00000029664/ENSMUSG00000062345/ENSMUSG00000051029/ENSMUSG00000058260/ENSMUSG00000047104/ENSMUSG00000037254/ENSMUSG00000022766/ENSMUSG00000027315/ENSMUSG00000053030/ENSMUSG00000023224/ENSMUSG00000037411/ENSMUSG00000046186/ENSMUSG00000067006/ENSMUSG00000030359/ENSMUSG00000072662/ENSMUSG00000030111/ENSMUSG00000066363/ENSMUSG00000000753/…
GO:2000177	BP	GO:2000177	regulation of neural precursor cell proliferation	130	0.417905	1.375	0.0390411	0.0390411	0.949001	9925	tags=43%, list=34%, signal=29%	ENSMUSG00000038805/ENSMUSG00000032259/ENSMUSG00000022129/ENSMUSG00000021239/ENSMUSG00000027315/ENSMUSG00000030607/ENSMUSG00000018698/ENSMUSG00000027070/ENSMUSG00000055865/ENSMUSG00000091519/ENSMUSG00000000120/ENSMUSG00000031665/ENSMUSG00000047139/ENSMUSG00000006270/ENSMUSG00000021994/ENSMUSG00000027878/ENSMUSG00000098132/ENSMUSG00000027168/ENSMUSG00000044167/ENSMUSG00000033952/ENSMUSG00000004894/…
GO:0051453	BP	GO:0051453	regulation of intracellular pH	81	0.460632	1.42768	0.0391866	0.0391866	0.949001	8343	tags=30%, list=28%, signal=21%	ENSMUSG00000028238/ENSMUSG00000024485/ENSMUSG00000022243/ENSMUSG00000001225/ENSMUSG00000030559/ENSMUSG00000041301/ENSMUSG00000068323/ENSMUSG00000006574/ENSMUSG00000026062/ENSMUSG00000026065/ENSMUSG00000037242/ENSMUSG00000060961/ENSMUSG00000036123/ENSMUSG00000073988/ENSMUSG00000037727/ENSMUSG00000023259/ENSMUSG00000031504/ENSMUSG00000040713/ENSMUSG00000001750/ENSMUSG00000038600/ENSMUSG00000022125/…
GO:0090493	BP	GO:0090493	catecholamine uptake	18	0.643112	1.51419	0.0392619	0.0392619	0.949001	6198	tags=39%, list=21%, signal=31%	ENSMUSG00000032259/ENSMUSG00000055368/ENSMUSG00000022144/ENSMUSG00000023828/ENSMUSG00000040966/ENSMUSG00000050822/ENSMUSG00000036330
GO:0097553	BP	GO:0097553	calcium ion transmembrane import into cytosol	188	0.382625	1.31635	0.0393258	0.0393258	0.949001	8215	tags=33%, list=28%, signal=24%	ENSMUSG00000071005/ENSMUSG00000095675/ENSMUSG00000030523/ENSMUSG00000032259/ENSMUSG00000029417/ENSMUSG00000060509/ENSMUSG00000090077/ENSMUSG00000027249/ENSMUSG00000034855/ENSMUSG00000023274/ENSMUSG00000024027/ENSMUSG00000047343/ENSMUSG00000043505/ENSMUSG00000005952/ENSMUSG00000019787/ENSMUSG00000032769/ENSMUSG00000026343/ENSMUSG00000039264/ENSMUSG00000026407/ENSMUSG00000030147/ENSMUSG00000021478/…
GO:0070672	BP	GO:0070672	response to interleukin-15	11	0.717228	1.50644	0.0393916	0.0393916	0.949001	2428	tags=27%, list=8%, signal=25%	ENSMUSG00000068227/ENSMUSG00000023274/ENSMUSG00000031304
GO:0003283	BP	GO:0003283	atrial septum development	22	0.613174	1.50854	0.039497	0.039497	0.949001	8215	tags=55%, list=28%, signal=39%	ENSMUSG00000042258/ENSMUSG00000031965/ENSMUSG00000057123/ENSMUSG00000018263/ENSMUSG00000021994/ENSMUSG00000027878/ENSMUSG00000019789/ENSMUSG00000076431/ENSMUSG00000001761/ENSMUSG00000015957/ENSMUSG00000026124/ENSMUSG00000039239
GO:0010562	BP	GO:0010562	positive regulation of phosphorus metabolic process	765	0.299107	1.16211	0.0395644	0.0395644	0.949001	7018	tags=21%, list=24%, signal=16%	ENSMUSG00000028072/ENSMUSG00000037944/ENSMUSG00000071005/ENSMUSG00000042258/ENSMUSG00000015452/ENSMUSG00000059434/ENSMUSG00000036117/ENSMUSG00000052270/ENSMUSG00000024164/ENSMUSG00000027249/ENSMUSG00000041954/ENSMUSG00000027317/ENSMUSG00000023274/ENSMUSG00000023349/ENSMUSG00000057280/ENSMUSG00000061099/ENSMUSG00000007888/ENSMUSG00000038357/ENSMUSG00000058620/ENSMUSG00000042489/ENSMUSG00000031162/…
GO:0045937	BP	GO:0045937	positive regulation of phosphate metabolic process	765	0.299107	1.16211	0.0395644	0.0395644	0.949001	7018	tags=21%, list=24%, signal=16%	ENSMUSG00000028072/ENSMUSG00000037944/ENSMUSG00000071005/ENSMUSG00000042258/ENSMUSG00000015452/ENSMUSG00000059434/ENSMUSG00000036117/ENSMUSG00000052270/ENSMUSG00000024164/ENSMUSG00000027249/ENSMUSG00000041954/ENSMUSG00000027317/ENSMUSG00000023274/ENSMUSG00000023349/ENSMUSG00000057280/ENSMUSG00000061099/ENSMUSG00000007888/ENSMUSG00000038357/ENSMUSG00000058620/ENSMUSG00000042489/ENSMUSG00000031162/…
GO:0002920	BP	GO:0002920	regulation of humoral immune response	45	0.525906	1.47958	0.0397324	0.0397324	0.949001	4833	tags=33%, list=16%, signal=28%	ENSMUSG00000037944/ENSMUSG00000026405/ENSMUSG00000022181/ENSMUSG00000024164/ENSMUSG00000005836/ENSMUSG00000030713/ENSMUSG00000043505/ENSMUSG00000034227/ENSMUSG00000039264/ENSMUSG00000023224/ENSMUSG00000026401/ENSMUSG00000022126/ENSMUSG00000024863/ENSMUSG00000030111/ENSMUSG00000026365
GO:0002029	BP	GO:0002029	desensitization of G protein-coupled receptor signaling pathway	29	0.570494	1.48763	0.0397325	0.0397325	0.949001	6421	tags=34%, list=22%, signal=27%	ENSMUSG00000022705/ENSMUSG00000032259/ENSMUSG00000079042/ENSMUSG00000060890/ENSMUSG00000031837/ENSMUSG00000030790/ENSMUSG00000037010/ENSMUSG00000044338/ENSMUSG00000013766/ENSMUSG00000030406
GO:0071230	BP	GO:0071230	cellular response to amino acid stimulus	137	-0.47575	-1.43382	0.0398659	0.0398659	0.949001	1659	tags=11%, list=6%, signal=10%	ENSMUSG00000065481/ENSMUSG00000076376/ENSMUSG00000065493/ENSMUSG00000076454/ENSMUSG00000065444/ENSMUSG00000065563/ENSMUSG00000087950/ENSMUSG00000065484/ENSMUSG00000076143/ENSMUSG00000077998/ENSMUSG00000065594/ENSMUSG00000065498/ENSMUSG00000093351/ENSMUSG00000065408/ENSMUSG00000078025
GO:0051823	BP	GO:0051823	regulation of synapse structural plasticity	10	0.734992	1.5075	0.0399061	0.0399061	0.949001	169	tags=10%, list=1%, signal=10%	ENSMUSG00000032259
GO:1903135	MF	GO:1903135	cupric ion binding	4	-0.888758	-1.48155	0.0399164	0.0399164	0.949001	805	tags=50%, list=3%, signal=49%	ENSMUSG00000079037/ENSMUSG00000025515
GO:0003002	BP	GO:0003002	regionalization	388	0.336223	1.23932	0.0399306	0.0399306	0.949001	7600	tags=29%, list=26%, signal=22%	ENSMUSG00000038805/ENSMUSG00000035946/ENSMUSG00000042258/ENSMUSG00000036602/ENSMUSG00000001496/ENSMUSG00000031831/ENSMUSG00000021848/ENSMUSG00000027102/ENSMUSG00000028946/ENSMUSG00000027840/ENSMUSG00000024164/ENSMUSG00000031965/ENSMUSG00000037034/ENSMUSG00000046714/ENSMUSG00000032717/ENSMUSG00000047171/ENSMUSG00000053161/ENSMUSG00000024134/ENSMUSG00000005320/ENSMUSG00000034227/ENSMUSG00000018698/…
GO:0019955	MF	GO:0019955	cytokine binding	139	0.410286	1.3608	0.0399354	0.0399354	0.949001	5156	tags=27%, list=17%, signal=23%	ENSMUSG00000037944/ENSMUSG00000068227/ENSMUSG00000079355/ENSMUSG00000026070/ENSMUSG00000060509/ENSMUSG00000015452/ENSMUSG00000023274/ENSMUSG00000026770/ENSMUSG00000007888/ENSMUSG00000005800/ENSMUSG00000005268/ENSMUSG00000038677/ENSMUSG00000029530/ENSMUSG00000026180/ENSMUSG00000050377/ENSMUSG00000020007/ENSMUSG00000031304/ENSMUSG00000000791/ENSMUSG00000005465/ENSMUSG00000078735/ENSMUSG00000048521/…
GO:0006547	BP	GO:0006547	histidine metabolic process	6	0.81479	1.47354	0.0399769	0.0399769	0.949001	2126	tags=50%, list=7%, signal=46%	ENSMUSG00000020017/ENSMUSG00000001155/ENSMUSG00000027360
GO:0098719	BP	GO:0098719	sodium ion import across plasma membrane	19	0.630832	1.5029	0.0400943	0.0400943	0.949001	5220	tags=37%, list=18%, signal=30%	ENSMUSG00000021490/ENSMUSG00000000216/ENSMUSG00000032511/ENSMUSG00000011034/ENSMUSG00000026062/ENSMUSG00000026065/ENSMUSG00000036123
GO:0046328	BP	GO:0046328	regulation of JNK cascade	152	0.401245	1.34684	0.0401314	0.0401314	0.949001	3929	tags=15%, list=13%, signal=13%	ENSMUSG00000018822/ENSMUSG00000030336/ENSMUSG00000071005/ENSMUSG00000095675/ENSMUSG00000043592/ENSMUSG00000015452/ENSMUSG00000001672/ENSMUSG00000038224/ENSMUSG00000057719/ENSMUSG00000015316/ENSMUSG00000032717/ENSMUSG00000021640/ENSMUSG00000052854/ENSMUSG00000026697/ENSMUSG00000031073/ENSMUSG00000041390/ENSMUSG00000045322/ENSMUSG00000041616/ENSMUSG00000014158/ENSMUSG00000022015/ENSMUSG00000073878/…
GO:0035752	BP	GO:0035752	lysosomal lumen pH elevation	4	0.876596	1.43848	0.0402376	0.0402376	0.949001	401	tags=25%, list=1%, signal=25%	ENSMUSG00000022243
GO:0010725	BP	GO:0010725	regulation of primitive erythrocyte differentiation	3	0.907415	1.39899	0.0403131	0.0403131	0.949001	1389	tags=33%, list=5%, signal=32%	ENSMUSG00000031162
GO:1904825	BP	GO:1904825	protein localization to microtubule plus-end	3	0.907392	1.39896	0.0403131	0.0403131	0.949001	803	tags=33%, list=3%, signal=32%	ENSMUSG00000020686
GO:1905725	BP	GO:1905725	protein localization to microtubule end	3	0.907392	1.39896	0.0403131	0.0403131	0.949001	803	tags=33%, list=3%, signal=32%	ENSMUSG00000020686
GO:0015294	MF	GO:0015294	solute:monoatomic cation symporter activity	106	0.435378	1.39447	0.0404599	0.0404599	0.949001	5528	tags=29%, list=19%, signal=24%	ENSMUSG00000058921/ENSMUSG00000024485/ENSMUSG00000039728/ENSMUSG00000022243/ENSMUSG00000029219/ENSMUSG00000023945/ENSMUSG00000020229/ENSMUSG00000063354/ENSMUSG00000055368/ENSMUSG00000021490/ENSMUSG00000025094/ENSMUSG00000029321/ENSMUSG00000006469/ENSMUSG00000029843/ENSMUSG00000068323/ENSMUSG00000011034/ENSMUSG00000030108/ENSMUSG00000023828/ENSMUSG00000027219/ENSMUSG00000025726/ENSMUSG00000025243/…
GO:0008528	MF	GO:0008528	G protein-coupled peptide receptor activity	107	0.433253	1.3888	0.0405046	0.0405046	0.949001	5687	tags=35%, list=19%, signal=28%	ENSMUSG00000059408/ENSMUSG00000038537/ENSMUSG00000031130/ENSMUSG00000024553/ENSMUSG00000049409/ENSMUSG00000052270/ENSMUSG00000045569/ENSMUSG00000024027/ENSMUSG00000029193/ENSMUSG00000021070/ENSMUSG00000028172/ENSMUSG00000058400/ENSMUSG00000050824/ENSMUSG00000004654/ENSMUSG00000039321/ENSMUSG00000019865/ENSMUSG00000020793/ENSMUSG00000030043/ENSMUSG00000035528/ENSMUSG00000049115/ENSMUSG00000045052/…
GO:0023025	MF	GO:0023025	MHC class Ib protein complex binding	3	0.907371	1.39892	0.0405088	0.0405088	0.949001	2140	tags=67%, list=7%, signal=62%	ENSMUSG00000030165/ENSMUSG00000058818
GO:0051610	BP	GO:0051610	serotonin uptake	14	0.68118	1.50742	0.0405616	0.0405616	0.949001	6198	tags=50%, list=21%, signal=40%	ENSMUSG00000100241/ENSMUSG00000055197/ENSMUSG00000025094/ENSMUSG00000023828/ENSMUSG00000040966/ENSMUSG00000050822/ENSMUSG00000036330
GO:0070295	BP	GO:0070295	renal water absorption	7	-0.826996	-1.55093	0.0406843	0.0406843	0.950397	63	tags=29%, list=0%, signal=29%	ENSMUSG00000005949/ENSMUSG00000028427
GO:0070601	BP	GO:0070601	centromeric sister chromatid cohesion	9	0.752728	1.50907	0.0408324	0.0408324	0.951127	116	tags=11%, list=0%, signal=11%	ENSMUSG00000027379
GO:0015204	MF	GO:0015204	urea transmembrane transporter activity	6	-0.844099	-1.5301	0.0408418	0.0408418	0.951127	63	tags=33%, list=0%, signal=33%	ENSMUSG00000032204/ENSMUSG00000028427
GO:0015701	BP	GO:0015701	bicarbonate transport	18	0.639346	1.50533	0.0410287	0.0410287	0.954003	6779	tags=50%, list=23%, signal=39%	ENSMUSG00000024485/ENSMUSG00000029015/ENSMUSG00000041301/ENSMUSG00000042268/ENSMUSG00000068323/ENSMUSG00000006574/ENSMUSG00000060961/ENSMUSG00000053897/ENSMUSG00000023259
GO:0033131	BP	GO:0033131	regulation of glucokinase activity	6	0.812541	1.46947	0.0411301	0.0411301	0.954789	513	tags=17%, list=2%, signal=16%	ENSMUSG00000059434
GO:0033001	CC	GO:0033001	Fc-gamma receptor III complex	3	0.906613	1.39776	0.0412916	0.0412916	0.954789	2043	tags=67%, list=7%, signal=62%	ENSMUSG00000005763/ENSMUSG00000059089
GO:0140059	BP	GO:0140059	dendrite arborization	14	0.680361	1.5056	0.0413417	0.0413417	0.954789	62	tags=7%, list=0%, signal=7%	ENSMUSG00000013415
GO:0010819	BP	GO:0010819	regulation of T cell chemotaxis	14	0.680108	1.50505	0.0413417	0.0413417	0.954789	5945	tags=50%, list=20%, signal=40%	ENSMUSG00000037944/ENSMUSG00000034855/ENSMUSG00000026573/ENSMUSG00000049103/ENSMUSG00000089876/ENSMUSG00000021994/ENSMUSG00000005824
GO:0015254	MF	GO:0015254	glycerol channel activity	4	-0.887469	-1.4794	0.0413793	0.0413793	0.954789	63	tags=50%, list=0%, signal=50%	ENSMUSG00000032204/ENSMUSG00000028427
GO:0034242	BP	GO:0034242	negative regulation of syncytium formation by plasma membrane fusion	7	0.788539	1.49141	0.0414667	0.0414667	0.955342	3202	tags=57%, list=11%, signal=51%	ENSMUSG00000034855/ENSMUSG00000058794/ENSMUSG00000044103/ENSMUSG00000079588
GO:0030669	CC	GO:0030669	clathrin-coated endocytic vesicle membrane	14	0.680041	1.5049	0.0415367	0.0415367	0.955493	505	tags=14%, list=2%, signal=14%	ENSMUSG00000100241/ENSMUSG00000005994
GO:1900271	BP	GO:1900271	regulation of long-term synaptic potentiation	60	0.490675	1.45079	0.0416922	0.0416922	0.955689	3158	tags=12%, list=11%, signal=10%	ENSMUSG00000032259/ENSMUSG00000100241/ENSMUSG00000020178/ENSMUSG00000015452/ENSMUSG00000058818/ENSMUSG00000021337/ENSMUSG00000021478
GO:0015844	BP	GO:0015844	monoamine transport	111	0.430791	1.3854	0.041704	0.041704	0.955689	4528	tags=17%, list=15%, signal=15%	ENSMUSG00000022705/ENSMUSG00000032259/ENSMUSG00000100241/ENSMUSG00000020178/ENSMUSG00000034837/ENSMUSG00000031098/ENSMUSG00000055368/ENSMUSG00000079845/ENSMUSG00000055197/ENSMUSG00000025094/ENSMUSG00000050335/ENSMUSG00000005339/ENSMUSG00000022144/ENSMUSG00000021478/ENSMUSG00000023828/ENSMUSG00000027765/ENSMUSG00000040966/ENSMUSG00000063260/ENSMUSG00000031980
GO:0003179	BP	GO:0003179	heart valve morphogenesis	52	0.506874	1.46037	0.04176	0.04176	0.955689	8215	tags=42%, list=28%, signal=31%	ENSMUSG00000015619/ENSMUSG00000031965/ENSMUSG00000057123/ENSMUSG00000032744/ENSMUSG00000030022/ENSMUSG00000018263/ENSMUSG00000033191/ENSMUSG00000027878/ENSMUSG00000019789/ENSMUSG00000076431/ENSMUSG00000021835/ENSMUSG00000027358/ENSMUSG00000026923/ENSMUSG00000036862/ENSMUSG00000036867/ENSMUSG00000027276/ENSMUSG00000022894/ENSMUSG00000029675/ENSMUSG00000033016/ENSMUSG00000027314/ENSMUSG00000032327/…
GO:0048023	BP	GO:0048023	positive regulation of melanin biosynthetic process	10	0.731543	1.50043	0.0418623	0.0418623	0.955689	1969	tags=30%, list=7%, signal=28%	ENSMUSG00000005994/ENSMUSG00000025359/ENSMUSG00000030559
GO:1900378	BP	GO:1900378	positive regulation of secondary metabolite biosynthetic process	10	0.731543	1.50043	0.0418623	0.0418623	0.955689	1969	tags=30%, list=7%, signal=28%	ENSMUSG00000005994/ENSMUSG00000025359/ENSMUSG00000030559
GO:0061045	BP	GO:0061045	negative regulation of wound healing	63	0.482855	1.43661	0.0419855	0.0419855	0.955789	7747	tags=43%, list=26%, signal=32%	ENSMUSG00000024173/ENSMUSG00000109764/ENSMUSG00000027249/ENSMUSG00000038224/ENSMUSG00000000049/ENSMUSG00000021948/ENSMUSG00000070473/ENSMUSG00000023224/ENSMUSG00000054641/ENSMUSG00000037411/ENSMUSG00000046186/ENSMUSG00000033149/ENSMUSG00000017344/ENSMUSG00000059481/ENSMUSG00000032231/ENSMUSG00000030342/ENSMUSG00000060459/ENSMUSG00000028001/ENSMUSG00000066058/ENSMUSG00000026249/ENSMUSG00000002985/…
GO:0015103	MF	GO:0015103	inorganic anion transmembrane transporter activity	143	0.406127	1.3534	0.0419935	0.0419935	0.955789	5528	tags=27%, list=19%, signal=22%	ENSMUSG00000020428/ENSMUSG00000024485/ENSMUSG00000001225/ENSMUSG00000055368/ENSMUSG00000022949/ENSMUSG00000038115/ENSMUSG00000029015/ENSMUSG00000018595/ENSMUSG00000050014/ENSMUSG00000056025/ENSMUSG00000025094/ENSMUSG00000041301/ENSMUSG00000042268/ENSMUSG00000015093/ENSMUSG00000052819/ENSMUSG00000029843/ENSMUSG00000068323/ENSMUSG00000091650/ENSMUSG00000031075/ENSMUSG00000030108/ENSMUSG00000006574/…
GO:0070588	BP	GO:0070588	calcium ion transmembrane transport	322	0.345164	1.24956	0.042167	0.042167	0.958289	8215	tags=30%, list=28%, signal=22%	ENSMUSG00000071005/ENSMUSG00000022705/ENSMUSG00000095675/ENSMUSG00000030523/ENSMUSG00000032259/ENSMUSG00000035183/ENSMUSG00000029417/ENSMUSG00000020722/ENSMUSG00000060509/ENSMUSG00000090077/ENSMUSG00000027249/ENSMUSG00000034855/ENSMUSG00000023274/ENSMUSG00000024027/ENSMUSG00000047343/ENSMUSG00000043505/ENSMUSG00000037578/ENSMUSG00000005952/ENSMUSG00000029503/ENSMUSG00000019787/ENSMUSG00000032769/…
GO:0034086	BP	GO:0034086	maintenance of sister chromatid cohesion	14	0.67805	1.50049	0.0423167	0.0423167	0.960243	116	tags=7%, list=0%, signal=7%	ENSMUSG00000027379
GO:0070828	BP	GO:0070828	heterochromatin organization	141	0.40695	1.35287	0.0424648	0.0424648	0.961435	10881	tags=40%, list=37%, signal=25%	ENSMUSG00000094777/ENSMUSG00000069302/ENSMUSG00000039200/ENSMUSG00000029423/ENSMUSG00000078247/ENSMUSG00000040456/ENSMUSG00000086503/ENSMUSG00000061991/ENSMUSG00000085715/ENSMUSG00000061615/ENSMUSG00000034205/ENSMUSG00000048994/ENSMUSG00000035021/ENSMUSG00000009628/ENSMUSG00000071516/ENSMUSG00000011349/ENSMUSG00000071478/ENSMUSG00000063021/ENSMUSG00000017146/ENSMUSG00000022346/ENSMUSG00000025358/…
GO:0006873	BP	GO:0006873	intracellular monoatomic ion homeostasis	525	0.319843	1.20609	0.0427103	0.0427103	0.961435	8215	tags=29%, list=28%, signal=21%	ENSMUSG00000028238/ENSMUSG00000071005/ENSMUSG00000022705/ENSMUSG00000095675/ENSMUSG00000032259/ENSMUSG00000035183/ENSMUSG00000029417/ENSMUSG00000024485/ENSMUSG00000022243/ENSMUSG00000060509/ENSMUSG00000090077/ENSMUSG00000027249/ENSMUSG00000034855/ENSMUSG00000001225/ENSMUSG00000063354/ENSMUSG00000024027/ENSMUSG00000035385/ENSMUSG00000047343/ENSMUSG00000009185/ENSMUSG00000031789/ENSMUSG00000000216/…
GO:0005978	BP	GO:0005978	glycogen biosynthetic process	46	-0.609345	-1.6045	0.0427131	0.0427131	0.961435	1139	tags=4%, list=4%, signal=4%	ENSMUSG00000006542/ENSMUSG00000042717
GO:0009250	BP	GO:0009250	glucan biosynthetic process	46	-0.609345	-1.6045	0.0427131	0.0427131	0.961435	1139	tags=4%, list=4%, signal=4%	ENSMUSG00000006542/ENSMUSG00000042717
GO:0090494	BP	GO:0090494	dopamine uptake	17	0.647255	1.5017	0.0427283	0.0427283	0.961435	6198	tags=41%, list=21%, signal=33%	ENSMUSG00000032259/ENSMUSG00000055368/ENSMUSG00000022144/ENSMUSG00000023828/ENSMUSG00000040966/ENSMUSG00000050822/ENSMUSG00000036330
GO:0010463	BP	GO:0010463	mesenchymal cell proliferation	55	0.498893	1.45055	0.0429272	0.0429272	0.961435	8801	tags=51%, list=30%, signal=36%	ENSMUSG00000042258/ENSMUSG00000024134/ENSMUSG00000050917/ENSMUSG00000008999/ENSMUSG00000055653/ENSMUSG00000021994/ENSMUSG00000048387/ENSMUSG00000027208/ENSMUSG00000032419/ENSMUSG00000026586/ENSMUSG00000021835/ENSMUSG00000022346/ENSMUSG00000009097/ENSMUSG00000027358/ENSMUSG00000036862/ENSMUSG00000001761/ENSMUSG00000021974/ENSMUSG00000015957/ENSMUSG00000030849/ENSMUSG00000029838/ENSMUSG00000002633/…
GO:0140995	MF	GO:0140995	histone H2A kinase activity	3	0.904513	1.39452	0.0430528	0.0430528	0.961435	116	tags=33%, list=0%, signal=33%	ENSMUSG00000027379
GO:0000786	CC	GO:0000786	nucleosome	102	0.436951	1.39623	0.0430601	0.0430601	0.961435	8180	tags=34%, list=28%, signal=25%	ENSMUSG00000094777/ENSMUSG00000069267/ENSMUSG00000069302/ENSMUSG00000062727/ENSMUSG00000099517/ENSMUSG00000069305/ENSMUSG00000081058/ENSMUSG00000040456/ENSMUSG00000061991/ENSMUSG00000101355/ENSMUSG00000067455/ENSMUSG00000060093/ENSMUSG00000061615/ENSMUSG00000060981/ENSMUSG00000048994/ENSMUSG00000069266/ENSMUSG00000060639/ENSMUSG00000071516/ENSMUSG00000058773/ENSMUSG00000064288/ENSMUSG00000071478/…
GO:0061844	BP	GO:0061844	antimicrobial humoral immune response mediated by antimicrobial peptide	71	0.469351	1.42129	0.0431053	0.0431053	0.961435	5070	tags=39%, list=17%, signal=33%	ENSMUSG00000071005/ENSMUSG00000095675/ENSMUSG00000019890/ENSMUSG00000029417/ENSMUSG00000029380/ENSMUSG00000062727/ENSMUSG00000096826/ENSMUSG00000020676/ENSMUSG00000079516/ENSMUSG00000027249/ENSMUSG00000034855/ENSMUSG00000038357/ENSMUSG00000030713/ENSMUSG00000009185/ENSMUSG00000061762/ENSMUSG00000050335/ENSMUSG00000021880/ENSMUSG00000024379/ENSMUSG00000071356/ENSMUSG00000031780/ENSMUSG00000029371/…
GO:0006548	BP	GO:0006548	histidine catabolic process	4	0.872036	1.431	0.0431117	0.0431117	0.961435	2126	tags=75%, list=7%, signal=70%	ENSMUSG00000020017/ENSMUSG00000001155/ENSMUSG00000027360
GO:1903299	BP	GO:1903299	regulation of hexokinase activity	7	0.786746	1.48802	0.0431945	0.0431945	0.961435	513	tags=14%, list=2%, signal=14%	ENSMUSG00000059434
GO:0048143	BP	GO:0048143	astrocyte activation	21	0.613922	1.49789	0.043205	0.043205	0.961435	4528	tags=19%, list=15%, signal=16%	ENSMUSG00000020178/ENSMUSG00000015452/ENSMUSG00000055170/ENSMUSG00000031980
GO:0007218	BP	GO:0007218	neuropeptide signaling pathway	81	0.457716	1.41864	0.0432112	0.0432112	0.961435	4908	tags=32%, list=17%, signal=27%	ENSMUSG00000067604/ENSMUSG00000019890/ENSMUSG00000030069/ENSMUSG00000045471/ENSMUSG00000024553/ENSMUSG00000043441/ENSMUSG00000026247/ENSMUSG00000024027/ENSMUSG00000029236/ENSMUSG00000045573/ENSMUSG00000021647/ENSMUSG00000061762/ENSMUSG00000050824/ENSMUSG00000039321/ENSMUSG00000073804/ENSMUSG00000020793/ENSMUSG00000044988/ENSMUSG00000041616/ENSMUSG00000038300/ENSMUSG00000037393/ENSMUSG00000024907/…
GO:0001963	BP	GO:0001963	synaptic transmission, dopaminergic	32	0.552262	1.46532	0.0432626	0.0432626	0.961435	5382	tags=28%, list=18%, signal=23%	ENSMUSG00000032259/ENSMUSG00000020178/ENSMUSG00000055368/ENSMUSG00000022144/ENSMUSG00000021478/ENSMUSG00000035383/ENSMUSG00000000214/ENSMUSG00000034472/ENSMUSG00000049796
GO:0035025	BP	GO:0035025	positive regulation of Rho protein signal transduction	40	0.529995	1.46476	0.043487	0.043487	0.964999	8009	tags=50%, list=27%, signal=36%	ENSMUSG00000050350/ENSMUSG00000045281/ENSMUSG00000073010/ENSMUSG00000054293/ENSMUSG00000031861/ENSMUSG00000000120/ENSMUSG00000026043/ENSMUSG00000073008/ENSMUSG00000050147/ENSMUSG00000050921/ENSMUSG00000021886/ENSMUSG00000044317/ENSMUSG00000062312/ENSMUSG00000021675/ENSMUSG00000006386/ENSMUSG00000049929/ENSMUSG00000048376/ENSMUSG00000038668/ENSMUSG00000039376/ENSMUSG00000031785
GO:0008009	MF	GO:0008009	chemokine activity	37	0.535717	1.46134	0.0436786	0.0436786	0.965257	4178	tags=43%, list=14%, signal=37%	ENSMUSG00000071005/ENSMUSG00000095675/ENSMUSG00000029417/ENSMUSG00000029380/ENSMUSG00000020676/ENSMUSG00000035373/ENSMUSG00000034855/ENSMUSG00000035385/ENSMUSG00000004814/ENSMUSG00000096001/ENSMUSG00000009185/ENSMUSG00000031780/ENSMUSG00000029371/ENSMUSG00000073878/ENSMUSG00000026573/ENSMUSG00000029379
GO:0002683	BP	GO:0002683	negative regulation of immune system process	531	0.318483	1.20374	0.043812	0.043812	0.965257	6450	tags=24%, list=22%, signal=19%	ENSMUSG00000021403/ENSMUSG00000026405/ENSMUSG00000095675/ENSMUSG00000022659/ENSMUSG00000032259/ENSMUSG00000050350/ENSMUSG00000031551/ENSMUSG00000020178/ENSMUSG00000019987/ENSMUSG00000052234/ENSMUSG00000042672/ENSMUSG00000068129/ENSMUSG00000089942/ENSMUSG00000044303/ENSMUSG00000032999/ENSMUSG00000032661/ENSMUSG00000026770/ENSMUSG00000066861/ENSMUSG00000039981/ENSMUSG00000015316/ENSMUSG00000030165/…
GO:0035251	MF	GO:0035251	UDP-glucosyltransferase activity	12	0.699197	1.4969	0.0438682	0.0438682	0.965257	323	tags=8%, list=1%, signal=8%	ENSMUSG00000030244
GO:0002016	BP	GO:0002016	regulation of blood volume by renin-angiotensin	9	0.748698	1.50099	0.0439733	0.0439733	0.965257	4528	tags=56%, list=15%, signal=47%	ENSMUSG00000022705/ENSMUSG00000001496/ENSMUSG00000030043/ENSMUSG00000049115/ENSMUSG00000031980
GO:2000679	BP	GO:2000679	positive regulation of transcription regulatory region DNA binding	18	0.635288	1.49577	0.0439733	0.0439733	0.965257	7018	tags=39%, list=24%, signal=30%	ENSMUSG00000015619/ENSMUSG00000048349/ENSMUSG00000072244/ENSMUSG00000055170/ENSMUSG00000027168/ENSMUSG00000050295/ENSMUSG00000020053
GO:0008157	MF	GO:0008157	protein phosphatase 1 binding	28	-0.680668	-1.66342	0.0439829	0.0439829	0.965257	18	tags=7%, list=0%, signal=7%	ENSMUSG00000009545/ENSMUSG00000042717
GO:0019865	MF	GO:0019865	immunoglobulin binding	23	0.599309	1.48529	0.044045	0.044045	0.965257	2644	tags=35%, list=9%, signal=32%	ENSMUSG00000017309/ENSMUSG00000089942/ENSMUSG00000042474/ENSMUSG00000023274/ENSMUSG00000059089/ENSMUSG00000050335/ENSMUSG00000026415/ENSMUSG00000005339
GO:0060158	BP	GO:0060158	phospholipase C-activating dopamine receptor signaling pathway	8	0.765778	1.49441	0.0440777	0.0440777	0.965257	5130	tags=50%, list=17%, signal=41%	ENSMUSG00000022705/ENSMUSG00000032259/ENSMUSG00000021478/ENSMUSG00000024697
GO:0071880	BP	GO:0071880	adenylate cyclase-activating adrenergic receptor signaling pathway	25	0.589558	1.4893	0.0441205	0.0441205	0.965257	1327	tags=16%, list=5%, signal=15%	ENSMUSG00000022705/ENSMUSG00000032259/ENSMUSG00000036357/ENSMUSG00000058620
GO:0015872	BP	GO:0015872	dopamine transport	66	0.47273	1.41908	0.0441451	0.0441451	0.965257	4953	tags=20%, list=17%, signal=16%	ENSMUSG00000022705/ENSMUSG00000032259/ENSMUSG00000034837/ENSMUSG00000031098/ENSMUSG00000055368/ENSMUSG00000079845/ENSMUSG00000025094/ENSMUSG00000022144/ENSMUSG00000021478/ENSMUSG00000023828/ENSMUSG00000040966/ENSMUSG00000063260/ENSMUSG00000050822
GO:0015106	MF	GO:0015106	bicarbonate transmembrane transporter activity	29	0.563114	1.46838	0.0442565	0.0442565	0.965257	3127	tags=28%, list=11%, signal=25%	ENSMUSG00000024485/ENSMUSG00000001225/ENSMUSG00000063354/ENSMUSG00000029015/ENSMUSG00000041301/ENSMUSG00000042268/ENSMUSG00000068323/ENSMUSG00000006574
GO:0005604	CC	GO:0005604	basement membrane	107	0.430557	1.38016	0.0442674	0.0442674	0.965257	8561	tags=50%, list=29%, signal=35%	ENSMUSG00000042353/ENSMUSG00000030607/ENSMUSG00000031273/ENSMUSG00000000402/ENSMUSG00000041445/ENSMUSG00000020019/ENSMUSG00000079465/ENSMUSG00000028763/ENSMUSG00000035783/ENSMUSG00000034205/ENSMUSG00000005397/ENSMUSG00000072115/ENSMUSG00000032334/ENSMUSG00000026840/ENSMUSG00000021702/ENSMUSG00000032796/ENSMUSG00000031274/ENSMUSG00000068196/ENSMUSG00000006369/ENSMUSG00000051457/ENSMUSG00000000753/…
GO:0140131	BP	GO:0140131	positive regulation of lymphocyte chemotaxis	17	0.645016	1.4965	0.0444924	0.0444924	0.968271	5945	tags=41%, list=20%, signal=33%	ENSMUSG00000037944/ENSMUSG00000035373/ENSMUSG00000026573/ENSMUSG00000049103/ENSMUSG00000089876/ENSMUSG00000021994/ENSMUSG00000005824
GO:0043374	BP	GO:0043374	CD8-positive, alpha-beta T cell differentiation	21	0.611964	1.49311	0.0447761	0.0447761	0.968271	4283	tags=33%, list=15%, signal=29%	ENSMUSG00000050350/ENSMUSG00000037034/ENSMUSG00000062593/ENSMUSG00000028362/ENSMUSG00000090019/ENSMUSG00000032446/ENSMUSG00000055170
GO:0015712	BP	GO:0015712	hexose phosphate transport	5	0.836576	1.44453	0.0448077	0.0448077	0.968271	334	tags=20%, list=1%, signal=20%	ENSMUSG00000078650
GO:0015760	BP	GO:0015760	glucose-6-phosphate transport	5	0.836576	1.44453	0.0448077	0.0448077	0.968271	334	tags=20%, list=1%, signal=20%	ENSMUSG00000078650
GO:0003180	BP	GO:0003180	aortic valve morphogenesis	27	0.575879	1.47815	0.0448554	0.0448554	0.968271	7874	tags=41%, list=27%, signal=30%	ENSMUSG00000015619/ENSMUSG00000031965/ENSMUSG00000033191/ENSMUSG00000019789/ENSMUSG00000021835/ENSMUSG00000026923/ENSMUSG00000036867/ENSMUSG00000022894/ENSMUSG00000029675/ENSMUSG00000033016/ENSMUSG00000027314
GO:0010955	BP	GO:0010955	negative regulation of protein processing	27	0.57581	1.47797	0.0448554	0.0448554	0.968271	3233	tags=19%, list=11%, signal=17%	ENSMUSG00000068129/ENSMUSG00000042474/ENSMUSG00000038224/ENSMUSG00000000303/ENSMUSG00000037411
GO:1903318	BP	GO:1903318	negative regulation of protein maturation	27	0.57581	1.47797	0.0448554	0.0448554	0.968271	3233	tags=19%, list=11%, signal=17%	ENSMUSG00000068129/ENSMUSG00000042474/ENSMUSG00000038224/ENSMUSG00000000303/ENSMUSG00000037411
GO:0010951	BP	GO:0010951	negative regulation of endopeptidase activity	130	0.412419	1.35695	0.0449772	0.0449772	0.96951	6964	tags=33%, list=24%, signal=25%	ENSMUSG00000021403/ENSMUSG00000041567/ENSMUSG00000068129/ENSMUSG00000042474/ENSMUSG00000038224/ENSMUSG00000062345/ENSMUSG00000051029/ENSMUSG00000058260/ENSMUSG00000073490/ENSMUSG00000021950/ENSMUSG00000022766/ENSMUSG00000039997/ENSMUSG00000021640/ENSMUSG00000053030/ENSMUSG00000023224/ENSMUSG00000003032/ENSMUSG00000041247/ENSMUSG00000026536/ENSMUSG00000037411/ENSMUSG00000043263/ENSMUSG00000073491/…
GO:0030098	BP	GO:0030098	lymphocyte differentiation	442	0.32984	1.23034	0.0450721	0.0450721	0.970169	6183	tags=19%, list=21%, signal=15%	ENSMUSG00000028072/ENSMUSG00000037944/ENSMUSG00000030336/ENSMUSG00000071005/ENSMUSG00000030144/ENSMUSG00000050350/ENSMUSG00000015619/ENSMUSG00000026070/ENSMUSG00000044303/ENSMUSG00000000731/ENSMUSG00000023274/ENSMUSG00000037440/ENSMUSG00000053977/ENSMUSG00000026770/ENSMUSG00000019982/ENSMUSG00000037034/ENSMUSG00000015316/ENSMUSG00000002057/ENSMUSG00000048502/ENSMUSG00000028217/ENSMUSG00000043505/…
GO:0045917	BP	GO:0045917	positive regulation of complement activation	6	0.805538	1.45681	0.0451663	0.0451663	0.970808	3871	tags=50%, list=13%, signal=43%	ENSMUSG00000022181/ENSMUSG00000024164/ENSMUSG00000024863
GO:0038065	BP	GO:0038065	collagen-activated signaling pathway	16	0.65399	1.49904	0.0452691	0.0452691	0.971633	9138	tags=81%, list=31%, signal=56%	ENSMUSG00000031273/ENSMUSG00000079465/ENSMUSG00000078810/ENSMUSG00000032243/ENSMUSG00000037370/ENSMUSG00000031274/ENSMUSG00000001506/ENSMUSG00000032020/ENSMUSG00000026674/ENSMUSG00000030352/ENSMUSG00000003534/ENSMUSG00000021457/ENSMUSG00000024789
GO:0034760	BP	GO:0034760	negative regulation of iron ion transmembrane transport	4	-0.880757	-1.46821	0.0453501	0.0453501	0.971986	147	tags=50%, list=0%, signal=50%	ENSMUSG00000025825/ENSMUSG00000050440
GO:0022821	MF	GO:0022821	solute:potassium antiporter activity	17	0.643356	1.49265	0.0454724	0.0454724	0.973223	5220	tags=29%, list=18%, signal=24%	ENSMUSG00000035183/ENSMUSG00000026062/ENSMUSG00000026065/ENSMUSG00000034452/ENSMUSG00000036123
GO:0140161	MF	GO:0140161	monocarboxylate:sodium symporter activity	13	0.684404	1.48878	0.0457021	0.0457021	0.976751	5264	tags=54%, list=18%, signal=44%	ENSMUSG00000058921/ENSMUSG00000029219/ENSMUSG00000029321/ENSMUSG00000030108/ENSMUSG00000030109/ENSMUSG00000032806/ENSMUSG00000030307
GO:0051346	BP	GO:0051346	negative regulation of hydrolase activity	251	0.358458	1.26902	0.0457976	0.0457976	0.977406	6964	tags=28%, list=24%, signal=21%	ENSMUSG00000021403/ENSMUSG00000041567/ENSMUSG00000068129/ENSMUSG00000042474/ENSMUSG00000038224/ENSMUSG00000027317/ENSMUSG00000029664/ENSMUSG00000062345/ENSMUSG00000051029/ENSMUSG00000058260/ENSMUSG00000032081/ENSMUSG00000047104/ENSMUSG00000073490/ENSMUSG00000037254/ENSMUSG00000021950/ENSMUSG00000024011/ENSMUSG00000022766/ENSMUSG00000039997/ENSMUSG00000027315/ENSMUSG00000021640/ENSMUSG00000027832/…
GO:0001892	BP	GO:0001892	embryonic placenta development	109	0.425601	1.36928	0.0460483	0.0460483	0.981367	5635	tags=24%, list=19%, signal=19%	ENSMUSG00000085925/ENSMUSG00000085957/ENSMUSG00000049382/ENSMUSG00000058794/ENSMUSG00000032717/ENSMUSG00000020185/ENSMUSG00000041287/ENSMUSG00000027315/ENSMUSG00000048583/ENSMUSG00000052854/ENSMUSG00000051159/ENSMUSG00000042357/ENSMUSG00000086503/ENSMUSG00000032446/ENSMUSG00000032179/ENSMUSG00000016529/ENSMUSG00000008999/ENSMUSG00000045005/ENSMUSG00000046179/ENSMUSG00000024440/ENSMUSG00000030790/…
GO:0050909	BP	GO:0050909	sensory perception of taste	35	0.5386	1.45215	0.0462277	0.0462277	0.9838	2133	tags=26%, list=7%, signal=24%	ENSMUSG00000056203/ENSMUSG00000034837/ENSMUSG00000066319/ENSMUSG00000033355/ENSMUSG00000046652/ENSMUSG00000037578/ENSMUSG00000000216/ENSMUSG00000009356/ENSMUSG00000029503
GO:0050819	BP	GO:0050819	negative regulation of coagulation	44	0.51727	1.4513	0.0463149	0.0463149	0.984126	7747	tags=52%, list=26%, signal=39%	ENSMUSG00000024173/ENSMUSG00000109764/ENSMUSG00000027249/ENSMUSG00000038224/ENSMUSG00000000049/ENSMUSG00000021948/ENSMUSG00000023224/ENSMUSG00000037411/ENSMUSG00000017344/ENSMUSG00000059481/ENSMUSG00000032231/ENSMUSG00000030342/ENSMUSG00000060459/ENSMUSG00000044499/ENSMUSG00000028001/ENSMUSG00000026249/ENSMUSG00000002985/ENSMUSG00000032020/ENSMUSG00000022877/ENSMUSG00000027712/ENSMUSG00000074743/…
GO:0048713	BP	GO:0048713	regulation of oligodendrocyte differentiation	58	0.4886	1.43293	0.046378	0.046378	0.984126	7980	tags=36%, list=27%, signal=26%	ENSMUSG00000035946/ENSMUSG00000022705/ENSMUSG00000035187/ENSMUSG00000029026/ENSMUSG00000041911/ENSMUSG00000096014/ENSMUSG00000026435/ENSMUSG00000065611/ENSMUSG00000021835/ENSMUSG00000023391/ENSMUSG00000026923/ENSMUSG00000041309/ENSMUSG00000024985/ENSMUSG00000020774/ENSMUSG00000029838/ENSMUSG00000002633/ENSMUSG00000021379/ENSMUSG00000027995/ENSMUSG00000024810/ENSMUSG00000068748/ENSMUSG00000062078
GO:0090245	BP	GO:0090245	axis elongation involved in somitogenesis	5	-0.852632	-1.48508	0.046439	0.046439	0.984126	1386	tags=40%, list=5%, signal=38%	ENSMUSG00000079487/ENSMUSG00000009900
GO:0035033	MF	GO:0035033	histone deacetylase regulator activity	7	-0.814568	-1.52762	0.0465262	0.0465262	0.984589	722	tags=29%, list=2%, signal=28%	ENSMUSG00000021936/ENSMUSG00000038676
GO:0022625	CC	GO:0022625	cytosolic large ribosomal subunit	67	0.470524	1.41359	0.0466861	0.0466861	0.984677	11728	tags=75%, list=40%, signal=45%	ENSMUSG00000061669/ENSMUSG00000058443/ENSMUSG00000060377/ENSMUSG00000062456/ENSMUSG00000068969/ENSMUSG00000039209/ENSMUSG00000062997/ENSMUSG00000046330/ENSMUSG00000068396/ENSMUSG00000046364/ENSMUSG00000068240/ENSMUSG00000078193/ENSMUSG00000058546/ENSMUSG00000045128/ENSMUSG00000030432/ENSMUSG00000074129/ENSMUSG00000098274/ENSMUSG00000025508/ENSMUSG00000079435/ENSMUSG00000057322/ENSMUSG00000007892/…
GO:0030199	BP	GO:0030199	collagen fibril organization	63	0.476229	1.4169	0.0467425	0.0467425	0.984677	6859	tags=43%, list=23%, signal=33%	ENSMUSG00000038224/ENSMUSG00000046714/ENSMUSG00000033327/ENSMUSG00000030607/ENSMUSG00000020473/ENSMUSG00000047497/ENSMUSG00000025185/ENSMUSG00000026043/ENSMUSG00000038765/ENSMUSG00000024529/ENSMUSG00000034205/ENSMUSG00000032334/ENSMUSG00000074934/ENSMUSG00000024087/ENSMUSG00000029661/ENSMUSG00000027966/ENSMUSG00000027996/ENSMUSG00000031849/ENSMUSG00000070436/ENSMUSG00000032363/ENSMUSG00000032231/…
GO:0043010	BP	GO:0043010	camera-type eye development	359	0.33661	1.22903	0.0467532	0.0467532	0.984677	8216	tags=31%, list=28%, signal=23%	ENSMUSG00000038805/ENSMUSG00000030523/ENSMUSG00000024518/ENSMUSG00000032259/ENSMUSG00000015619/ENSMUSG00000026114/ENSMUSG00000034837/ENSMUSG00000029491/ENSMUSG00000028989/ENSMUSG00000024164/ENSMUSG00000021239/ENSMUSG00000038135/ENSMUSG00000046714/ENSMUSG00000032401/ENSMUSG00000065541/ENSMUSG00000031450/ENSMUSG00000018698/ENSMUSG00000021359/ENSMUSG00000031738/ENSMUSG00000026407/ENSMUSG00000021799/…
GO:0003309	BP	GO:0003309	type B pancreatic cell differentiation	29	0.561082	1.46308	0.0468135	0.0468135	0.984677	6760	tags=41%, list=23%, signal=32%	ENSMUSG00000005836/ENSMUSG00000035187/ENSMUSG00000041301/ENSMUSG00000039004/ENSMUSG00000032179/ENSMUSG00000043013/ENSMUSG00000025352/ENSMUSG00000021994/ENSMUSG00000014773/ENSMUSG00000027168/ENSMUSG00000021835/ENSMUSG00000001761
GO:0042113	BP	GO:0042113	B cell activation	278	0.350419	1.25462	0.0469208	0.0469208	0.984677	6436	tags=19%, list=22%, signal=15%	ENSMUSG00000028072/ENSMUSG00000065578/ENSMUSG00000030336/ENSMUSG00000024353/ENSMUSG00000036117/ENSMUSG00000044303/ENSMUSG00000019982/ENSMUSG00000029082/ENSMUSG00000005268/ENSMUSG00000028217/ENSMUSG00000021948/ENSMUSG00000034227/ENSMUSG00000062593/ENSMUSG00000076609/ENSMUSG00000019842/ENSMUSG00000018168/ENSMUSG00000031304/ENSMUSG00000073421/ENSMUSG00000005465/ENSMUSG00000100505/ENSMUSG00000001444/…
GO:0002726	BP	GO:0002726	positive regulation of T cell cytokine production	32	0.544903	1.44579	0.0470331	0.0470331	0.984677	5430	tags=34%, list=18%, signal=28%	ENSMUSG00000015619/ENSMUSG00000026070/ENSMUSG00000015316/ENSMUSG00000079507/ENSMUSG00000001444/ENSMUSG00000060550/ENSMUSG00000026401/ENSMUSG00000026573/ENSMUSG00000020641/ENSMUSG00000045005/ENSMUSG00000091705
GO:0007266	BP	GO:0007266	Rho protein signal transduction	146	0.399254	1.33412	0.0471349	0.0471349	0.984677	9026	tags=38%, list=31%, signal=26%	ENSMUSG00000050350/ENSMUSG00000036463/ENSMUSG00000045281/ENSMUSG00000032081/ENSMUSG00000073010/ENSMUSG00000054293/ENSMUSG00000031861/ENSMUSG00000026697/ENSMUSG00000040600/ENSMUSG00000000120/ENSMUSG00000049115/ENSMUSG00000026043/ENSMUSG00000073008/ENSMUSG00000050147/ENSMUSG00000028841/ENSMUSG00000050921/ENSMUSG00000029661/ENSMUSG00000021886/ENSMUSG00000020902/ENSMUSG00000009376/ENSMUSG00000030220/…
GO:0099154	CC	GO:0099154	serotonergic synapse	3	0.900995	1.38909	0.0471624	0.0471624	0.984677	625	tags=33%, list=2%, signal=33%	ENSMUSG00000029219
GO:0014015	BP	GO:0014015	positive regulation of gliogenesis	92	0.439782	1.38528	0.0472288	0.0472288	0.984677	8537	tags=42%, list=29%, signal=30%	ENSMUSG00000035946/ENSMUSG00000019982/ENSMUSG00000035187/ENSMUSG00000021108/ENSMUSG00000027315/ENSMUSG00000027070/ENSMUSG00000029026/ENSMUSG00000026728/ENSMUSG00000020902/ENSMUSG00000020932/ENSMUSG00000065611/ENSMUSG00000022346/ENSMUSG00000042228/ENSMUSG00000027358/ENSMUSG00000043448/ENSMUSG00000032554/ENSMUSG00000026923/ENSMUSG00000026249/ENSMUSG00000049107/ENSMUSG00000020053/ENSMUSG00000041309/…
GO:0031091	CC	GO:0031091	platelet alpha granule	17	0.640803	1.48673	0.0472364	0.0472364	0.984677	7542	tags=59%, list=26%, signal=44%	ENSMUSG00000023993/ENSMUSG00000026580/ENSMUSG00000054641/ENSMUSG00000026579/ENSMUSG00000018593/ENSMUSG00000028001/ENSMUSG00000026249/ENSMUSG00000020053/ENSMUSG00000023885/ENSMUSG00000027882
GO:0009063	BP	GO:0009063	amino acid catabolic process	94	0.433761	1.37152	0.04729	0.04729	0.984677	2146	tags=13%, list=7%, signal=12%	ENSMUSG00000020017/ENSMUSG00000031551/ENSMUSG00000019987/ENSMUSG00000042096/ENSMUSG00000022821/ENSMUSG00000026866/ENSMUSG00000001155/ENSMUSG00000001670/ENSMUSG00000024903/ENSMUSG00000031173/ENSMUSG00000027360/ENSMUSG00000039783
GO:0055062	BP	GO:0055062	phosphate ion homeostasis	21	0.606174	1.47898	0.0473291	0.0473291	0.984677	7449	tags=57%, list=25%, signal=43%	ENSMUSG00000021490/ENSMUSG00000005320/ENSMUSG00000006469/ENSMUSG00000046082/ENSMUSG00000029304/ENSMUSG00000021362/ENSMUSG00000029188/ENSMUSG00000037370/ENSMUSG00000000182/ENSMUSG00000048776/ENSMUSG00000021319/ENSMUSG00000019989
GO:0098700	BP	GO:0098700	neurotransmitter loading into synaptic vesicle	10	0.723105	1.48312	0.0475352	0.0475352	0.984677	6198	tags=60%, list=21%, signal=47%	ENSMUSG00000100241/ENSMUSG00000029219/ENSMUSG00000025094/ENSMUSG00000037771/ENSMUSG00000000214/ENSMUSG00000036330
GO:0009898	CC	GO:0009898	cytoplasmic side of plasma membrane	162	0.388529	1.31352	0.0475511	0.0475511	0.984677	8181	tags=25%, list=28%, signal=18%	ENSMUSG00000027863/ENSMUSG00000034774/ENSMUSG00000034837/ENSMUSG00000031506/ENSMUSG00000061928/ENSMUSG00000095845/ENSMUSG00000049709/ENSMUSG00000010080/ENSMUSG00000026358/ENSMUSG00000000303/ENSMUSG00000026875/ENSMUSG00000026532/ENSMUSG00000006574/ENSMUSG00000021303/ENSMUSG00000048240/ENSMUSG00000027536/ENSMUSG00000000214/ENSMUSG00000021940/ENSMUSG00000018924/ENSMUSG00000026602/ENSMUSG00000024697/…
GO:0140829	MF	GO:0140829	bicarbonate:monoatomic anion antiporter activity	13	0.681168	1.48174	0.0476468	0.0476468	0.984677	3127	tags=38%, list=11%, signal=34%	ENSMUSG00000024485/ENSMUSG00000001225/ENSMUSG00000029015/ENSMUSG00000042268/ENSMUSG00000006574
GO:0140900	MF	GO:0140900	chloride:bicarbonate antiporter activity	13	0.681168	1.48174	0.0476468	0.0476468	0.984677	3127	tags=38%, list=11%, signal=34%	ENSMUSG00000024485/ENSMUSG00000001225/ENSMUSG00000029015/ENSMUSG00000042268/ENSMUSG00000006574
GO:0052547	BP	GO:0052547	regulation of peptidase activity	345	0.338339	1.22946	0.0477149	0.0477149	0.984677	9203	tags=40%, list=31%, signal=28%	ENSMUSG00000021403/ENSMUSG00000050395/ENSMUSG00000015452/ENSMUSG00000041567/ENSMUSG00000068129/ENSMUSG00000042474/ENSMUSG00000044303/ENSMUSG00000038224/ENSMUSG00000029664/ENSMUSG00000062345/ENSMUSG00000037738/ENSMUSG00000050345/ENSMUSG00000051029/ENSMUSG00000058260/ENSMUSG00000047104/ENSMUSG00000079293/ENSMUSG00000073490/ENSMUSG00000037254/ENSMUSG00000021950/ENSMUSG00000024011/ENSMUSG00000070473/…
GO:0002604	BP	GO:0002604	regulation of dendritic cell antigen processing and presentation	9	0.742732	1.48903	0.0478995	0.0478995	0.984677	3381	tags=44%, list=11%, signal=39%	ENSMUSG00000037944/ENSMUSG00000071005/ENSMUSG00000039899/ENSMUSG00000024610
GO:0023023	MF	GO:0023023	MHC protein complex binding	21	0.605649	1.4777	0.0479183	0.0479183	0.984677	5077	tags=52%, list=17%, signal=43%	ENSMUSG00000023274/ENSMUSG00000053977/ENSMUSG00000030165/ENSMUSG00000058818/ENSMUSG00000073421/ENSMUSG00000038304/ENSMUSG00000030167/ENSMUSG00000036594/ENSMUSG00000024610/ENSMUSG00000024334/ENSMUSG00000037548
GO:0006885	BP	GO:0006885	regulation of pH	105	0.427196	1.36787	0.0479754	0.0479754	0.984677	7902	tags=30%, list=27%, signal=22%	ENSMUSG00000028238/ENSMUSG00000024485/ENSMUSG00000022243/ENSMUSG00000001225/ENSMUSG00000030559/ENSMUSG00000041301/ENSMUSG00000042268/ENSMUSG00000026343/ENSMUSG00000068323/ENSMUSG00000006574/ENSMUSG00000049115/ENSMUSG00000026062/ENSMUSG00000026065/ENSMUSG00000037242/ENSMUSG00000022122/ENSMUSG00000060961/ENSMUSG00000030549/ENSMUSG00000036123/ENSMUSG00000073988/ENSMUSG00000032373/ENSMUSG00000038526/…
GO:0006109	BP	GO:0006109	regulation of carbohydrate metabolic process	195	-0.434467	-1.3665	0.0479866	0.0479866	0.984677	858	tags=3%, list=3%, signal=3%	ENSMUSG00000002769/ENSMUSG00000022878/ENSMUSG00000004842/ENSMUSG00000089960/ENSMUSG00000042717
GO:0051281	BP	GO:0051281	positive regulation of release of sequestered calcium ion into cytosol	40	0.523912	1.44795	0.0480962	0.0480962	0.984677	5687	tags=30%, list=19%, signal=24%	ENSMUSG00000029417/ENSMUSG00000027249/ENSMUSG00000034855/ENSMUSG00000019787/ENSMUSG00000026343/ENSMUSG00000030147/ENSMUSG00000021478/ENSMUSG00000050147/ENSMUSG00000007122/ENSMUSG00000050232/ENSMUSG00000024107/ENSMUSG00000044338
GO:0043200	BP	GO:0043200	response to amino acid	151	-0.455923	-1.38898	0.0483394	0.0483394	0.984677	1659	tags=10%, list=6%, signal=9%	ENSMUSG00000065481/ENSMUSG00000076376/ENSMUSG00000065493/ENSMUSG00000076454/ENSMUSG00000065444/ENSMUSG00000065563/ENSMUSG00000087950/ENSMUSG00000065484/ENSMUSG00000076143/ENSMUSG00000077998/ENSMUSG00000065594/ENSMUSG00000065498/ENSMUSG00000093351/ENSMUSG00000065408/ENSMUSG00000078025
GO:0098660	BP	GO:0098660	inorganic ion transmembrane transport	769	0.295761	1.15018	0.0484454	0.0484454	0.984677	8294	tags=27%, list=28%, signal=20%	ENSMUSG00000028238/ENSMUSG00000071005/ENSMUSG00000022705/ENSMUSG00000020428/ENSMUSG00000095675/ENSMUSG00000030523/ENSMUSG00000032259/ENSMUSG00000035183/ENSMUSG00000029417/ENSMUSG00000020722/ENSMUSG00000024485/ENSMUSG00000026114/ENSMUSG00000039728/ENSMUSG00000062609/ENSMUSG00000060509/ENSMUSG00000090077/ENSMUSG00000028825/ENSMUSG00000027249/ENSMUSG00000034855/ENSMUSG00000018862/ENSMUSG00000023274/…
GO:0005124	MF	GO:0005124	scavenger receptor binding	4	0.865513	1.4203	0.0484767	0.0484767	0.984677	861	tags=50%, list=3%, signal=49%	ENSMUSG00000052270/ENSMUSG00000038298
GO:0015108	MF	GO:0015108	chloride transmembrane transporter activity	122	0.413191	1.34949	0.0485218	0.0485218	0.984677	5528	tags=28%, list=19%, signal=23%	ENSMUSG00000020428/ENSMUSG00000024485/ENSMUSG00000001225/ENSMUSG00000055368/ENSMUSG00000022949/ENSMUSG00000038115/ENSMUSG00000029015/ENSMUSG00000018595/ENSMUSG00000050014/ENSMUSG00000056025/ENSMUSG00000025094/ENSMUSG00000041301/ENSMUSG00000042268/ENSMUSG00000015093/ENSMUSG00000052819/ENSMUSG00000091650/ENSMUSG00000031075/ENSMUSG00000030108/ENSMUSG00000006574/ENSMUSG00000023828/ENSMUSG00000068246/…
GO:0141060	BP	GO:0141060	disruption of anatomical structure in another organism	83	0.448293	1.39476	0.0485581	0.0485581	0.984677	5253	tags=40%, list=18%, signal=33%	ENSMUSG00000071005/ENSMUSG00000095675/ENSMUSG00000019890/ENSMUSG00000029417/ENSMUSG00000029380/ENSMUSG00000062727/ENSMUSG00000096826/ENSMUSG00000019987/ENSMUSG00000020676/ENSMUSG00000037202/ENSMUSG00000027249/ENSMUSG00000034855/ENSMUSG00000038357/ENSMUSG00000009185/ENSMUSG00000079293/ENSMUSG00000061762/ENSMUSG00000050335/ENSMUSG00000039899/ENSMUSG00000079186/ENSMUSG00000031780/ENSMUSG00000029371/…
GO:0071875	BP	GO:0071875	adrenergic receptor signaling pathway	31	0.547047	1.44306	0.0486358	0.0486358	0.984677	1327	tags=13%, list=5%, signal=12%	ENSMUSG00000022705/ENSMUSG00000032259/ENSMUSG00000036357/ENSMUSG00000058620
GO:0015020	MF	GO:0015020	glucuronosyltransferase activity	19	-0.725608	-1.66564	0.0486365	0.0486365	0.984677	76	tags=11%, list=0%, signal=11%	ENSMUSG00000054545/ENSMUSG00000089960
GO:0035936	BP	GO:0035936	testosterone secretion	4	0.865404	1.42012	0.0486683	0.0486683	0.984677	1163	tags=25%, list=4%, signal=24%	ENSMUSG00000019982
GO:2000843	BP	GO:2000843	regulation of testosterone secretion	4	0.865404	1.42012	0.0486683	0.0486683	0.984677	1163	tags=25%, list=4%, signal=24%	ENSMUSG00000019982
GO:0031640	BP	GO:0031640	killing of cells of another organism	81	0.449233	1.39234	0.0487185	0.0487185	0.984677	5253	tags=41%, list=18%, signal=34%	ENSMUSG00000071005/ENSMUSG00000095675/ENSMUSG00000019890/ENSMUSG00000029417/ENSMUSG00000029380/ENSMUSG00000062727/ENSMUSG00000096826/ENSMUSG00000019987/ENSMUSG00000020676/ENSMUSG00000037202/ENSMUSG00000027249/ENSMUSG00000034855/ENSMUSG00000038357/ENSMUSG00000009185/ENSMUSG00000079293/ENSMUSG00000061762/ENSMUSG00000050335/ENSMUSG00000039899/ENSMUSG00000079186/ENSMUSG00000031780/ENSMUSG00000029371/…
GO:0141061	BP	GO:0141061	disruption of cell in another organism	81	0.449233	1.39234	0.0487185	0.0487185	0.984677	5253	tags=41%, list=18%, signal=34%	ENSMUSG00000071005/ENSMUSG00000095675/ENSMUSG00000019890/ENSMUSG00000029417/ENSMUSG00000029380/ENSMUSG00000062727/ENSMUSG00000096826/ENSMUSG00000019987/ENSMUSG00000020676/ENSMUSG00000037202/ENSMUSG00000027249/ENSMUSG00000034855/ENSMUSG00000038357/ENSMUSG00000009185/ENSMUSG00000079293/ENSMUSG00000061762/ENSMUSG00000050335/ENSMUSG00000039899/ENSMUSG00000079186/ENSMUSG00000031780/ENSMUSG00000029371/…
GO:0072073	BP	GO:0072073	kidney epithelium development	146	0.397592	1.32857	0.0487523	0.0487523	0.984677	7781	tags=42%, list=26%, signal=31%	ENSMUSG00000015619/ENSMUSG00000027840/ENSMUSG00000019913/ENSMUSG00000007888/ENSMUSG00000051397/ENSMUSG00000046714/ENSMUSG00000025927/ENSMUSG00000024134/ENSMUSG00000026180/ENSMUSG00000018698/ENSMUSG00000017491/ENSMUSG00000032744/ENSMUSG00000051159/ENSMUSG00000022144/ENSMUSG00000049115/ENSMUSG00000021125/ENSMUSG00000008999/ENSMUSG00000031665/ENSMUSG00000031980/ENSMUSG00000033227/ENSMUSG00000030110/…
GO:1901020	BP	GO:1901020	negative regulation of calcium ion transmembrane transporter activity	28	0.565012	1.46211	0.0489098	0.0489098	0.98616	6120	tags=32%, list=21%, signal=25%	ENSMUSG00000022705/ENSMUSG00000032259/ENSMUSG00000045322/ENSMUSG00000042045/ENSMUSG00000000359/ENSMUSG00000027861/ENSMUSG00000031142/ENSMUSG00000038583/ENSMUSG00000028214
GO:0002724	BP	GO:0002724	regulation of T cell cytokine production	41	0.519474	1.44195	0.0489567	0.0489567	0.98616	4583	tags=32%, list=16%, signal=27%	ENSMUSG00000015619/ENSMUSG00000026070/ENSMUSG00000019987/ENSMUSG00000015316/ENSMUSG00000062593/ENSMUSG00000079507/ENSMUSG00000001444/ENSMUSG00000060550/ENSMUSG00000026401/ENSMUSG00000026573/ENSMUSG00000020641/ENSMUSG00000049103/ENSMUSG00000045005
GO:0042567	CC	GO:0042567	insulin-like growth factor ternary complex	4	0.864634	1.41885	0.0490515	0.0490515	0.986753	47	tags=25%, list=0%, signal=25%	ENSMUSG00000046070
GO:0000239	BP	GO:0000239	pachytene	3	0.896608	1.38233	0.0491194	0.0491194	0.9868	892	tags=67%, list=3%, signal=65%	ENSMUSG00000094985/ENSMUSG00000029423
GO:1900047	BP	GO:1900047	negative regulation of hemostasis	42	0.516492	1.43978	0.0492363	0.0492363	0.987289	7747	tags=52%, list=26%, signal=39%	ENSMUSG00000024173/ENSMUSG00000109764/ENSMUSG00000027249/ENSMUSG00000038224/ENSMUSG00000000049/ENSMUSG00000021948/ENSMUSG00000023224/ENSMUSG00000037411/ENSMUSG00000031849/ENSMUSG00000017344/ENSMUSG00000059481/ENSMUSG00000032231/ENSMUSG00000030342/ENSMUSG00000060459/ENSMUSG00000028001/ENSMUSG00000026249/ENSMUSG00000002985/ENSMUSG00000032020/ENSMUSG00000022877/ENSMUSG00000027712/ENSMUSG00000027082/…
GO:0061900	BP	GO:0061900	glial cell activation	57	0.485949	1.42149	0.0493448	0.0493448	0.987289	5404	tags=21%, list=18%, signal=17%	ENSMUSG00000020178/ENSMUSG00000015452/ENSMUSG00000068129/ENSMUSG00000005800/ENSMUSG00000054342/ENSMUSG00000005952/ENSMUSG00000055865/ENSMUSG00000045322/ENSMUSG00000055170/ENSMUSG00000031980/ENSMUSG00000030560/ENSMUSG00000061878
GO:0048743	BP	GO:0048743	positive regulation of skeletal muscle fiber development	7	-0.809234	-1.51762	0.0496557	0.0496557	0.987289	3737	tags=86%, list=13%, signal=75%	ENSMUSG00000006457/ENSMUSG00000027833/ENSMUSG00000026459/ENSMUSG00000009471/ENSMUSG00000035923/ENSMUSG00000044086
GO:0007411	BP	GO:0007411	axon guidance	241	0.359984	1.26898	0.0496637	0.0496637	0.987289	4870	tags=12%, list=17%, signal=10%	ENSMUSG00000028072/ENSMUSG00000046070/ENSMUSG00000042258/ENSMUSG00000001496/ENSMUSG00000015619/ENSMUSG00000021848/ENSMUSG00000024471/ENSMUSG00000026686/ENSMUSG00000039103/ENSMUSG00000018698/ENSMUSG00000027070/ENSMUSG00000028539/ENSMUSG00000022144/ENSMUSG00000000120/ENSMUSG00000020019/ENSMUSG00000029755/ENSMUSG00000026934/ENSMUSG00000061524/ENSMUSG00000029697/ENSMUSG00000028763/ENSMUSG00000045776/…
GO:0035909	BP	GO:0035909	aorta morphogenesis	38	0.525857	1.43944	0.0496994	0.0496994	0.987289	8966	tags=58%, list=30%, signal=40%	ENSMUSG00000025927/ENSMUSG00000065592/ENSMUSG00000026043/ENSMUSG00000030022/ENSMUSG00000022836/ENSMUSG00000000530/ENSMUSG00000019789/ENSMUSG00000001555/ENSMUSG00000065445/ENSMUSG00000076431/ENSMUSG00000015468/ENSMUSG00000009097/ENSMUSG00000041235/ENSMUSG00000026923/ENSMUSG00000027276/ENSMUSG00000029710/ENSMUSG00000025932/ENSMUSG00000026814/ENSMUSG00000027314/ENSMUSG00000039239/ENSMUSG00000032440/…
GO:0120252	BP	GO:0120252	hydrocarbon metabolic process	4	-0.873574	-1.45624	0.0497388	0.0497388	0.987289	1845	tags=75%, list=6%, signal=70%	ENSMUSG00000026959/ENSMUSG00000052974/ENSMUSG00000031845
GO:1903522	BP	GO:1903522	regulation of blood circulation	260	0.354532	1.25943	0.0497904	0.0497904	0.987289	8340	tags=33%, list=28%, signal=24%	ENSMUSG00000042258/ENSMUSG00000032259/ENSMUSG00000038537/ENSMUSG00000015452/ENSMUSG00000024027/ENSMUSG00000058620/ENSMUSG00000029236/ENSMUSG00000057123/ENSMUSG00000028172/ENSMUSG00000061762/ENSMUSG00000040752/ENSMUSG00000032511/ENSMUSG00000005952/ENSMUSG00000039321/ENSMUSG00000032769/ENSMUSG00000034533/ENSMUSG00000064177/ENSMUSG00000030470/ENSMUSG00000050901/ENSMUSG00000021478/ENSMUSG00000022803/…
GO:0080111	BP	GO:0080111	DNA demethylation	22	0.595955	1.46618	0.0499116	0.0499116	0.987289	3492	tags=18%, list=12%, signal=16%	ENSMUSG00000040694/ENSMUSG00000015619/ENSMUSG00000036557/ENSMUSG00000032446
GO:0016942	CC	GO:0016942	insulin-like growth factor binding protein complex	5	0.83152	1.4358	0.05	0.05	0.987289	47	tags=20%, list=0%, signal=20%	ENSMUSG00000046070
